# Supplementary material for: Searching for α−solenoid proteins involved in organellar gene expression
Source: BMC Genomics. 2026 Mar 20;27:418. doi: 10.1186/s12864-026-12754-3 (PMC13126933; doi:10.1186/s12864-026-12754-3)
Supplement: Supplementary file 2 — Supplementary Material 2: Table S1. List of proteomes used in this study. Table S2. OPR and PPR locus from which motifs were used to build the initial profiles for the IPB procedure, and associated references. Table S3. (a) List of the OPR/PPR from (Hillebrand et al. Nucleic Acids Research. 2018) according to the annotation Chlre4 of Chlamydomonas reinhardtii that were retrieved by IPB with the OPR motifs in this study performed with the annotation v5.6. (b) List of MTERF proteins in A. thaliana detected by DT and RF. Table S4. List of IPB candidates with at least two OPR/PPR repeats and pto DTRF candidates. Table S5. 3D Classification of the pto DTRF candidates. Table S6. InterProScan annotation of IPB candidates with at least two OPR/PPR repeats and pto DTRF candidates. Tables S7. Coordinates of the OPR and PPR motifs detected by IPB, and of the PFAM domains detected by InterProScan in 3 candidates identified in this study and the 2 orthologs found in other proteomes according to the Uniref50 clustering. Table S8. Phylostratigraphy analysis of candidate protein families with varying MCL Inflation value. Table S9. Phylostratigraphy analysis of OPR/PPR motifs clusters. Table S10. Parameterization of the DT procedure. [file 12864_2026_12754_MOESM2_ESM.xlsx]

## Sheet: TableS1
Table S1. List of proteomes used in this study
Group	Organism	Database	Uniprot organism Id	Uniprot id	Taxonomy id	Protein count	BUSCO	BUSCO group	URL
Glaucophyta, Cyanophoraceae	Cyanophora paradoxa CCMP329	JGI			2762	25518			https://genome.jgi.doe.gov/portal/pages/dynamicOrganismDownload.jsf?organism=Cyapar1
Rhodophyta	Cyanidioschyzon merolae (strain NIES-3377 / 10D)	Uniprot	280699	UP000007014	2763	4995	C:72.5%[S:71.4%,D:1.2%],F:6.7%,M:20.8%,n:255	eukaryota_odb10	https://www.uniprot.org/proteomes/UP000007014
Rhodophyta	Galdieria sulphuraria	Uniprot	130081	UP000030680	2763	7035	C:78.0%[S:67.8%,D:10.2%],F:7.8%,M:14.1%,n:255	eukaryota_odb10	https://www.uniprot.org/proteomes/UP000030680
Rhodophyta	Gracilariopsis chorda	Uniprot	448386	UP000247409	2763	10593	C:80.8%[S:78.8%,D:2.0%],F:5.1%,M:14.1%,n:255	eukaryota_odb10	https://www.uniprot.org/proteomes/UP000247409
Rhodophyta	Porphyridium purpureum (Porphyridium cruentum)	Uniprot	35688	UP000324585	2763	9673	C:72.5%[S:70.2%,D:2.4%],F:7.8%,M:19.6%,n:255	eukaryota_odb10	https://www.uniprot.org/proteomes/UP000324585
Rhodophyta	Cyanidiococcus yangmingshanensis	Uniprot	2690220	UP000530660	2763	5172	C:55.3%[S:54.1%,D:1.2%],F:16.1%,M:28.6%,n:255	eukaryota_odb10	https://www.uniprot.org/proteomes/UP000530660
Chlorophyta, Ulvophyceae	No reference proteom
Chlorophyta, Trebouxiophyceae	Coccomyxa subellipsoidea (strain C-169)	Uniprot	574566	UP000007264	75967	9799	C:98.1%[S:97.5%,D:0.6%],F:0.8%,M:1.1%,n:1519	chlorophyta_odb10	https://www.uniprot.org/proteomes/UP000007264
Chlorophyta, Trebouxiophyceae	Chlorella variabilis	Uniprot	554065	UP000008141	75968	9831	C:92.9%[S:91.9%,D:1.0%],F:2.6%,M:4.5%,n:1519	chlorophyta_odb10	https://www.uniprot.org/proteomes/UP000008141
Chlorophyta, Trebouxiophyceae	Helicosporidium sp. ATCC 50920	Uniprot	1291522	UP000026042	75969	6029	C:63.5%[S:62.3%,D:1.2%],F:12.6%,M:24.0%,n:1519	chlorophyta_odb10	https://www.uniprot.org/proteomes/UP000026042
Chlorophyta, Trebouxiophyceae	Micractinium conductrix	Uniprot	554055	UP000239649	75970	9815	C:96.1%[S:88.4%,D:7.6%],F:0.7%,M:3.2%,n:1519	chlorophyta_odb10	https://www.uniprot.org/proteomes/UP000239649
Chlorophyta, Trebouxiophyceae	Chlorella sorokiniana (Freshwater)	Uniprot	3076	UP000239899	75971	10201	C:97.6%[S:88.8%,D:8.8%],F:0.6%,M:1.8%,n:1519	chlorophyta_odb10	https://www.uniprot.org/proteomes/UP000239899
Chlorophyta, Chlorophyceae	Volvox carteri f. nagariensis	Uniprot	3068	UP000001058	3166	14335	C:96.6%[S:95.7%,D:0.9%],F:1.0%,M:2.4%,n:1519	chlorophyta_odb10	https://www.uniprot.org/proteomes/UP000001058
Chlorophyta, Chlorophyceae	Chlamydomonas reinhardtii	JGI			3167	19526			https://data.jgi.doe.gov/search?q=Chlamydomonas+reinhardtii&expanded=Phytozome-281
Chlorophyta, Chlorophyceae	Monoraphidium neglectum	Uniprot	145388	UP000054498	3168	16738	C:74.1%[S:70.6%,D:3.6%],F:17.2%,M:8.7%,n:1519	chlorophyta_odb10	https://www.uniprot.org/proteomes/UP000054498
Chlorophyta, Chlorophyceae	Gonium pectorale (Green alga)	Uniprot	33097	UP000075714	3169	16224	C:92.2%[S:91.4%,D:0.7%],F:4.5%,M:3.3%,n:1519	chlorophyta_odb10	https://www.uniprot.org/proteomes/UP000075714
Chlorophyta, Chlorophyceae	Chlamydomonas eustigma	Uniprot	1157962	UP000232323	3170	14139	C:97.2%[S:91.8%,D:5.5%],F:0.7%,M:2.1%,n:1519	chlorophyta_odb10	https://www.uniprot.org/proteomes/UP000232323
Chlorophyta, Chlorophyceae	Tetrabaena socialis	Uniprot	47790	UP000236333	3171	14121	C:61.9%[S:59.9%,D:2.0%],F:18.2%,M:19.9%,n:1519	chlorophyta_odb10	https://www.uniprot.org/proteomes/UP000236333
Chlorophyta, Chlorophyceae	Raphidocelis subcapitata	Uniprot	307507	UP000247498	3172	13347	C:96.1%[S:91.2%,D:4.9%],F:1.2%,M:2.7%,n:1519	chlorophyta_odb10	https://www.uniprot.org/proteomes/UP000247498
Chlorophyta, Chlorophyceae	Tetradesmus obliquus (Acutodesmus obliquus)	Uniprot	3088	UP000256970	3173	18538	C:92.8%[S:70.6%,D:22.1%],F:0.3%,M:6.9%,n:1519	chlorophyta_odb10	https://www.uniprot.org/proteomes/UP000256970
Chlorophyta, Chlorophyceae	Scenedesmus sp. NREL 46B-D3	Uniprot	2650976	UP000588193	3174	17318	C:93.2%[S:89.3%,D:3.9%],F:2.1%,M:4.7%,n:1519	chlorophyta_odb10	https://www.uniprot.org/proteomes/UP000588193
Chlorophyta, Chlorophyceae	Edaphochlamys debaryana	Uniprot	47281	UP000612055	3175	20289	C:96.8%[S:91.2%,D:5.7%],F:1.4%,M:1.7%,n:1519	chlorophyta_odb10	https://www.uniprot.org/proteomes/UP000612055
Chlorophyta, Chlorophyceae	Chlamydomonas schloesseri	Uniprot	2026947	UP000613740	3176	16113	C:97.8%[S:94.5%,D:3.2%],F:0.9%,M:1.4%,n:1519	chlorophyta_odb10	https://www.uniprot.org/proteomes/UP000613740
Chlorophyta, Chlorophyceae	Chlamydomonas incerta	Uniprot	51695	UP000650467	3177	16857	C:95.9%[S:93.0%,D:2.9%],F:2.0%,M:2.1%,n:1519	chlorophyta_odb10	https://www.uniprot.org/proteomes/UP000650467
Chlorophyta, Chlorophyceae	Volvox reticuliferus	Uniprot	1737510	UP000747110	3178	19030	C:91.0%[S:77.9%,D:13.1%],F:0.7%,M:8.4%,n:1519	chlorophyta_odb10	https://www.uniprot.org/proteomes/UP000747110
Chlorophyta, Chlorophyceae	Volvox africanus	Uniprot	51714	UP000747399	3179	18230	C:71.7%[S:60.5%,D:11.2%],F:0.4%,M:27.9%,n:1519	chlorophyta_odb10	https://www.uniprot.org/proteomes/UP000747399
Chlorophyta, Mamiellophyceae	Ostreococcus lucimarinus (strain CCE9901)	Uniprot	436017	UP000001568	1035538	7403	C:97.4%[S:94.7%,D:2.8%],F:1.3%,M:1.3%,n:1519	chlorophyta_odb10	https://www.uniprot.org/proteomes/UP000001568
Chlorophyta, Mamiellophyceae	Micromonas pusilla (strain CCMP1545) (Picoplanktonic)	Uniprot	564608	UP000001876	1035538	10250	C:97.0%[S:96.6%,D:0.4%],F:1.1%,M:1.8%,n:1519	chlorophyta_odb10	https://www.uniprot.org/proteomes/UP000001876
Chlorophyta, Mamiellophyceae	Micromonas commoda (strain RCC299 / NOUM17 / CCMP2709) (Picoplanktonic)	Uniprot	296587	UP000002009	1035538	10115	C:98.0%[S:97.2%,D:0.7%],F:1.1%,M:1.0%,n:1519	chlorophyta_odb10	https://www.uniprot.org/proteomes/UP000002009
Chlorophyta, Mamiellophyceae	Bathycoccus prasinos	Uniprot	41875	UP000198341	1035538	7886	C:96.6%[S:96.2%,D:0.4%],F:0.9%,M:2.6%,n:1519	chlorophyta_odb10	https://www.uniprot.org/proteomes/UP000198341
Chlorophyta, Mamiellophyceae	Ostreococcus tauri	Uniprot	70448	UP000009170	1035538	7745	C:98.2%[S:98.0%,D:0.2%],F:0.5%,M:1.3%,n:1519	chlorophyta_odb10	https://www.uniprot.org/proteomes/UP000009170
Streptophyta	Selaginella moellendorffii (Spikemoss)	Uniprot	88036	UP000001514	35493	33150	C:77.6%[S:12.6%,D:64.9%],F:5.7%,M:16.7%,n:1614	embryophyta_odb10	https://www.uniprot.org/proteomes/UP000001514
Streptophyta	Physcomitrium patens (Spreading-leaved earth moss) (Physcomitrella patens)	Uniprot	3218	UP000006727	35493	47782	C:88.8%[S:1.1%,D:87.7%],F:1.4%,M:9.9%,n:1614	embryophyta_odb10	https://www.uniprot.org/proteomes/UP000006727
Streptophyta	Marchantia polymorpha subsp. ruderalis	Uniprot	1480154	UP000077202	35493	17951	C:79.9%[S:78.9%,D:1.1%],F:4.9%,M:15.2%,n:1614	embryophyta_odb10	https://www.uniprot.org/proteomes/UP000077202
Streptophyta	Marchantia polymorpha (Liverwort) (Marchantia aquatica)	Uniprot	3197	UP000244005	35493	21856	C:87.5%[S:68.9%,D:18.6%],F:1.2%,M:11.3%,n:1614	embryophyta_odb10	https://www.uniprot.org/proteomes/UP000244005
Streptophyta	Chara braunii (Braun's stonewort)	Uniprot	69332	UP000265515	35493	35576	C:72.2%[S:65.4%,D:6.8%],F:11.5%,M:16.2%,n:425	viridiplantae_odb10	https://www.uniprot.org/proteomes/UP000265515
Streptophyta	Ceratodon purpureus	JGI			35493	39339			https://data.jgi.doe.gov/refine-download/phytozome?organism=CpurpureusGG1&expanded=539
Streptophyta	Sphagnum magellanicum	JGI			35493	46801			https://data.jgi.doe.gov/refine-download/phytozome?organism=Smagellanicum&expanded=521
Streptophyta	Mesostigma viride NIES-296	JGI			35493	29795			https://genome.jgi.doe.gov/portal/pages/dynamicOrganismDownload.jsf?organism=Mesvir1
Streptophyta	Thuja plicata	JGI			35493	65809			https://data.jgi.doe.gov/refine-download/phytozome?organism=Tplicata&expanded=572
Streptophyta, Magnoliopsida	Arabidopsis thaliana (Mouse-ear cress)	Uniprot	3702	UP000006548	3398	39324	C:100.0%[S:64.3%,D:35.7%],F:0.0%,M:0.0%,n:4596	brassicales_odb10	https://www.uniprot.org/proteomes/UP000006548
Streptophyta, Magnoliopsida	Oryza sativa subsp. japonica (Rice)	Uniprot	39947	UP000059680	3398	48899	C:84.4%[S:78.1%,D:6.3%],F:5.0%,M:10.6%,n:4896	poales_odb10	https://www.uniprot.org/proteomes/UP000059680
Streptophyta, Magnoliopsida	Nicotiana tabacum (Common tobacco)	Uniprot	4097	UP000084051	3398	73604	C:98.8%[S:18.6%,D:80.2%],F:0.6%,M:0.6%,n:5950	solanales_odb10	https://www.uniprot.org/proteomes/UP000084051
Streptophyta, Magnoliopsida	Vigna radiata var. radiata (Mung bean) (Phaseolus aureus)	Uniprot	3916	UP000087766	3398	35035	C:98.6%[S:64.0%,D:34.6%],F:0.2%,M:1.2%,n:5366	fabales_odb10	https://www.uniprot.org/proteomes/UP000087766
Streptophyta, Magnoliopsida	Cinnamomum micranthum f. kanehirae	Uniprot	337451	UP000283530	3398	26414	C:87.7%[S:82.9%,D:4.8%],F:3.7%,M:8.6%,n:1614	embryophyta_odb10	https://www.uniprot.org/proteomes/UP000283530

## Sheet: TableS2
Table S2. OPR and PPR locus from which motifs were used to build the initial profiles for the IPB procedure, and associated references. Type refers of the OTAF function. P-class PPR contains an organelle targeting peptide followed by PPR motifs of 35 residues. They are involved in stabilization, processing, splicing and translation; PPR database: https://ppr.plantenergy.uwa.edu.au/.
OTAF	Locus Id	Gene	Type	#motifs	Source
OPR, Chlamydomonas reinhardtii	Cre15.g638950	NCC1	NCL	9	Boulouis et al. 2015
	Cre15.g640400	NCC2	NCL	9	Boulouis et al. 2015
	Cre07.g348800	TAB1	Translation factor	10	Rahire et al. 2012
	Cre08.g358350	TDA1	Translation factor	8	Eberhard et al. 2011
	Cre06.g262650	TAA1	Translation factor	7	Lefebvre-Legendre et al. 2015
	Cre09.g394150	RAA1	Splicing factor	4	Eberhard et al. 2011
	Cre09.g388356	TBC2	Translation factor	10	Eberhard et al. 2011
	Cre06.g272450	MBI1	Maturation factor	17	Wang et al. 2015
	Cre10.g429400	MCG1	Maturation factor	12	Wang et al. 2015
	Cre16.g680850	MDA1	Maturation factor	13	Viola et al. 2019
	Cre10.g440000	RAA8	Splicing factor	6	Marx et al. 2015
	Cre09.g388372	RAT2	Maturation factor	2	Eberhard et al. 2011
PPR, Arabidopsis thaliana	AT2G18940	-	P	18	(Pfalz et al. 2009)
	AT2G35130	PPR_66	P	12	(Small and Peeters 2000)
	AT2G41720	EMB2654	P	19	(Lee et al. 2019)
	AT3G06430	EMB2750	P	11	(Williams and Barkan 2003)
	AT3G09650	HCF152	P	12	(Meierhoff et al. 2003)
	AT3G53170	-	P	10	PPR database
	AT3G59040	PPR287	P	10	PPR database
	AT4G31850	PGR3	P	27	(Yamazaki et al. 2004)
	AT4G39620	PPR5, EMB2453	P	9	(Beick et al. 2008)
	AT5G02860	-	P	18	PPR database
	AT5G48730	-	P	9	(Williams and Barkan 2003)

## Sheet: TableS3
Table S3a. List of the OPR/PPR from (Hillebrand et a . Nucleic Acids Research. 2018) according to the annotation Chlre4 of Chlamydomonas reinhardtii that were retrieved by IPB with the OPR motifs in this study performed with the annotation v5.6. (blastp hit with e-value < 10e-3, coverage of both sequences >= 80%, % identity >= 80%). They are all found by IPB with OPR motifs in this study. The num…
Locus ID annotation Chlre4	Locus ID annotation V5.6	coverage prot Chlre4	coverage prot v5.6	%ident	Hillebrand 2018	targeting
jgi|Chlre4|144190|Chlre2_kg.scaffold_10000070	Cre10.g459350.t1.1	99.7147	92.0354	96.022	HPR	1
jgi|Chlre4|145498|Chlre2_kg.scaffold_14000131	Cre13.g603250.t1.2	99.8168	90.3065	100	OPR	3
jgi|Chlre4|154238|Chlre2_kg.scaffold_75000019	Cre09.g388356.t1.1	98.8258	93.8078	98.427	OPR	2
jgi|Chlre4|167067|fgenesh2_pg.C_scaffold_3000077	Cre06.g272450.t1.1	99.455	99.7268	100	HPR	1
jgi|Chlre4|18960|fgenesh1_pg.C_scaffold_44000008	Cre14.g614550.t1.1	82.9007	96.3911	99.932	OPR	2
jgi|Chlre4|191389|estExt_fgenesh2_pg.C_230035	Cre11.g467649.t1.1	99.7097	99.8547	100	HPR	2
jgi|Chlre4|196763|OVA_OVA_repeat	Cre15.g638000.t1.1	81.7642	81.7642	88.728	HPR/OPR	3
jgi|Chlre4|196763|OVA_OVA_repeat	Cre19.g750497.t1.1	97.2858	99.916	87.28	HPR/OPR	2
jgi|Chlre4|196763|OVA_OVA_repeat	Cre19.g750747.t1.1	97.2858	99.9129	100	HPR/OPR	2
jgi|Chlre4|196765|OVA_Hippler_23671_12081	Cre19.g750697.t1.1	99.0544	85.8934	95.848	HPR	2
jgi|Chlre4|206672|OVA_fgenesh1_pg.C_scaffold_8000120	Cre17.g728864.t1.2	99.3131	98.8041	99.942	OPR	2
jgi|Chlre4|284563|au.g2974_t1	Cre14.g614550.t1.1	99.4368	97.6434	98.955	OPR	2
jgi|Chlre4|286779|au.g5058_t1	Cre06.g278233.t1.1	99.3582	94.349	100	OPR	1
jgi|Chlre4|286779|au.g5058_t1	Cre14.g614550.t1.1	99.6878	91.2297	94.95	OPR	2
jgi|Chlre4|287603|au.g5827_t1	Cre15.g640400.t1.1	99.7419	99.8708	100	HPR	2
jgi|Chlre4|287613|au.g5837_t1	Cre15.g639304.t1.2	99.7919	82.5137	81.393	HPR	2
jgi|Chlre4|287613|au.g5837_t1	Cre15.g639308.t1.2	94.0687	81.2335	83.177	HPR	2
jgi|Chlre4|287613|au.g5837_t1	Cre17.g739800.t1.1	88.4495	83.8424	80.374	HPR	2
jgi|Chlre4|287613|au.g5837_t1	Cre19.g750697.t1.1	99.7919	81.2712	100	HPR	2
jgi|Chlre4|288887|au.g7022_t1	Cre14.g614550.t1.1	99.7775	99.8886	100	HPR	2
jgi|Chlre4|288887|au.g7022_t1	Cre14.g614550.t1.1	99.7775	99.8886	100	OPR	2
jgi|Chlre4|294919|au.g12649_t1	Cre14.g614550.t1.1	99.654	96.7835	100	OPR	2
jgi|Chlre4|296185|au.g13844_t1	Cre06.g309500.t1.1	91.2147	99.9163	100	OPR	1
jgi|Chlre4|296752|au.g14383_t1	Cre11.g467649.t1.1	99.6988	95.2975	99.899	HPR	2
jgi|Chlre4|296780|au.g14408_t1	Cre17.g728864.t1.2	99.3522	95.338	100	OPR	2
jgi|Chlre4|304050|kg.chromosome_3_#_980_#_XP_001702960.1	Cre03.g183750.t1.1	99.2372	88.3232	100	OPR	3
jgi|Chlre4|330327|pg.chromosome_12_#_481	Cre03.g202100.t1.1	99.8681	99.9363	96.497	OPR	3
jgi|Chlre4|35878|estExt_fgenesh1_pg.C_410059	Cre17.g734564.t1.1	99.8382	99.9209	97.628	HPR/OPR	3
jgi|Chlre4|3724|fgenesh1_kg.C_scaffold_24000058	Cre06.g309500.t1.1	99.8208	99.9103	100	OPR	1
jgi|Chlre4|396084|pasa_Sanger_mRNA13966	Cre17.g728864.t1.2	99.538	90.9475	99.742	OPR	2
jgi|Chlre4|398879|pasa_Sanger_mRNA32361	Cre09.g389467.t1.1	99.889	95.8463	97.509	OPR	1
jgi|Chlre4|401416|pasa_Sanger_mRNA28590	Cre14.g614550.t1.1	99.5569	94.7961	100	OPR	2
jgi|Chlre4|402482|pasa_Sanger_mRNA28133	Cre14.g614550.t1.1	99.5976	99.7984	100	OPR	2
jgi|Chlre4|403647|pasa_Sanger_mRNA13283	Cre15.g639802.t1.1	99.6894	81.5756	100	HPR/OPR	2
jgi|Chlre4|408564|pasa_Sanger_mRNA16787	Cre07.g348800.t1.1	99.5971	86.1789	96.858	OPR	2
jgi|Chlre4|416539|pasa_Sanger_mRNA18944	Cre15.g640450.t1.2	99.7758	99.8878	100	HPR	3
jgi|Chlre4|417156|pasa_Sanger_mRNA19308	Cre14.g614550.t1.1	97.6059	99.9371	100	HPR	2
jgi|Chlre4|417156|pasa_Sanger_mRNA19308	Cre14.g614550.t1.1	97.6059	99.9371	100	OPR	2
jgi|Chlre4|420011|pasa_Sanger_mRNA24227	Cre14.g614550.t1.1	99.187	97.6781	100	OPR	2
jgi|Chlre4|420894|pasa_Sanger_mRNA4916	Cre10.g435950.t1.1	99.7743	99.887	100	HPR	3
jgi|Chlre4|147277|Chlre2_kg.scaffold_18000202	-
jgi|Chlre4|147893|Chlre2_kg.scaffold_20000035	-
jgi|Chlre4|148176|Chlre2_kg.scaffold_22000014	-
jgi|Chlre4|148177|Chlre2_kg.scaffold_22000015	-
jgi|Chlre4|148194|Chlre2_kg.scaffold_22000032	-
jgi|Chlre4|148806|Chlre2_kg.scaffold_24000205	-
jgi|Chlre4|151373|Chlre2_kg.scaffold_38000111	-
jgi|Chlre4|151526|Chlre2_kg.scaffold_37000112	-
jgi|Chlre4|152682|Chlre2_kg.scaffold_50000016	-
jgi|Chlre4|170988|fgenesh2_pg.C_scaffold_15000098	-
jgi|Chlre4|177619|fgenesh2_pg.C_scaffold_43000073	-
jgi|Chlre4|178853|fgenesh2_pg.C_scaffold_57000004	-
jgi|Chlre4|179193|fgenesh2_pg.C_scaffold_61000013	-
jgi|Chlre4|180625|fgenesh2_pg.C_scaffold_92000018	-
jgi|Chlre4|180839|fgenesh2_pg.C_scaffold_109000007	-
jgi|Chlre4|181188|fgenesh2_pg.C_scaffold_552000001	-
jgi|Chlre4|194565|estExt_fgenesh2_pg.C_690055	-
jgi|Chlre4|20686|fgenesh1_pg.C_scaffold_61000034	-
jgi|Chlre4|20689|fgenesh1_pg.C_scaffold_61000037	-
jgi|Chlre4|21996|fgenesh1_pg.C_scaffold_85000026	-
jgi|Chlre4|22494|fgenesh1_pg.C_scaffold_109000005	-
jgi|Chlre4|286434|au.g4730_t1	-
jgi|Chlre4|294919|au.g12649_t1	-
jgi|Chlre4|296948|au.g14567_t1	-
jgi|Chlre4|306518|kg.chromosome_6_#_789_#_890849:1	-
jgi|Chlre4|328686|pg.chromosome_9_#_186	-
jgi|Chlre4|377898|estExt_fgenesh1_pm.C_chromosome_30568	-
jgi|Chlre4|390299|pasa_Sanger_mRNA32093	-
jgi|Chlre4|393228|pasa_Sanger_mRNA30310	-
jgi|Chlre4|394744|pasa_Sanger_mRNA12916	-
jgi|Chlre4|402283|pasa_Sanger_mRNA27334	-
jgi|Chlre4|403175|pasa_Sanger_mRNA35637	-
jgi|Chlre4|405879|pasa_Sanger_mRNA353	-
jgi|Chlre4|406560|pasa_Sanger_mRNA2996	-
jgi|Chlre4|412165|pasa_Sanger_mRNA11905	-
jgi|Chlre4|413071|pasa_Sanger_mRNA11094	-
jgi|Chlre4|419975|pasa_Sanger_mRNA21772	-
jgi|Chlre4|422092|pasa_Sanger_mRNA4798	-
jgi|Chlre4|95321|fgenesh1_est.C_scaffold_25000036	-
Table S3b. List of MTERF proteins in A. thaliana according to Uniprot detected by DT (column C) and RF (column D). The number of RF iterations in which the protein was detected is given in column E. The number of prediction of chloroplast localization is given in column F.
Locus ID	Gene Name	this study DT	this study RF	number of RF iterations in which detected	targeting
sp!Q9M219!MTEFH_ARATH	MTERF18	DT	RF	709	4
sp|F4IHL3|MTEF2_ARATH	MTERF2	DT	RF	1000	2
sp|F4JVI3|MTEF5_ARATH	MTERF5	-	RF	6
sp|Q9C6A1|MTEFE_ARATH	MTERF15	-	RF	233
sp|Q9FK23|MTEF8_ARATH	MTERF8	DT	RF	1000	4
sp|Q9M219|MTEFH_ARATH	MTERF18	-	RF	180	0
sp|Q9ZT96|MTEF4_ARATH	MTERF4	-	RF	35	4
tr|A0A178V165|A0A178V165_ARATH	MTERF26	DT	RF	1000	4
tr|A0A1P8AUJ8|A0A1P8AUJ8_ARATH	MTERF27	-	RF	448	3
tr|F4I534|F4I534_ARATH	MTERF23	-	RF	972	4
tr|F4JK28|F4JK28_ARATH	MTERF12	-	RF	992
tr|F4K588|F4K588_ARATH	MTERF19	-	RF	602	4
tr|O04576|O04576_ARATH	MTERF24	-	RF	999	4
tr|O64531|O64531_ARATH	MTERF17	-	RF	1000	3
tr|O64685|O64685_ARATH	MTERF10	-	RF	873	2
tr|O80701|O80701_ARATH	MTERF28	-	RF	257	2
tr|O80702|O80702_ARATH	MTERF29	-	RF	1000	3
tr|O80703|O80703_ARATH	MTERF30	DT	RF	1000	3
tr|O80704|O80704_ARATH	MTERF13	-	RF	117
tr|O80705|O80705_ARATH	MTERF14	DT	RF	394	4
tr|Q0WRV2|Q0WRV2_ARATH	MTERF16	DT	RF	998	3
tr|Q3E8G9|Q3E8G9_ARATH	MTERF35	-	RF	1000	0
tr|Q6DBE5|Q6DBE5_ARATH	MTERF32	-	RF	1000	0
tr|Q8GWB0|Q8GWB0_ARATH	MTERF20	-	RF	988	4
tr|Q8GY68|Q8GY68_ARATH	MTERF31	-	RF	601	4
tr|Q9FF87|Q9FF87_ARATH	MTERF34	-	RF	819	4
tr|Q9LHN2|Q9LHN2_ARATH	MTERF11	-	RF	57
tr|Q9LV83|Q9LV83_ARATH	MTERF22	-	RF	981	3
tr|Q9SD94|Q9SD94_ARATH	MTERF7	-	RF	144
tr|Q9STG7|Q9STG7_ARATH	MTERF33	-	RF	1000	3
tr|Q9SXE8|Q9SXE8_ARATH	MTERF25	-	RF	710	3

## Sheet: TableS4
Table S4. List of IPB candidates with at least two OPR/PPR repeats and pto DTRF candidates (opr2r/ppr2r or noipbdtrf2a in the column method. Number of prediction for mitochondria/chloroplast localization (4 prediction tools). Number of opr/ppr repeats (nb_motifs_ipb) and number of repeats detected by rader (nb_motifs_radar)
Locus ID	method	targeting	nb_motifs_ipb	nb_motifs_radar	species	taxonomy
jgi|Mesvir1|24837|Mv22074-RA.1	opr2r	3	22	29.0	Mesostigma viride	Viridiplantae|Streptophyta|Mesostigmatales
tr|A0A2J8AAG7|A0A2J8AAG7_9CHLO	opr2r	2	17	31.0	Tetrabaena socialis	Viridiplantae|Chlorophyta|Chlamydomonadales
Cre06.g272450.t1.1	opr2r	1	17	19.0	Chlamydomonas reinhardtii	Viridiplantae|Chlorophyta|Chlamydomonadales
tr|A0A835YAN5|A0A835YAN5_9CHLO	opr2r	2	15	54.0	Edaphochlamys debaryana	Viridiplantae|Chlorophyta|Chlamydomonadales
tr|A0A2V0NN73|A0A2V0NN73_9CHLO	opr2r	1	14	23.0	Raphidocelis subcapitata	Viridiplantae|Chlorophyta|Sphaeropleales
jgi|Mesvir1|24836|Mv22074-RA.2	opr2r	3	14	23.0	Mesostigma viride	Viridiplantae|Streptophyta|Mesostigmatales
Cre16.g680850.t1.1	opr2r	2	14	16.0	Chlamydomonas reinhardtii	Viridiplantae|Chlorophyta|Chlamydomonadales
tr|A0A0D2MTL3|A0A0D2MTL3_9CHLO	opr2r	2	14	28.0	Monoraphidium neglectum	Viridiplantae|Chlorophyta|Sphaeropleales
tr|A0A2J8AJK8|A0A2J8AJK8_9CHLO	opr2r	0	13	19.0	Tetrabaena socialis	Viridiplantae|Chlorophyta|Chlamydomonadales
tr|A0A8J4EWY7|A0A8J4EWY7_9CHLO	opr2r	3	13	20.0	Volvox africanus	Viridiplantae|Chlorophyta|Chlamydomonadales
Cre15.g638954.t1.1	opr2r	2	12	20.0	Chlamydomonas reinhardtii	Viridiplantae|Chlorophyta|Chlamydomonadales
tr|A0A0D2LIQ4|A0A0D2LIQ4_9CHLO	opr2r	0	12	14.0	Monoraphidium neglectum	Viridiplantae|Chlorophyta|Sphaeropleales
Cre10.g429400.t1.1	opr2r	1	12	26.0	Chlamydomonas reinhardtii	Viridiplantae|Chlorophyta|Chlamydomonadales
tr|A0A8J4LSU3|A0A8J4LSU3_9CHLO	opr2r	2	12	16.0	Volvox reticuliferus	Viridiplantae|Chlorophyta|Chlamydomonadales
tr|A0A383WPC1|A0A383WPC1_TETOB	opr2r	1	12	23.0	Tetradesmus obliquus	Viridiplantae|Chlorophyta|Sphaeropleales
tr|A0A150GDR9|A0A150GDR9_GONPE	opr2r	2	12	23.0	Gonium pectorale	Viridiplantae|Chlorophyta|Chlamydomonadales
tr|D8TNK9|D8TNK9_VOLCA	opr2r	2	12	23.0	Volvox carteri	Viridiplantae|Chlorophyta|Volvocaceae
Cre13.g603250.t1.2	opr2r	3	12	23.0	Chlamydomonas reinhardtii	Viridiplantae|Chlorophyta|Chlamydomonadales
tr|A0A835XP37|A0A835XP37_9CHLO	opr2r	2	12	26.0	Edaphochlamys debaryana	Viridiplantae|Chlorophyta|Chlamydomonadales
tr|A0A835XQF4|A0A835XQF4_9CHLO	opr2r	2	12	18.0	Edaphochlamys debaryana	Viridiplantae|Chlorophyta|Chlamydomonadales
tr|A0A835Y8Z6|A0A835Y8Z6_9CHLO	opr2r	1	12	22.0	Edaphochlamys debaryana	Viridiplantae|Chlorophyta|Chlamydomonadales
tr|A0A2V0P2D4|A0A2V0P2D4_9CHLO	opr2r	3	12	15.0	Raphidocelis subcapitata	Viridiplantae|Chlorophyta|Sphaeropleales
tr|A0A150H265|A0A150H265_GONPE	opr2r	1	12	26.0	Gonium pectorale	Viridiplantae|Chlorophyta|Chlamydomonadales
tr|A0A8J4BF66|A0A8J4BF66_9CHLO	opr2r	2	12	7.0	Volvox africanus	Viridiplantae|Chlorophyta|Chlamydomonadales
tr|A0A150GT66|A0A150GT66_GONPE	opr2r	1	12	20.0	Gonium pectorale	Viridiplantae|Chlorophyta|Chlamydomonadales
tr|A0A835SJV6|A0A835SJV6_CHLIN	opr2r	2	11	11.0	Chlamydomonas incerta	Viridiplantae|Chlorophyta|Chlamydomonadales
Cre09.g388356.t1.1	opr2r	2	11	14.0	Chlamydomonas reinhardtii	Viridiplantae|Chlorophyta|Chlamydomonadales
tr|A0A836C2B2|A0A836C2B2_9CHLO	opr2r	2	11	42.0	Edaphochlamys debaryana	Viridiplantae|Chlorophyta|Chlamydomonadales
tr|A0A836C6A1|A0A836C6A1_9CHLO	opr2r	1	11	18.0	Edaphochlamys debaryana	Viridiplantae|Chlorophyta|Chlamydomonadales
tr|A0A835W984|A0A835W984_CHLIN	opr2r	0	11	19.0	Chlamydomonas incerta	Viridiplantae|Chlorophyta|Chlamydomonadales
tr|A0A835WNF7|A0A835WNF7_9CHLO	opr2r	3	11	5.0	Chlamydomonas schloesseri	Viridiplantae|Chlorophyta|Chlamydomonadales
tr|A0A835WDC6|A0A835WDC6_9CHLO	opr2r	1	11	19.0	Chlamydomonas schloesseri	Viridiplantae|Chlorophyta|Chlamydomonadales
tr|A0A2P6VLJ4|A0A2P6VLJ4_9CHLO	opr2r	1	11	19.0	Micractinium conductrix	Viridiplantae|Chlorophyta|Chlorellaceae
Cre15.g634800.t1.1	opr2r	2	11	13.0	Chlamydomonas reinhardtii	Viridiplantae|Chlorophyta|Chlamydomonadales
tr|A0A2V0P2K0|A0A2V0P2K0_9CHLO	opr2r	3	11	15.0	Raphidocelis subcapitata	Viridiplantae|Chlorophyta|Sphaeropleales
tr|A0A835T4S9|A0A835T4S9_CHLIN	opr2r	2	11	16.0	Chlamydomonas incerta	Viridiplantae|Chlorophyta|Chlamydomonadales
tr|A0A835T609|A0A835T609_CHLIN	opr2r	1	11	14.0	Chlamydomonas incerta	Viridiplantae|Chlorophyta|Chlamydomonadales
tr|A0A835VXH5|A0A835VXH5_9CHLO	opr2r	2	11	26.0	Chlamydomonas schloesseri	Viridiplantae|Chlorophyta|Chlamydomonadales
tr|A0A8J4D9H0|A0A8J4D9H0_9CHLO	opr2r	2	11	24.0	Volvox reticuliferus	Viridiplantae|Chlorophyta|Chlamydomonadales
Cre11.g467649.t1.1	opr2r	2	11	20.0	Chlamydomonas reinhardtii	Viridiplantae|Chlorophyta|Chlamydomonadales
Cre07.g320500.t1.2	opr2r	1	11	22.0	Chlamydomonas reinhardtii	Viridiplantae|Chlorophyta|Chlamydomonadales
tr|A0A836BB87|A0A836BB87_9CHLO	opr2r	2	11	19.0	Chlamydomonas schloesseri	Viridiplantae|Chlorophyta|Chlamydomonadales
tr|A0A8J4FIP7|A0A8J4FIP7_9CHLO	opr2r	0	11	22.0	Volvox reticuliferus	Viridiplantae|Chlorophyta|Chlamydomonadales
tr|D8TMF6|D8TMF6_VOLCA	opr2r	2	11	23.0	Volvox carteri	Viridiplantae|Chlorophyta|Volvocaceae
tr|A0A2V0P3G9|A0A2V0P3G9_9CHLO	opr2r	4	10	12.0	Raphidocelis subcapitata	Viridiplantae|Chlorophyta|Sphaeropleales
tr|A0A383VFW2|A0A383VFW2_TETOB	opr2r	3	10	10.0	Tetradesmus obliquus	Viridiplantae|Chlorophyta|Sphaeropleales
tr|A0A383WPZ3|A0A383WPZ3_TETOB	opr2r	2	10	20.0	Tetradesmus obliquus	Viridiplantae|Chlorophyta|Sphaeropleales
tr|A0A0D2N9H4|A0A0D2N9H4_9CHLO	opr2r	1	10	9.0	Monoraphidium neglectum	Viridiplantae|Chlorophyta|Sphaeropleales
tr|A0A8J4ESU0|A0A8J4ESU0_9CHLO	opr2r	1	10	12.0	Volvox africanus	Viridiplantae|Chlorophyta|Chlamydomonadales
tr|A0A8J4GRD3|A0A8J4GRD3_9CHLO	opr2r	1	10	22.0	Volvox reticuliferus	Viridiplantae|Chlorophyta|Chlamydomonadales
tr|A0A2V0P0I1|A0A2V0P0I1_9CHLO	opr2r	3	10	11.0	Raphidocelis subcapitata	Viridiplantae|Chlorophyta|Sphaeropleales
tr|A0A0D2K6A7|A0A0D2K6A7_9CHLO	opr2r	0	10	17.0	Monoraphidium neglectum	Viridiplantae|Chlorophyta|Sphaeropleales
tr|D8TH68|D8TH68_VOLCA	opr2r	1	10	5.0	Volvox carteri	Viridiplantae|Chlorophyta|Volvocaceae
tr|A0A8J4F9V1|A0A8J4F9V1_9CHLO	opr2r	1	10	26.0	Volvox africanus	Viridiplantae|Chlorophyta|Chlamydomonadales
Cre15.g638950.t1.1	opr2r	3	10	13.0	Chlamydomonas reinhardtii	Viridiplantae|Chlorophyta|Chlamydomonadales
tr|A0A836B4Q1|A0A836B4Q1_9CHLO	opr2r	2	10	13.0	Chlamydomonas schloesseri	Viridiplantae|Chlorophyta|Chlamydomonadales
tr|A0A836BVI1|A0A836BVI1_9CHLO	opr2r	0	10	7.0	Edaphochlamys debaryana	Viridiplantae|Chlorophyta|Chlamydomonadales
tr|A0A835WTD3|A0A835WTD3_9CHLO	opr2r	2	10	10.0	Chlamydomonas schloesseri	Viridiplantae|Chlorophyta|Chlamydomonadales
tr|A0A150GQF2|A0A150GQF2_GONPE	opr2r	2	10	15.0	Gonium pectorale	Viridiplantae|Chlorophyta|Chlamydomonadales
tr|A0A7J7PVH1|A0A7J7PVH1_9CHLO	opr2r	0	10	16.0	Scenedesmus sp.	Viridiplantae|Chlorophyta|Scenedesmaceae
tr|A0A835SWP9|A0A835SWP9_CHLIN	opr2r	3	10	24.0	Chlamydomonas incerta	Viridiplantae|Chlorophyta|Chlamydomonadales
tr|A0A2V0P0I0|A0A2V0P0I0_9CHLO	opr2r	0	10	13.0	Raphidocelis subcapitata	Viridiplantae|Chlorophyta|Sphaeropleales
tr|A0A8J4D8D1|A0A8J4D8D1_9CHLO	opr2r	2	10	18.0	Volvox reticuliferus	Viridiplantae|Chlorophyta|Chlamydomonadales
tr|A0A8J4DE37|A0A8J4DE37_9CHLO	opr2r	2	10	17.0	Volvox reticuliferus	Viridiplantae|Chlorophyta|Chlamydomonadales
tr|A0A835VS16|A0A835VS16_CHLIN	opr2r	0	10	21.0	Chlamydomonas incerta	Viridiplantae|Chlorophyta|Chlamydomonadales
tr|A0A150GSS2|A0A150GSS2_GONPE	opr2r	2	10	16.0	Gonium pectorale	Viridiplantae|Chlorophyta|Chlamydomonadales
tr|A0A836BW65|A0A836BW65_9CHLO	opr2r	1	10	14.0	Edaphochlamys debaryana	Viridiplantae|Chlorophyta|Chlamydomonadales
Cre07.g348800.t1.1	opr2r	2	10	22.0	Chlamydomonas reinhardtii	Viridiplantae|Chlorophyta|Chlamydomonadales
tr|A0A2J7ZJ56|A0A2J7ZJ56_9CHLO	opr2r	3	10	21.0	Tetrabaena socialis	Viridiplantae|Chlorophyta|Chlamydomonadales
tr|A0A835TIQ0|A0A835TIQ0_9CHLO	opr2r	2	10	16.0	Chlamydomonas schloesseri	Viridiplantae|Chlorophyta|Chlamydomonadales
tr|A0A2V0P0G8|A0A2V0P0G8_9CHLO	opr2r	3	10	15.0	Raphidocelis subcapitata	Viridiplantae|Chlorophyta|Sphaeropleales
tr|A0A835SYS7|A0A835SYS7_CHLIN	opr2r	2	9	17.0	Chlamydomonas incerta	Viridiplantae|Chlorophyta|Chlamydomonadales
Cre19.g750697.t1.1	opr2r	2	9	19.0	Chlamydomonas reinhardtii	Viridiplantae|Chlorophyta|Chlamydomonadales
tr|A0A2V0NXQ1|A0A2V0NXQ1_9CHLO	opr2r	4	9	5.0	Raphidocelis subcapitata	Viridiplantae|Chlorophyta|Sphaeropleales
tr|A0A835YHN5|A0A835YHN5_9CHLO	opr2r	2	9	21.0	Edaphochlamys debaryana	Viridiplantae|Chlorophyta|Chlamydomonadales
tr|A0A8J4CGE2|A0A8J4CGE2_9CHLO	opr2r	2	9	16.0	Volvox reticuliferus	Viridiplantae|Chlorophyta|Chlamydomonadales
tr|D8UFB0|D8UFB0_VOLCA	opr2r	2	9	20.0	Volvox carteri	Viridiplantae|Chlorophyta|Volvocaceae
tr|A0A0D2MX44|A0A0D2MX44_9CHLO	opr2r	3	9	12.0	Monoraphidium neglectum	Viridiplantae|Chlorophyta|Sphaeropleales
tr|A0A2V0NXP7|A0A2V0NXP7_9CHLO	opr2r	3	9	13.0	Raphidocelis subcapitata	Viridiplantae|Chlorophyta|Sphaeropleales
tr|A0A835VXV6|A0A835VXV6_CHLIN	opr2r	1	9	15.0	Chlamydomonas incerta	Viridiplantae|Chlorophyta|Chlamydomonadales
tr|A0A835T954|A0A835T954_9CHLO	opr2r	2	9	18.0	Chlamydomonas schloesseri	Viridiplantae|Chlorophyta|Chlamydomonadales
tr|A0A835T500|A0A835T500_9CHLO	opr2r	2	9	20.0	Chlamydomonas schloesseri	Viridiplantae|Chlorophyta|Chlamydomonadales
Cre15.g640450.t1.2	opr2r	3	9	9.0	Chlamydomonas reinhardtii	Viridiplantae|Chlorophyta|Chlamydomonadales
tr|A0A8J4BCK0|A0A8J4BCK0_9CHLO	opr2r	2	9	21.0	Volvox africanus	Viridiplantae|Chlorophyta|Chlamydomonadales
tr|A0A383VBA8|A0A383VBA8_TETOB	opr2r	2	9	20.0	Tetradesmus obliquus	Viridiplantae|Chlorophyta|Sphaeropleales
Cre15.g640400.t1.1	opr2r	2	9	16.0	Chlamydomonas reinhardtii	Viridiplantae|Chlorophyta|Chlamydomonadales
Cre15.g638750.t1.2	opr2r	2	9	20.0	Chlamydomonas reinhardtii	Viridiplantae|Chlorophyta|Chlamydomonadales
Cre19.g750747.t1.1	opr2r	2	9	22.0	Chlamydomonas reinhardtii	Viridiplantae|Chlorophyta|Chlamydomonadales
tr|A0A7J7QCV1|A0A7J7QCV1_9CHLO	opr2r	2	9	21.0	Scenedesmus sp.	Viridiplantae|Chlorophyta|Scenedesmaceae
Cre15.g637850.t1.1	opr2r	3	9	13.0	Chlamydomonas reinhardtii	Viridiplantae|Chlorophyta|Chlamydomonadales
tr|A0A2V0NUM9|A0A2V0NUM9_9CHLO	opr2r	3	9	9.0	Raphidocelis subcapitata	Viridiplantae|Chlorophyta|Sphaeropleales
tr|A0A835TEK4|A0A835TEK4_CHLIN	opr2r	1	9	25.0	Chlamydomonas incerta	Viridiplantae|Chlorophyta|Chlamydomonadales
Cre15.g639308.t1.2	opr2r	2	9	14.0	Chlamydomonas reinhardtii	Viridiplantae|Chlorophyta|Chlamydomonadales
tr|A0A8J4GBE5|A0A8J4GBE5_9CHLO	opr2r	1	9	3.0	Volvox reticuliferus	Viridiplantae|Chlorophyta|Chlamydomonadales
tr|A0A2P6U278|A0A2P6U278_CHLSO	opr2r	0	9	24.0	Chlorella sorokiniana	Viridiplantae|Chlorophyta|Chlorellaceae
tr|D8TID4|D8TID4_VOLCA	opr2r	2	9	25.0	Volvox carteri	Viridiplantae|Chlorophyta|Volvocaceae
tr|A0A835Y578|A0A835Y578_9CHLO	opr2r	2	9	6.0	Edaphochlamys debaryana	Viridiplantae|Chlorophyta|Chlamydomonadales
tr|A0A150GSY2|A0A150GSY2_GONPE	opr2r	1	9	12.0	Gonium pectorale	Viridiplantae|Chlorophyta|Chlamydomonadales
tr|A0A383W343|A0A383W343_TETOB	opr2r	2	9	21.0	Tetradesmus obliquus	Viridiplantae|Chlorophyta|Sphaeropleales
tr|A0A2V0PBZ2|A0A2V0PBZ2_9CHLO	opr2r	2	9	8.0	Raphidocelis subcapitata	Viridiplantae|Chlorophyta|Sphaeropleales
tr|A0A835WU64|A0A835WU64_9CHLO	opr2r	1	9	13.0	Chlamydomonas schloesseri	Viridiplantae|Chlorophyta|Chlamydomonadales
tr|A0A2J8A206|A0A2J8A206_9CHLO	opr2r	1	9	11.0	Tetrabaena socialis	Viridiplantae|Chlorophyta|Chlamydomonadales
tr|A0A835WSY9|A0A835WSY9_9CHLO	opr2r	1	9	20.0	Chlamydomonas schloesseri	Viridiplantae|Chlorophyta|Chlamydomonadales
tr|A0A7J7Q268|A0A7J7Q268_9CHLO	opr2r	2	9	5.0	Scenedesmus sp.	Viridiplantae|Chlorophyta|Scenedesmaceae
tr|A0A2J8AJI7|A0A2J8AJI7_9CHLO	opr2r	1	9	19.0	Tetrabaena socialis	Viridiplantae|Chlorophyta|Chlamydomonadales
tr|A0A8J4F400|A0A8J4F400_9CHLO	opr2r	0	9	10.0	Volvox africanus	Viridiplantae|Chlorophyta|Chlamydomonadales
tr|A0A7J7QLW5|A0A7J7QLW5_9CHLO	opr2r	1	9	18.0	Scenedesmus sp.	Viridiplantae|Chlorophyta|Scenedesmaceae
tr|A0A835SAW5|A0A835SAW5_CHLIN	opr2r	3	9	14.0	Chlamydomonas incerta	Viridiplantae|Chlorophyta|Chlamydomonadales
tr|A0A835SRV8|A0A835SRV8_CHLIN	opr2r	2	9	14.0	Chlamydomonas incerta	Viridiplantae|Chlorophyta|Chlamydomonadales
Cre08.g358350.t1.1	opr2r	1	9	16.0	Chlamydomonas reinhardtii	Viridiplantae|Chlorophyta|Chlamydomonadales
tr|A0A8J4B697|A0A8J4B697_9CHLO	opr2r	2	9	20.0	Volvox africanus	Viridiplantae|Chlorophyta|Chlamydomonadales
tr|A0A835SA62|A0A835SA62_CHLIN	opr2r	1	9	13.0	Chlamydomonas incerta	Viridiplantae|Chlorophyta|Chlamydomonadales
Cre14.g614550.t1.1	opr2r	2	9	15.0	Chlamydomonas reinhardtii	Viridiplantae|Chlorophyta|Chlamydomonadales
tr|A0A2V0P688|A0A2V0P688_9CHLO	opr2r	3	9	16.0	Raphidocelis subcapitata	Viridiplantae|Chlorophyta|Sphaeropleales
tr|A0A2J7ZLX6|A0A2J7ZLX6_9CHLO	opr2r	1	9	15.0	Tetrabaena socialis	Viridiplantae|Chlorophyta|Chlamydomonadales
tr|A0A835SHB7|A0A835SHB7_9CHLO	opr2r	3	8	13.0	Chlamydomonas schloesseri	Viridiplantae|Chlorophyta|Chlamydomonadales
tr|A0A2V0PH28|A0A2V0PH28_9CHLO	opr2r	2	8	11.0	Raphidocelis subcapitata	Viridiplantae|Chlorophyta|Sphaeropleales
tr|A0A2V0PCY8|A0A2V0PCY8_9CHLO	opr2r	3	8	8.0	Raphidocelis subcapitata	Viridiplantae|Chlorophyta|Sphaeropleales
tr|A0A7J7Q0G5|A0A7J7Q0G5_9CHLO	opr2r	0	8	6.0	Scenedesmus sp.	Viridiplantae|Chlorophyta|Scenedesmaceae
tr|A0A835SA93|A0A835SA93_CHLIN	opr2r	1	8	15.0	Chlamydomonas incerta	Viridiplantae|Chlorophyta|Chlamydomonadales
tr|A0A835SJ94|A0A835SJ94_CHLIN	opr2r	2	8	10.0	Chlamydomonas incerta	Viridiplantae|Chlorophyta|Chlamydomonadales
tr|A0A835SHE2|A0A835SHE2_9CHLO	opr2r	2	8	13.0	Chlamydomonas schloesseri	Viridiplantae|Chlorophyta|Chlamydomonadales
tr|A0A8J4FHN8|A0A8J4FHN8_9CHLO	opr2r	1	8	13.0	Volvox reticuliferus	Viridiplantae|Chlorophyta|Chlamydomonadales
tr|D8TY53|D8TY53_VOLCA	opr2r	2	8	11.0	Volvox carteri	Viridiplantae|Chlorophyta|Volvocaceae
jgi|Mesvir1|19280|Mv10356-RA.1	opr2r	1	8	16.0	Mesostigma viride	Viridiplantae|Streptophyta|Mesostigmatales
jgi|Mesvir1|28969|Mv17744-RA.1	opr2r	0	8	15.0	Mesostigma viride	Viridiplantae|Streptophyta|Mesostigmatales
tr|A0A835SPL1|A0A835SPL1_CHLIN	opr2r	1	8	22.0	Chlamydomonas incerta	Viridiplantae|Chlorophyta|Chlamydomonadales
Cre17.g739800.t1.1	opr2r	2	8	15.0	Chlamydomonas reinhardtii	Viridiplantae|Chlorophyta|Chlamydomonadales
tr|D8UCD7|D8UCD7_VOLCA	opr2r	1	8	17.0	Volvox carteri	Viridiplantae|Chlorophyta|Volvocaceae
tr|A0A2V0P8T0|A0A2V0P8T0_9CHLO	opr2r	3	8	12.0	Raphidocelis subcapitata	Viridiplantae|Chlorophyta|Sphaeropleales
tr|A0A0D2KKC8|A0A0D2KKC8_9CHLO	opr2r	3	8	11.0	Monoraphidium neglectum	Viridiplantae|Chlorophyta|Sphaeropleales
tr|A0A8J4BWK7|A0A8J4BWK7_9CHLO	opr2r	0	8	9.0	Volvox reticuliferus	Viridiplantae|Chlorophyta|Chlamydomonadales
tr|A0A835SUX4|A0A835SUX4_CHLIN	opr2r	1	8	7.0	Chlamydomonas incerta	Viridiplantae|Chlorophyta|Chlamydomonadales
Cre19.g750497.t1.1	opr2r	2	8	21.0	Chlamydomonas reinhardtii	Viridiplantae|Chlorophyta|Chlamydomonadales
tr|A0A383VNJ2|A0A383VNJ2_TETOB	opr2r	2	8	20.0	Tetradesmus obliquus	Viridiplantae|Chlorophyta|Sphaeropleales
tr|A0A835TQ54|A0A835TQ54_9CHLO	opr2r	1	8	19.0	Chlamydomonas schloesseri	Viridiplantae|Chlorophyta|Chlamydomonadales
tr|I0Z0G1|I0Z0G1_COCSC	opr2r	0	8	16.0	Coccomyxa subellipsoidea	Viridiplantae|Chlorophyta|Trebouxiophyceae incertae sedis
tr|D8TT22|D8TT22_VOLCA	opr2r	3	8	11.0	Volvox carteri	Viridiplantae|Chlorophyta|Volvocaceae
tr|D8U609|D8U609_VOLCA	opr2r	1	8	na	Volvox carteri	Viridiplantae|Chlorophyta|Volvocaceae
tr|A0A836BSJ9|A0A836BSJ9_9CHLO	opr2r	1	8	22.0	Edaphochlamys debaryana	Viridiplantae|Chlorophyta|Chlamydomonadales
tr|A0A8J4D4E9|A0A8J4D4E9_9CHLO	opr2r	3	8	9.0	Volvox reticuliferus	Viridiplantae|Chlorophyta|Chlamydomonadales
tr|I0YK48|I0YK48_COCSC	opr2r	1	8	na	Coccomyxa subellipsoidea	Viridiplantae|Chlorophyta|Trebouxiophyceae incertae sedis
tr|A0A2J8A446|A0A2J8A446_9CHLO	opr2r	1	8	15.0	Tetrabaena socialis	Viridiplantae|Chlorophyta|Chlamydomonadales
Cre09.g389467.t1.1	opr2r	1	8	27.0	Chlamydomonas reinhardtii	Viridiplantae|Chlorophyta|Chlamydomonadales
tr|A0A2J7ZZ49|A0A2J7ZZ49_9CHLO	opr2r	3	8	10.0	Tetrabaena socialis	Viridiplantae|Chlorophyta|Chlamydomonadales
tr|A0A5J4YJ91|A0A5J4YJ91_PORPP	opr2r	2	8	13.0	Porphyridium purpureum	Rhodophyta|Bangiophyceae|Porphyridiales
tr|A0A150G6S4|A0A150G6S4_GONPE	opr2r	1	8	14.0	Gonium pectorale	Viridiplantae|Chlorophyta|Chlamydomonadales
tr|A0A835Y460|A0A835Y460_9CHLO	opr2r	1	8	13.0	Edaphochlamys debaryana	Viridiplantae|Chlorophyta|Chlamydomonadales
Cre06.g309500.t1.1	opr2r	1	8	15.0	Chlamydomonas reinhardtii	Viridiplantae|Chlorophyta|Chlamydomonadales
Cre17.g728864.t1.2	opr2r	2	8	10.0	Chlamydomonas reinhardtii	Viridiplantae|Chlorophyta|Chlamydomonadales
tr|A0A2J7ZPJ9|A0A2J7ZPJ9_9CHLO	opr2r	0	8	9.0	Tetrabaena socialis	Viridiplantae|Chlorophyta|Chlamydomonadales
tr|A0A835Y9Y9|A0A835Y9Y9_9CHLO	opr2r	3	8	17.0	Edaphochlamys debaryana	Viridiplantae|Chlorophyta|Chlamydomonadales
tr|C1EFT2|C1EFT2_MICCC	opr2r	3	8	11.0	Micromonas commoda	Viridiplantae|Chlorophyta|Mamiellales
Cre06.g258051.t1.1	opr2r	3	8	0.0	Chlamydomonas reinhardtii	Viridiplantae|Chlorophyta|Chlamydomonadales
tr|A0A250XIJ4|A0A250XIJ4_9CHLO	opr2r	0	8	13.0	Chlamydomonas eustigma	Viridiplantae|Chlorophyta|Chlamydomonadales
Cre04.g223150.t1.1	opr2r	2	8	15.0	Chlamydomonas reinhardtii	Viridiplantae|Chlorophyta|Chlamydomonadales
tr|A0A250WU17|A0A250WU17_9CHLO	opr2r	0	8	13.0	Chlamydomonas eustigma	Viridiplantae|Chlorophyta|Chlamydomonadales
tr|D8TIG2|D8TIG2_VOLCA	opr2r	1	8	12.0	Volvox carteri	Viridiplantae|Chlorophyta|Volvocaceae
tr|A0A150GJ49|A0A150GJ49_GONPE	opr2r	2	8	12.0	Gonium pectorale	Viridiplantae|Chlorophyta|Chlamydomonadales
tr|A0A150H387|A0A150H387_GONPE	opr2r	2	8	16.0	Gonium pectorale	Viridiplantae|Chlorophyta|Chlamydomonadales
tr|A0A150GV82|A0A150GV82_GONPE	opr2r	1	8	12.0	Gonium pectorale	Viridiplantae|Chlorophyta|Chlamydomonadales
tr|A0A2J8AAI0|A0A2J8AAI0_9CHLO	opr2r	0	8	9.0	Tetrabaena socialis	Viridiplantae|Chlorophyta|Chlamydomonadales
tr|A0A383VYM0|A0A383VYM0_TETOB	opr2r	2	8	26.0	Tetradesmus obliquus	Viridiplantae|Chlorophyta|Sphaeropleales
tr|A0A835WEV3|A0A835WEV3_CHLIN	opr2r	1	8	24.0	Chlamydomonas incerta	Viridiplantae|Chlorophyta|Chlamydomonadales
Cre15.g638550.t1.1	opr2r	3	8	13.0	Chlamydomonas reinhardtii	Viridiplantae|Chlorophyta|Chlamydomonadales
tr|E1Z500|E1Z500_CHLVA	opr2r	2	8	15.0	Chlorella variabilis	Viridiplantae|Chlorophyta|Chlorellaceae
Cre15.g640350.t1.2	opr2r	3	8	14.0	Chlamydomonas reinhardtii	Viridiplantae|Chlorophyta|Chlamydomonadales
Cre15.g639850.t1.2	opr2r	2	8	12.0	Chlamydomonas reinhardtii	Viridiplantae|Chlorophyta|Chlamydomonadales
tr|A0A2V0NTP5|A0A2V0NTP5_9CHLO	opr2r	1	8	12.0	Raphidocelis subcapitata	Viridiplantae|Chlorophyta|Sphaeropleales
tr|A0A2V0NQT6|A0A2V0NQT6_9CHLO	opr2r	1	8	10.0	Raphidocelis subcapitata	Viridiplantae|Chlorophyta|Sphaeropleales
Cre15.g639700.t1.1	opr2r	3	8	5.0	Chlamydomonas reinhardtii	Viridiplantae|Chlorophyta|Chlamydomonadales
tr|A0A2V0NNB9|A0A2V0NNB9_9CHLO	opr2r	2	8	8.0	Raphidocelis subcapitata	Viridiplantae|Chlorophyta|Sphaeropleales
Cre15.g639304.t1.2	opr2r	2	8	18.0	Chlamydomonas reinhardtii	Viridiplantae|Chlorophyta|Chlamydomonadales
Cre15.g639000.t1.2	opr2r	2	8	18.0	Chlamydomonas reinhardtii	Viridiplantae|Chlorophyta|Chlamydomonadales
tr|A0A836C3J8|A0A836C3J8_9CHLO	opr2r	0	8	14.0	Edaphochlamys debaryana	Viridiplantae|Chlorophyta|Chlamydomonadales
Cre15.g638700.t1.1	opr2r	2	8	12.0	Chlamydomonas reinhardtii	Viridiplantae|Chlorophyta|Chlamydomonadales
Cre15.g638304.t1.1	opr2r	2	8	21.0	Chlamydomonas reinhardtii	Viridiplantae|Chlorophyta|Chlamydomonadales
tr|A0A0D2NK98|A0A0D2NK98_9CHLO	opr2r	1	8	14.0	Monoraphidium neglectum	Viridiplantae|Chlorophyta|Sphaeropleales
Cre15.g638303.t1.1	opr2r	2	8	14.0	Chlamydomonas reinhardtii	Viridiplantae|Chlorophyta|Chlamydomonadales
Cre15.g638150.t1.1	opr2r	3	8	12.0	Chlamydomonas reinhardtii	Viridiplantae|Chlorophyta|Chlamydomonadales
Cre15.g638100.t1.1	opr2r	2	8	6.0	Chlamydomonas reinhardtii	Viridiplantae|Chlorophyta|Chlamydomonadales
Cre15.g638050.t1.1	opr2r	3	8	12.0	Chlamydomonas reinhardtii	Viridiplantae|Chlorophyta|Chlamydomonadales
Cre15.g638000.t1.1	opr2r	3	8	15.0	Chlamydomonas reinhardtii	Viridiplantae|Chlorophyta|Chlamydomonadales
tr|A0A835VZ43|A0A835VZ43_9CHLO	opr2r	0	8	15.0	Chlamydomonas schloesseri	Viridiplantae|Chlorophyta|Chlamydomonadales
tr|A0A8J4CNV8|A0A8J4CNV8_9CHLO	opr2r	1	8	7.0	Volvox reticuliferus	Viridiplantae|Chlorophyta|Chlamydomonadales
tr|A0A2P6U2W0|A0A2P6U2W0_CHLSO	opr2r	3	8	15.0	Chlorella sorokiniana	Viridiplantae|Chlorophyta|Chlorellaceae
tr|A0A2P6TWC9|A0A2P6TWC9_CHLSO	opr2r	3	8	18.0	Chlorella sorokiniana	Viridiplantae|Chlorophyta|Chlorellaceae
tr|A0A835W9M0|A0A835W9M0_CHLIN	opr2r	1	8	29.0	Chlamydomonas incerta	Viridiplantae|Chlorophyta|Chlamydomonadales
tr|A0A7J7QBN5|A0A7J7QBN5_9CHLO	opr2r	1	8	9.0	Scenedesmus sp.	Viridiplantae|Chlorophyta|Scenedesmaceae
tr|A0A8J4F1M4|A0A8J4F1M4_9CHLO	opr2r	2	7	10.0	Volvox africanus	Viridiplantae|Chlorophyta|Chlamydomonadales
tr|A0A150GTC9|A0A150GTC9_GONPE	opr2r	2	7	10.0	Gonium pectorale	Viridiplantae|Chlorophyta|Chlamydomonadales
tr|A0A383V9R1|A0A383V9R1_TETOB	opr2r	2	7	18.0	Tetradesmus obliquus	Viridiplantae|Chlorophyta|Sphaeropleales
tr|A0A2V0PMG6|A0A2V0PMG6_9CHLO	opr2r	2	7	18.0	Raphidocelis subcapitata	Viridiplantae|Chlorophyta|Sphaeropleales
tr|A0A250XH00|A0A250XH00_9CHLO	opr2r	1	7	15.0	Chlamydomonas eustigma	Viridiplantae|Chlorophyta|Chlamydomonadales
tr|A0A2J7ZGU2|A0A2J7ZGU2_9CHLO	opr2r	2	7	7.0	Tetrabaena socialis	Viridiplantae|Chlorophyta|Chlamydomonadales
tr|A0A2J7ZPG9|A0A2J7ZPG9_9CHLO	opr2r	1	7	7.0	Tetrabaena socialis	Viridiplantae|Chlorophyta|Chlamydomonadales
tr|A0A150G7M6|A0A150G7M6_GONPE	opr2r	1	7	10.0	Gonium pectorale	Viridiplantae|Chlorophyta|Chlamydomonadales
tr|A0A2J7ZRX1|A0A2J7ZRX1_9CHLO	opr2r	2	7	8.0	Tetrabaena socialis	Viridiplantae|Chlorophyta|Chlamydomonadales
tr|A0A2J7ZTH2|A0A2J7ZTH2_9CHLO	opr2r	2	7	5.0	Tetrabaena socialis	Viridiplantae|Chlorophyta|Chlamydomonadales
tr|A0A150G6K2|A0A150G6K2_GONPE	opr2r	0	7	13.0	Gonium pectorale	Viridiplantae|Chlorophyta|Chlamydomonadales
tr|A0A2J7ZVL7|A0A2J7ZVL7_9CHLO	opr2r	1	7	14.0	Tetrabaena socialis	Viridiplantae|Chlorophyta|Chlamydomonadales
tr|A0A2J8A904|A0A2J8A904_9CHLO	opr2r	1	7	5.0	Tetrabaena socialis	Viridiplantae|Chlorophyta|Chlamydomonadales
tr|A0A150G2B8|A0A150G2B8_GONPE	opr2r	0	7	30.0	Gonium pectorale	Viridiplantae|Chlorophyta|Chlamydomonadales
tr|A0A2J8AAH8|A0A2J8AAH8_9CHLO	opr2r	3	7	14.0	Tetrabaena socialis	Viridiplantae|Chlorophyta|Chlamydomonadales
tr|A0A2J8AAI7|A0A2J8AAI7_9CHLO	opr2r	1	7	14.0	Tetrabaena socialis	Viridiplantae|Chlorophyta|Chlamydomonadales
tr|A0A2J8AJL7|A0A2J8AJL7_9CHLO	opr2r	1	7	14.0	Tetrabaena socialis	Viridiplantae|Chlorophyta|Chlamydomonadales
tr|A0A2P6VIH7|A0A2P6VIH7_9CHLO	opr2r	2	7	15.0	Micractinium conductrix	Viridiplantae|Chlorophyta|Chlorellaceae
tr|A0A0D2MY99|A0A0D2MY99_9CHLO	opr2r	1	7	10.0	Monoraphidium neglectum	Viridiplantae|Chlorophyta|Sphaeropleales
tr|D8TXY1|D8TXY1_VOLCA	opr2r	2	7	8.0	Volvox carteri	Viridiplantae|Chlorophyta|Volvocaceae
tr|D8TYZ1|D8TYZ1_VOLCA	opr2r	1	7	na	Volvox carteri	Viridiplantae|Chlorophyta|Volvocaceae
tr|A0A2V0PCX0|A0A2V0PCX0_9CHLO	opr2r	1	7	18.0	Raphidocelis subcapitata	Viridiplantae|Chlorophyta|Sphaeropleales
tr|A0A2V0PGL6|A0A2V0PGL6_9CHLO	opr2r	1	7	18.0	Raphidocelis subcapitata	Viridiplantae|Chlorophyta|Sphaeropleales
jgi|Mesvir1|24840|Mv22078-RA.2	opr2r	2	7	15.0	Mesostigma viride	Viridiplantae|Streptophyta|Mesostigmatales
tr|A0A150GSX4|A0A150GSX4_GONPE	opr2r	0	7	10.0	Gonium pectorale	Viridiplantae|Chlorophyta|Chlamydomonadales
tr|A0A0D2JYK0|A0A0D2JYK0_9CHLO	opr2r	2	7	15.0	Monoraphidium neglectum	Viridiplantae|Chlorophyta|Sphaeropleales
Cre15.g638651.t1.1	opr2r	2	7	16.0	Chlamydomonas reinhardtii	Viridiplantae|Chlorophyta|Chlamydomonadales
tr|A0A835W4J5|A0A835W4J5_CHLIN	opr2r	1	7	16.0	Chlamydomonas incerta	Viridiplantae|Chlorophyta|Chlamydomonadales
tr|A0A8J4B7E7|A0A8J4B7E7_9CHLO	opr2r	2	7	12.0	Volvox africanus	Viridiplantae|Chlorophyta|Chlamydomonadales
tr|A0A835W1Q5|A0A835W1Q5_CHLIN	opr2r	0	7	9.0	Chlamydomonas incerta	Viridiplantae|Chlorophyta|Chlamydomonadales
tr|A0A8J4BAG1|A0A8J4BAG1_9CHLO	opr2r	4	7	14.0	Volvox africanus	Viridiplantae|Chlorophyta|Chlamydomonadales
Cre15.g638300.t1.1	opr2r	3	7	20.0	Chlamydomonas reinhardtii	Viridiplantae|Chlorophyta|Chlamydomonadales
Cre15.g638401.t1.1	opr2r	2	7	17.0	Chlamydomonas reinhardtii	Viridiplantae|Chlorophyta|Chlamydomonadales
Cre15.g638650.t1.1	opr2r	2	7	21.0	Chlamydomonas reinhardtii	Viridiplantae|Chlorophyta|Chlamydomonadales
Cre15.g638956.t1.1	opr2r	2	7	13.0	Chlamydomonas reinhardtii	Viridiplantae|Chlorophyta|Chlamydomonadales
tr|A0A835T6A9|A0A835T6A9_9CHLO	opr2r	2	7	7.0	Chlamydomonas schloesseri	Viridiplantae|Chlorophyta|Chlamydomonadales
Cre15.g639650.t1.1	opr2r	3	7	12.0	Chlamydomonas reinhardtii	Viridiplantae|Chlorophyta|Chlamydomonadales
Cre15.g639750.t1.1	opr2r	3	7	9.0	Chlamydomonas reinhardtii	Viridiplantae|Chlorophyta|Chlamydomonadales
Cre15.g639800.t1.1	opr2r	2	7	10.0	Chlamydomonas reinhardtii	Viridiplantae|Chlorophyta|Chlamydomonadales
Cre15.g639802.t1.1	opr2r	2	7	9.0	Chlamydomonas reinhardtii	Viridiplantae|Chlorophyta|Chlamydomonadales
Cre16.g653800.t1.1	opr2r	1	7	15.0	Chlamydomonas reinhardtii	Viridiplantae|Chlorophyta|Chlamydomonadales
tr|A0A835VRG8|A0A835VRG8_CHLIN	opr2r	1	7	9.0	Chlamydomonas incerta	Viridiplantae|Chlorophyta|Chlamydomonadales
tr|A0A835TMM9|A0A835TMM9_CHLIN	opr2r	1	7	18.0	Chlamydomonas incerta	Viridiplantae|Chlorophyta|Chlamydomonadales
tr|A0A835W7R7|A0A835W7R7_9CHLO	opr2r	2	7	7.0	Chlamydomonas schloesseri	Viridiplantae|Chlorophyta|Chlamydomonadales
tr|A0A8J4D0J6|A0A8J4D0J6_9CHLO	opr2r	2	7	21.0	Volvox reticuliferus	Viridiplantae|Chlorophyta|Chlamydomonadales
Cre10.g440000.t1.1	opr2r	2	7	13.0	Chlamydomonas reinhardtii	Viridiplantae|Chlorophyta|Chlamydomonadales
tr|A0A835XFF5|A0A835XFF5_9CHLO	opr2r	0	7	16.0	Edaphochlamys debaryana	Viridiplantae|Chlorophyta|Chlamydomonadales
tr|A0A836C3H4|A0A836C3H4_9CHLO	opr2r	2	7	15.0	Edaphochlamys debaryana	Viridiplantae|Chlorophyta|Chlamydomonadales
tr|A0A836B969|A0A836B969_9CHLO	opr2r	1	7	12.0	Chlamydomonas schloesseri	Viridiplantae|Chlorophyta|Chlamydomonadales
tr|A0A836B6C5|A0A836B6C5_9CHLO	opr2r	1	7	23.0	Chlamydomonas schloesseri	Viridiplantae|Chlorophyta|Chlamydomonadales
tr|A0A835YHZ3|A0A835YHZ3_9CHLO	opr2r	0	7	na	Edaphochlamys debaryana	Viridiplantae|Chlorophyta|Chlamydomonadales
tr|A0A835YH52|A0A835YH52_9CHLO	opr2r	1	7	16.0	Edaphochlamys debaryana	Viridiplantae|Chlorophyta|Chlamydomonadales
tr|A0A835YG12|A0A835YG12_9CHLO	opr2r	0	7	19.0	Edaphochlamys debaryana	Viridiplantae|Chlorophyta|Chlamydomonadales
Cre03.g202100.t1.1	opr2r	3	7	15.0	Chlamydomonas reinhardtii	Viridiplantae|Chlorophyta|Chlamydomonadales
Cre03.g213201.t1.1	opr2r	1	7	8.0	Chlamydomonas reinhardtii	Viridiplantae|Chlorophyta|Chlamydomonadales
Cre06.g262650.t1.1	opr2r	2	7	22.0	Chlamydomonas reinhardtii	Viridiplantae|Chlorophyta|Chlamydomonadales
tr|A0A835YAD0|A0A835YAD0_9CHLO	opr2r	1	7	6.0	Edaphochlamys debaryana	Viridiplantae|Chlorophyta|Chlamydomonadales
Cre06.g278233.t1.1	opr2r	1	7	8.0	Chlamydomonas reinhardtii	Viridiplantae|Chlorophyta|Chlamydomonadales
tr|A0A835Y8A6|A0A835Y8A6_9CHLO	opr2r	2	7	7.0	Edaphochlamys debaryana	Viridiplantae|Chlorophyta|Chlamydomonadales
tr|A0A835Y7W9|A0A835Y7W9_9CHLO	opr2r	1	7	13.0	Edaphochlamys debaryana	Viridiplantae|Chlorophyta|Chlamydomonadales
tr|A0A835Y1I8|A0A835Y1I8_9CHLO	opr2r	2	7	16.0	Edaphochlamys debaryana	Viridiplantae|Chlorophyta|Chlamydomonadales
tr|A0A835XSN2|A0A835XSN2_9CHLO	opr2r	0	7	19.0	Edaphochlamys debaryana	Viridiplantae|Chlorophyta|Chlamydomonadales
tr|A0A835T6C3|A0A835T6C3_CHLIN	opr2r	1	7	8.0	Chlamydomonas incerta	Viridiplantae|Chlorophyta|Chlamydomonadales
tr|A0A835WB71|A0A835WB71_9CHLO	opr2r	2	7	15.0	Chlamydomonas schloesseri	Viridiplantae|Chlorophyta|Chlamydomonadales
tr|A0A0D2IW29|A0A0D2IW29_9CHLO	opr2r	1	7	11.0	Monoraphidium neglectum	Viridiplantae|Chlorophyta|Sphaeropleales
tr|A0A8J4CK12|A0A8J4CK12_9CHLO	opr2r	2	7	17.0	Volvox reticuliferus	Viridiplantae|Chlorophyta|Chlamydomonadales
jgi|Mesvir1|24844|Mv22081-RA.2	opr2r	0	7	11.0	Mesostigma viride	Viridiplantae|Streptophyta|Mesostigmatales
jgi|Mesvir1|24841|Mv22078-RA.1	opr2r	3	7	11.0	Mesostigma viride	Viridiplantae|Streptophyta|Mesostigmatales
tr|A0A835SRC8|A0A835SRC8_CHLIN	opr2r	1	7	22.0	Chlamydomonas incerta	Viridiplantae|Chlorophyta|Chlamydomonadales
jgi|Cyapar1|4551|g4422.t1	opr2r	3	7	12.0	Cyanophora paradoxa	Glaucocystophyceae
jgi|Mesvir1|24845|Mv22081-RA.1	opr2r	3	7	14.0	Mesostigma viride	Viridiplantae|Streptophyta|Mesostigmatales
tr|A0A7J7QL42|A0A7J7QL42_9CHLO	opr2r	1	7	11.0	Scenedesmus sp.	Viridiplantae|Chlorophyta|Scenedesmaceae
tr|A0A8J4C6J2|A0A8J4C6J2_9CHLO	opr2r	4	7	15.0	Volvox reticuliferus	Viridiplantae|Chlorophyta|Chlamydomonadales
tr|A0A7J7Q526|A0A7J7Q526_9CHLO	opr2r	1	6	4.0	Scenedesmus sp.	Viridiplantae|Chlorophyta|Scenedesmaceae
tr|C1FHW0|C1FHW0_MICCC	opr2r	1	6	11.0	Micromonas commoda	Viridiplantae|Chlorophyta|Mamiellales
tr|A0A835YBP8|A0A835YBP8_9CHLO	opr2r	4	6	8.0	Edaphochlamys debaryana	Viridiplantae|Chlorophyta|Chlamydomonadales
tr|A0A835YFR3|A0A835YFR3_9CHLO	opr2r	1	6	7.0	Edaphochlamys debaryana	Viridiplantae|Chlorophyta|Chlamydomonadales
tr|A0A835YBL2|A0A835YBL2_9CHLO	opr2r	0	6	15.0	Edaphochlamys debaryana	Viridiplantae|Chlorophyta|Chlamydomonadales
tr|A0A250XJ68|A0A250XJ68_9CHLO	opr2r	0	6	9.0	Chlamydomonas eustigma	Viridiplantae|Chlorophyta|Chlamydomonadales
tr|A0A250XC04|A0A250XC04_9CHLO	opr2r	0	6	0.0	Chlamydomonas eustigma	Viridiplantae|Chlorophyta|Chlamydomonadales
tr|A0A2V0P0K0|A0A2V0P0K0_9CHLO	opr2r	3	6	12.0	Raphidocelis subcapitata	Viridiplantae|Chlorophyta|Sphaeropleales
tr|A0A835YA34|A0A835YA34_9CHLO	opr2r	1	6	12.0	Edaphochlamys debaryana	Viridiplantae|Chlorophyta|Chlamydomonadales
tr|A0A7J7Q8J2|A0A7J7Q8J2_9CHLO	opr2r	0	6	12.0	Scenedesmus sp.	Viridiplantae|Chlorophyta|Scenedesmaceae
tr|C1MTX4|C1MTX4_MICPC	opr2r	4	6	8.0	Micromonas pusilla	Viridiplantae|Chlorophyta|Mamiellales
tr|A0A383VCV1|A0A383VCV1_TETOB	opr2r	2	6	15.0	Tetradesmus obliquus	Viridiplantae|Chlorophyta|Sphaeropleales
tr|A0A2J7ZMZ3|A0A2J7ZMZ3_9CHLO	opr2r	4	6	12.0	Tetrabaena socialis	Viridiplantae|Chlorophyta|Chlamydomonadales
tr|A0A835Y9X0|A0A835Y9X0_9CHLO	opr2r	0	6	9.0	Edaphochlamys debaryana	Viridiplantae|Chlorophyta|Chlamydomonadales
tr|A0A7J7QC22|A0A7J7QC22_9CHLO	opr2r	1	6	7.0	Scenedesmus sp.	Viridiplantae|Chlorophyta|Scenedesmaceae
tr|A0A2J7ZQ93|A0A2J7ZQ93_9CHLO	opr2r	0	6	9.0	Tetrabaena socialis	Viridiplantae|Chlorophyta|Chlamydomonadales
tr|A0A2J7ZQV4|A0A2J7ZQV4_9CHLO	opr2r	1	6	14.0	Tetrabaena socialis	Viridiplantae|Chlorophyta|Chlamydomonadales
tr|A0A250XC00|A0A250XC00_9CHLO	opr2r	0	6	na	Chlamydomonas eustigma	Viridiplantae|Chlorophyta|Chlamydomonadales
tr|A0A250WRY0|A0A250WRY0_9CHLO	opr2r	4	6	17.0	Chlamydomonas eustigma	Viridiplantae|Chlorophyta|Chlamydomonadales
tr|A0A250XAC4|A0A250XAC4_9CHLO	opr2r	0	6	10.0	Chlamydomonas eustigma	Viridiplantae|Chlorophyta|Chlamydomonadales
tr|A0A383VJM2|A0A383VJM2_TETOB	opr2r	1	6	13.0	Tetradesmus obliquus	Viridiplantae|Chlorophyta|Sphaeropleales
tr|A0A150GSX7|A0A150GSX7_GONPE	opr2r	0	6	8.0	Gonium pectorale	Viridiplantae|Chlorophyta|Chlamydomonadales
tr|A0A836BXT8|A0A836BXT8_9CHLO	opr2r	2	6	15.0	Edaphochlamys debaryana	Viridiplantae|Chlorophyta|Chlamydomonadales
tr|A0A836C2D3|A0A836C2D3_9CHLO	opr2r	1	6	7.0	Edaphochlamys debaryana	Viridiplantae|Chlorophyta|Chlamydomonadales
tr|A0A836BD99|A0A836BD99_9CHLO	opr2r	1	6	21.0	Chlamydomonas schloesseri	Viridiplantae|Chlorophyta|Chlamydomonadales
tr|A0A383VYV4|A0A383VYV4_TETOB	opr2r	2	6	32.0	Tetradesmus obliquus	Viridiplantae|Chlorophyta|Sphaeropleales
tr|A0A5J4YWG0|A0A5J4YWG0_PORPP	opr2r	1	6	12.0	Porphyridium purpureum	Rhodophyta|Bangiophyceae|Porphyridiales
tr|A0A150GXY3|A0A150GXY3_GONPE	opr2r	0	6	18.0	Gonium pectorale	Viridiplantae|Chlorophyta|Chlamydomonadales
tr|A0A836B626|A0A836B626_9CHLO	opr2r	1	6	12.0	Chlamydomonas schloesseri	Viridiplantae|Chlorophyta|Chlamydomonadales
tr|A0A836B0B8|A0A836B0B8_CHLIN	opr2r	1	6	10.0	Chlamydomonas incerta	Viridiplantae|Chlorophyta|Chlamydomonadales
tr|D8TKA4|D8TKA4_VOLCA	opr2r	0	6	20.0	Volvox carteri	Viridiplantae|Chlorophyta|Volvocaceae
tr|A0A835YLG2|A0A835YLG2_9CHLO	opr2r	1	6	17.0	Edaphochlamys debaryana	Viridiplantae|Chlorophyta|Chlamydomonadales
tr|D8TJA3|D8TJA3_VOLCA	opr2r	1	6	15.0	Volvox carteri	Viridiplantae|Chlorophyta|Volvocaceae
tr|A0A8J4F4G9|A0A8J4F4G9_9CHLO	opr2r	4	6	16.0	Volvox africanus	Viridiplantae|Chlorophyta|Chlamydomonadales
tr|A0A8J4CNV4|A0A8J4CNV4_9CHLO	opr2r	1	6	20.0	Volvox reticuliferus	Viridiplantae|Chlorophyta|Chlamydomonadales
tr|A0A8J4F7B6|A0A8J4F7B6_9CHLO	opr2r	2	6	5.0	Volvox africanus	Viridiplantae|Chlorophyta|Chlamydomonadales
tr|A0A250WP64|A0A250WP64_9CHLO	opr2r	2	6	14.0	Chlamydomonas eustigma	Viridiplantae|Chlorophyta|Chlamydomonadales
tr|A0A835Y6S5|A0A835Y6S5_9CHLO	opr2r	1	6	21.0	Edaphochlamys debaryana	Viridiplantae|Chlorophyta|Chlamydomonadales
tr|A0A835Y7U9|A0A835Y7U9_9CHLO	opr2r	2	6	6.0	Edaphochlamys debaryana	Viridiplantae|Chlorophyta|Chlamydomonadales
tr|A0A835XZC4|A0A835XZC4_9CHLO	opr2r	2	6	14.0	Edaphochlamys debaryana	Viridiplantae|Chlorophyta|Chlamydomonadales
tr|A0A7J7QHN7|A0A7J7QHN7_9CHLO	opr2r	1	6	2.0	Scenedesmus sp.	Viridiplantae|Chlorophyta|Scenedesmaceae
tr|A0A8J4G9M5|A0A8J4G9M5_9CHLO	opr2r	3	6	7.0	Volvox reticuliferus	Viridiplantae|Chlorophyta|Chlamydomonadales
tr|A0A835WAY8|A0A835WAY8_9CHLO	opr2r	1	6	19.0	Chlamydomonas schloesseri	Viridiplantae|Chlorophyta|Chlamydomonadales
tr|A0A2V0PJQ5|A0A2V0PJQ5_9CHLO	opr2r	2	6	10.0	Raphidocelis subcapitata	Viridiplantae|Chlorophyta|Sphaeropleales
tr|A0A2V0PJH8|A0A2V0PJH8_9CHLO	opr2r	2	6	19.0	Raphidocelis subcapitata	Viridiplantae|Chlorophyta|Sphaeropleales
tr|A0A2P6U1X8|A0A2P6U1X8_CHLSO	opr2r	3	6	17.0	Chlorella sorokiniana	Viridiplantae|Chlorophyta|Chlorellaceae
tr|A0A835W4A1|A0A835W4A1_CHLIN	opr2r	2	6	7.0	Chlamydomonas incerta	Viridiplantae|Chlorophyta|Chlamydomonadales
tr|A0A835SEU6|A0A835SEU6_CHLIN	opr2r	1	6	10.0	Chlamydomonas incerta	Viridiplantae|Chlorophyta|Chlamydomonadales
tr|A0A2V0PGK0|A0A2V0PGK0_9CHLO	opr2r	1	6	9.0	Raphidocelis subcapitata	Viridiplantae|Chlorophyta|Sphaeropleales
tr|A0A2V0PFU9|A0A2V0PFU9_9CHLO	opr2r	2	6	9.0	Raphidocelis subcapitata	Viridiplantae|Chlorophyta|Sphaeropleales
tr|A0A835SIN5|A0A835SIN5_CHLIN	opr2r	0	6	7.0	Chlamydomonas incerta	Viridiplantae|Chlorophyta|Chlamydomonadales
tr|A0A836C6T7|A0A836C6T7_9CHLO	opr2r	2	6	5.0	Edaphochlamys debaryana	Viridiplantae|Chlorophyta|Chlamydomonadales
tr|A0A835SSU2|A0A835SSU2_CHLIN	opr2r	3	6	8.0	Chlamydomonas incerta	Viridiplantae|Chlorophyta|Chlamydomonadales
tr|A0A2V0P5Z2|A0A2V0P5Z2_9CHLO	opr2r	1	6	11.0	Raphidocelis subcapitata	Viridiplantae|Chlorophyta|Sphaeropleales
tr|A0A2V0P5Q3|A0A2V0P5Q3_9CHLO	opr2r	2	6	15.0	Raphidocelis subcapitata	Viridiplantae|Chlorophyta|Sphaeropleales
tr|A0A2V0P589|A0A2V0P589_9CHLO	opr2r	2	6	7.0	Raphidocelis subcapitata	Viridiplantae|Chlorophyta|Sphaeropleales
tr|A0A8J4BIY0|A0A8J4BIY0_9CHLO	opr2r	1	6	6.0	Volvox africanus	Viridiplantae|Chlorophyta|Chlamydomonadales
tr|A0A835VM39|A0A835VM39_9CHLO	opr2r	3	6	8.0	Chlamydomonas schloesseri	Viridiplantae|Chlorophyta|Chlamydomonadales
tr|A0A835SXP9|A0A835SXP9_CHLIN	opr2r	2	6	14.0	Chlamydomonas incerta	Viridiplantae|Chlorophyta|Chlamydomonadales
tr|A0A835T7A1|A0A835T7A1_CHLIN	opr2r	1	6	17.0	Chlamydomonas incerta	Viridiplantae|Chlorophyta|Chlamydomonadales
tr|A0A8J4LPI8|A0A8J4LPI8_9CHLO	opr2r	2	6	8.0	Volvox reticuliferus	Viridiplantae|Chlorophyta|Chlamydomonadales
tr|A0A8J4BQ52|A0A8J4BQ52_9CHLO	opr2r	2	6	26.0	Volvox africanus	Viridiplantae|Chlorophyta|Chlamydomonadales
tr|A0A835WEF3|A0A835WEF3_CHLIN	opr2r	0	6	18.0	Chlamydomonas incerta	Viridiplantae|Chlorophyta|Chlamydomonadales
tr|A0A835WLZ4|A0A835WLZ4_9CHLO	opr2r	3	6	6.0	Chlamydomonas schloesseri	Viridiplantae|Chlorophyta|Chlamydomonadales
tr|A0A2J7ZTL4|A0A2J7ZTL4_9CHLO	opr2r	1	6	8.0	Tetrabaena socialis	Viridiplantae|Chlorophyta|Chlamydomonadales
tr|A0A835T031|A0A835T031_9CHLO	opr2r	3	6	8.0	Chlamydomonas schloesseri	Viridiplantae|Chlorophyta|Chlamydomonadales
tr|A0A835XVF4|A0A835XVF4_9CHLO	opr2r	2	6	20.0	Edaphochlamys debaryana	Viridiplantae|Chlorophyta|Chlamydomonadales
tr|A0A2J8A166|A0A2J8A166_9CHLO	opr2r	1	6	12.0	Tetrabaena socialis	Viridiplantae|Chlorophyta|Chlamydomonadales
tr|A0A835XLU9|A0A835XLU9_9CHLO	opr2r	2	6	11.0	Edaphochlamys debaryana	Viridiplantae|Chlorophyta|Chlamydomonadales
tr|A0A8J4FJJ8|A0A8J4FJJ8_9CHLO	opr2r	2	6	18.0	Volvox reticuliferus	Viridiplantae|Chlorophyta|Chlamydomonadales
tr|A0A835XF77|A0A835XF77_9CHLO	opr2r	2	6	19.0	Edaphochlamys debaryana	Viridiplantae|Chlorophyta|Chlamydomonadales
tr|A4S4X3|A4S4X3_OSTLU	opr2r	0	6	10.0	Ostreococcus lucimarinus	Viridiplantae|Chlorophyta|Bathycoccaceae
tr|A0A835WV26|A0A835WV26_9CHLO	opr2r	0	6	7.0	Chlamydomonas schloesseri	Viridiplantae|Chlorophyta|Chlamydomonadales
tr|A0A835WTJ2|A0A835WTJ2_9CHLO	opr2r	3	6	7.0	Chlamydomonas schloesseri	Viridiplantae|Chlorophyta|Chlamydomonadales
tr|A0A7J7QN86|A0A7J7QN86_9CHLO	opr2r	1	6	8.0	Scenedesmus sp.	Viridiplantae|Chlorophyta|Scenedesmaceae
tr|A0A835WSQ1|A0A835WSQ1_9CHLO	opr2r	1	6	8.0	Chlamydomonas schloesseri	Viridiplantae|Chlorophyta|Chlamydomonadales
tr|A0A835WRG2|A0A835WRG2_9CHLO	opr2r	2	6	15.0	Chlamydomonas schloesseri	Viridiplantae|Chlorophyta|Chlamydomonadales
tr|A0A2J8AAI9|A0A2J8AAI9_9CHLO	opr2r	2	6	9.0	Tetrabaena socialis	Viridiplantae|Chlorophyta|Chlamydomonadales
tr|A0A2J8AIR3|A0A2J8AIR3_9CHLO	opr2r	0	6	14.0	Tetrabaena socialis	Viridiplantae|Chlorophyta|Chlamydomonadales
tr|A0A835WQP9|A0A835WQP9_9CHLO	opr2r	1	6	29.0	Chlamydomonas schloesseri	Viridiplantae|Chlorophyta|Chlamydomonadales
tr|A0A8J4AZI6|A0A8J4AZI6_9CHLO	opr2r	0	6	3.0	Volvox africanus	Viridiplantae|Chlorophyta|Chlamydomonadales
tr|A0A383WBZ4|A0A383WBZ4_TETOB	opr2r	0	6	7.0	Tetradesmus obliquus	Viridiplantae|Chlorophyta|Sphaeropleales
tr|A0A836C279|A0A836C279_9CHLO	opr2r	1	6	20.0	Edaphochlamys debaryana	Viridiplantae|Chlorophyta|Chlamydomonadales
tr|A0A150G709|A0A150G709_GONPE	opr2r	0	6	8.0	Gonium pectorale	Viridiplantae|Chlorophyta|Chlamydomonadales
Cre13.g588201.t1.1	opr2r	2	6	18.0	Chlamydomonas reinhardtii	Viridiplantae|Chlorophyta|Chlamydomonadales
Cre15.g638450.t1.2	opr2r	3	6	6.0	Chlamydomonas reinhardtii	Viridiplantae|Chlorophyta|Chlamydomonadales
tr|A0A0D2MX38|A0A0D2MX38_9CHLO	opr2r	2	6	8.0	Monoraphidium neglectum	Viridiplantae|Chlorophyta|Sphaeropleales
tr|A0A059LCR2|A0A059LCR2_9CHLO	opr2r	1	6	7.0	Helicosporidium sp.	Viridiplantae|Chlorophyta|Chlorellaceae
tr|A0A150GI27|A0A150GI27_GONPE	opr2r	2	6	17.0	Gonium pectorale	Viridiplantae|Chlorophyta|Chlamydomonadales
Cre14.g623700.t1.1	opr2r	2	6	11.0	Chlamydomonas reinhardtii	Viridiplantae|Chlorophyta|Chlamydomonadales
Cre06.g300050.t1.1	opr2r	3	6	11.0	Chlamydomonas reinhardtii	Viridiplantae|Chlorophyta|Chlamydomonadales
tr|A0A0D2L3S1|A0A0D2L3S1_9CHLO	opr2r	1	6	15.0	Monoraphidium neglectum	Viridiplantae|Chlorophyta|Sphaeropleales
tr|D8U176|D8U176_VOLCA	opr2r	2	6	14.0	Volvox carteri	Viridiplantae|Chlorophyta|Volvocaceae
tr|A0A150GHS1|A0A150GHS1_GONPE	opr2r	3	6	13.0	Gonium pectorale	Viridiplantae|Chlorophyta|Chlamydomonadales
tr|A0A0D2KBF9|A0A0D2KBF9_9CHLO	opr2r	2	6	6.0	Monoraphidium neglectum	Viridiplantae|Chlorophyta|Sphaeropleales
tr|A0A0D2LFC3|A0A0D2LFC3_9CHLO	opr2r	2	6	7.0	Monoraphidium neglectum	Viridiplantae|Chlorophyta|Sphaeropleales
Cre09.g387450.t1.1	opr2r	4	6	6.0	Chlamydomonas reinhardtii	Viridiplantae|Chlorophyta|Chlamydomonadales
Cre09.g387500.t1.2	opr2r	4	6	9.0	Chlamydomonas reinhardtii	Viridiplantae|Chlorophyta|Chlamydomonadales
tr|A0A150G0R1|A0A150G0R1_GONPE	opr2r	2	6	8.0	Gonium pectorale	Viridiplantae|Chlorophyta|Chlamydomonadales
Cre12.g541700.t1.2	opr2r	1	6	15.0	Chlamydomonas reinhardtii	Viridiplantae|Chlorophyta|Chlamydomonadales
tr|A0A0D2K2A9|A0A0D2K2A9_9CHLO	opr2r	3	6	15.0	Monoraphidium neglectum	Viridiplantae|Chlorophyta|Sphaeropleales
Cre09.g399100.t1.1	opr2r	2	6	8.0	Chlamydomonas reinhardtii	Viridiplantae|Chlorophyta|Chlamydomonadales
tr|D8TS60|D8TS60_VOLCA	opr2r	2	6	8.0	Volvox carteri	Viridiplantae|Chlorophyta|Volvocaceae
tr|A0A150GSK9|A0A150GSK9_GONPE	opr2r	1	6	10.0	Gonium pectorale	Viridiplantae|Chlorophyta|Chlamydomonadales
Cre12.g505150.t1.1	opr2r	2	6	25.0	Chlamydomonas reinhardtii	Viridiplantae|Chlorophyta|Chlamydomonadales
tr|A0A150G816|A0A150G816_GONPE	opr2r	3	6	6.0	Gonium pectorale	Viridiplantae|Chlorophyta|Chlamydomonadales
Cre12.g495050.t1.2	opr2r	2	6	6.0	Chlamydomonas reinhardtii	Viridiplantae|Chlorophyta|Chlamydomonadales
jgi|Mesvir1|27728|Mv07425-RA.1	opr2r	2	6	12.0	Mesostigma viride	Viridiplantae|Streptophyta|Mesostigmatales
tr|A0A150GPQ7|A0A150GPQ7_GONPE	opr2r	0	6	9.0	Gonium pectorale	Viridiplantae|Chlorophyta|Chlamydomonadales
tr|E1Z2S4|E1Z2S4_CHLVA	opr2r	0	6	18.0	Chlorella variabilis	Viridiplantae|Chlorophyta|Chlorellaceae
tr|Q00YQ8|Q00YQ8_OSTTA	opr2r	0	6	14.0	Ostreococcus tauri	Viridiplantae|Chlorophyta|Mamiellales
tr|D8UJW2|D8UJW2_VOLCA	opr2r	1	6	na	Volvox carteri	Viridiplantae|Chlorophyta|Volvocaceae
tr|A0A0D2MRA4|A0A0D2MRA4_9CHLO	opr2r	2	6	8.0	Monoraphidium neglectum	Viridiplantae|Chlorophyta|Sphaeropleales
tr|A0A0D2MRX1|A0A0D2MRX1_9CHLO	opr2r	1	6	13.0	Monoraphidium neglectum	Viridiplantae|Chlorophyta|Sphaeropleales
tr|D8UFM2|D8UFM2_VOLCA	opr2r	1	6	16.0	Volvox carteri	Viridiplantae|Chlorophyta|Volvocaceae
tr|A0A0D2LWU6|A0A0D2LWU6_9CHLO	opr2r	2	6	5.0	Monoraphidium neglectum	Viridiplantae|Chlorophyta|Sphaeropleales
tr|A0A0D2MJI5|A0A0D2MJI5_9CHLO	opr2r	1	6	7.0	Monoraphidium neglectum	Viridiplantae|Chlorophyta|Sphaeropleales
Cre03.g183750.t1.1	opr2r	3	6	10.0	Chlamydomonas reinhardtii	Viridiplantae|Chlorophyta|Chlamydomonadales
tr|A0A0D2M5A8|A0A0D2M5A8_9CHLO	opr2r	0	6	11.0	Monoraphidium neglectum	Viridiplantae|Chlorophyta|Sphaeropleales
tr|A0A0D2MH07|A0A0D2MH07_9CHLO	opr2r	2	6	5.0	Monoraphidium neglectum	Viridiplantae|Chlorophyta|Sphaeropleales
tr|D8ULY5|D8ULY5_VOLCA	opr2r	0	6	9.0	Volvox carteri	Viridiplantae|Chlorophyta|Volvocaceae
tr|A0A835SLW8|A0A835SLW8_CHLIN	opr2r	2	5	18.0	Chlamydomonas incerta	Viridiplantae|Chlorophyta|Chlamydomonadales
tr|D8TRY7|D8TRY7_VOLCA	opr2r	2	5	12.0	Volvox carteri	Viridiplantae|Chlorophyta|Volvocaceae
tr|A0A5J4Z868|A0A5J4Z868_PORPP	opr2r	3	5	14.0	Porphyridium purpureum	Rhodophyta|Bangiophyceae|Porphyridiales
tr|A0A835SHH7|A0A835SHH7_CHLIN	opr2r	0	5	6.0	Chlamydomonas incerta	Viridiplantae|Chlorophyta|Chlamydomonadales
tr|A0A383WND5|A0A383WND5_TETOB	opr2r	2	5	12.0	Tetradesmus obliquus	Viridiplantae|Chlorophyta|Sphaeropleales
tr|A0A5J4YSQ2|A0A5J4YSQ2_PORPP	opr2r	1	5	13.0	Porphyridium purpureum	Rhodophyta|Bangiophyceae|Porphyridiales
tr|A0A5J4YTH0|A0A5J4YTH0_PORPP	opr2r	3	5	18.0	Porphyridium purpureum	Rhodophyta|Bangiophyceae|Porphyridiales
jgi|Mesvir1|27722|Mv07421-RA.1	opr2r	3	5	16.0	Mesostigma viride	Viridiplantae|Streptophyta|Mesostigmatales
tr|A0A5J4Z4X8|A0A5J4Z4X8_PORPP	opr2r	3	5	10.0	Porphyridium purpureum	Rhodophyta|Bangiophyceae|Porphyridiales
tr|A0A8J4C5N9|A0A8J4C5N9_9CHLO	opr2r	1	5	14.0	Volvox reticuliferus	Viridiplantae|Chlorophyta|Chlamydomonadales
tr|A0A8J4CPX7|A0A8J4CPX7_9CHLO	opr2r	2	5	15.0	Volvox reticuliferus	Viridiplantae|Chlorophyta|Chlamydomonadales
tr|A0A7J7PWV1|A0A7J7PWV1_9CHLO	opr2r	1	5	8.0	Scenedesmus sp.	Viridiplantae|Chlorophyta|Scenedesmaceae
tr|A0A7J7Q8R0|A0A7J7Q8R0_9CHLO	opr2r	0	5	15.0	Scenedesmus sp.	Viridiplantae|Chlorophyta|Scenedesmaceae
tr|D8UAI9|D8UAI9_VOLCA	opr2r	0	5	6.0	Volvox carteri	Viridiplantae|Chlorophyta|Volvocaceae
tr|A0A8J4BXN1|A0A8J4BXN1_9CHLO	opr2r	1	5	23.0	Volvox africanus	Viridiplantae|Chlorophyta|Chlamydomonadales
tr|D8UAJ0|D8UAJ0_VOLCA	opr2r	3	5	8.0	Volvox carteri	Viridiplantae|Chlorophyta|Volvocaceae
tr|A0A383WLN5|A0A383WLN5_TETOB	opr2r	3	5	7.0	Tetradesmus obliquus	Viridiplantae|Chlorophyta|Sphaeropleales
tr|A0A2J7ZTH9|A0A2J7ZTH9_9CHLO	opr2r	0	5	7.0	Tetrabaena socialis	Viridiplantae|Chlorophyta|Chlamydomonadales
tr|A0A2J7ZVB3|A0A2J7ZVB3_9CHLO	opr2r	0	5	6.0	Tetrabaena socialis	Viridiplantae|Chlorophyta|Chlamydomonadales
tr|A0A8J4CPQ2|A0A8J4CPQ2_9CHLO	opr2r	1	5	20.0	Volvox reticuliferus	Viridiplantae|Chlorophyta|Chlamydomonadales
tr|A0A2J7ZI01|A0A2J7ZI01_9CHLO	opr2r	0	5	3.0	Tetrabaena socialis	Viridiplantae|Chlorophyta|Chlamydomonadales
tr|A0A7J7QMZ2|A0A7J7QMZ2_9CHLO	opr2r	0	5	10.0	Scenedesmus sp.	Viridiplantae|Chlorophyta|Scenedesmaceae
tr|A0A7J7PL67|A0A7J7PL67_9CHLO	opr2r	2	5	7.0	Scenedesmus sp.	Viridiplantae|Chlorophyta|Scenedesmaceae
tr|A0A2J8A5U4|A0A2J8A5U4_9CHLO	opr2r	2	5	8.0	Tetrabaena socialis	Viridiplantae|Chlorophyta|Chlamydomonadales
tr|A0A150GB20|A0A150GB20_GONPE	opr2r	0	5	4.0	Gonium pectorale	Viridiplantae|Chlorophyta|Chlamydomonadales
tr|A0A2J8A5U9|A0A2J8A5U9_9CHLO	opr2r	1	5	8.0	Tetrabaena socialis	Viridiplantae|Chlorophyta|Chlamydomonadales
tr|A0A2V0NQN4|A0A2V0NQN4_9CHLO	opr2r	3	5	12.0	Raphidocelis subcapitata	Viridiplantae|Chlorophyta|Sphaeropleales
tr|A0A383WAP8|A0A383WAP8_TETOB	opr2r	1	5	12.0	Tetradesmus obliquus	Viridiplantae|Chlorophyta|Sphaeropleales
tr|A0A383WLD5|A0A383WLD5_TETOB	opr2r	3	5	10.0	Tetradesmus obliquus	Viridiplantae|Chlorophyta|Sphaeropleales
tr|A0A8J4FM12|A0A8J4FM12_9CHLO	opr2r	2	5	15.0	Volvox reticuliferus	Viridiplantae|Chlorophyta|Chlamydomonadales
tr|A0A2V0PR52|A0A2V0PR52_9CHLO	opr2r	1	5	10.0	Raphidocelis subcapitata	Viridiplantae|Chlorophyta|Sphaeropleales
tr|A0A2V0PKU0|A0A2V0PKU0_9CHLO	opr2r	3	5	12.0	Raphidocelis subcapitata	Viridiplantae|Chlorophyta|Sphaeropleales
tr|A0A2V0PJ71|A0A2V0PJ71_9CHLO	opr2r	1	5	16.0	Raphidocelis subcapitata	Viridiplantae|Chlorophyta|Sphaeropleales
tr|A0A0D2MUV9|A0A0D2MUV9_9CHLO	opr2r	2	5	9.0	Monoraphidium neglectum	Viridiplantae|Chlorophyta|Sphaeropleales
tr|A0A0D2LUQ6|A0A0D2LUQ6_9CHLO	opr2r	1	5	9.0	Monoraphidium neglectum	Viridiplantae|Chlorophyta|Sphaeropleales
tr|A0A0D2LV29|A0A0D2LV29_9CHLO	opr2r	1	5	6.0	Monoraphidium neglectum	Viridiplantae|Chlorophyta|Sphaeropleales
tr|A0A2V0PGC8|A0A2V0PGC8_9CHLO	opr2r	1	5	5.0	Raphidocelis subcapitata	Viridiplantae|Chlorophyta|Sphaeropleales
tr|A0A2V0NSW2|A0A2V0NSW2_9CHLO	opr2r	3	5	12.0	Raphidocelis subcapitata	Viridiplantae|Chlorophyta|Sphaeropleales
tr|A0A2V0PEG2|A0A2V0PEG2_9CHLO	opr2r	1	5	6.0	Raphidocelis subcapitata	Viridiplantae|Chlorophyta|Sphaeropleales
tr|A0A2V0PE68|A0A2V0PE68_9CHLO	opr2r	3	5	10.0	Raphidocelis subcapitata	Viridiplantae|Chlorophyta|Sphaeropleales
tr|A0A0D2LYN4|A0A0D2LYN4_9CHLO	opr2r	1	5	15.0	Monoraphidium neglectum	Viridiplantae|Chlorophyta|Sphaeropleales
tr|A0A2V0P8D9|A0A2V0P8D9_9CHLO	opr2r	3	5	14.0	Raphidocelis subcapitata	Viridiplantae|Chlorophyta|Sphaeropleales
tr|A0A2V0P7V1|A0A2V0P7V1_9CHLO	opr2r	2	5	19.0	Raphidocelis subcapitata	Viridiplantae|Chlorophyta|Sphaeropleales
tr|A0A8J4FRP8|A0A8J4FRP8_9CHLO	opr2r	3	5	17.0	Volvox reticuliferus	Viridiplantae|Chlorophyta|Chlamydomonadales
tr|A0A8J4FS65|A0A8J4FS65_9CHLO	opr2r	3	5	25.0	Volvox reticuliferus	Viridiplantae|Chlorophyta|Chlamydomonadales
tr|A0A2V0P7A1|A0A2V0P7A1_9CHLO	opr2r	1	5	10.0	Raphidocelis subcapitata	Viridiplantae|Chlorophyta|Sphaeropleales
tr|A0A0D2ML20|A0A0D2ML20_9CHLO	opr2r	1	5	18.0	Monoraphidium neglectum	Viridiplantae|Chlorophyta|Sphaeropleales
tr|A0A8J4G9Z4|A0A8J4G9Z4_9CHLO	opr2r	1	5	16.0	Volvox reticuliferus	Viridiplantae|Chlorophyta|Chlamydomonadales
tr|A0A383V3X9|A0A383V3X9_TETOB	opr2r	1	5	5.0	Tetradesmus obliquus	Viridiplantae|Chlorophyta|Sphaeropleales
tr|A0A2J8AIH7|A0A2J8AIH7_9CHLO	opr2r	1	5	14.0	Tetrabaena socialis	Viridiplantae|Chlorophyta|Chlamydomonadales
tr|A0A0D2MYY6|A0A0D2MYY6_9CHLO	opr2r	1	5	8.0	Monoraphidium neglectum	Viridiplantae|Chlorophyta|Sphaeropleales
tr|D8TW40|D8TW40_VOLCA	opr2r	1	5	9.0	Volvox carteri	Viridiplantae|Chlorophyta|Volvocaceae
tr|A0A383WJZ8|A0A383WJZ8_TETOB	opr2r	1	5	13.0	Tetradesmus obliquus	Viridiplantae|Chlorophyta|Sphaeropleales
tr|A0A383WF63|A0A383WF63_TETOB	opr2r	1	5	10.0	Tetradesmus obliquus	Viridiplantae|Chlorophyta|Sphaeropleales
tr|A0A383WBC5|A0A383WBC5_TETOB	opr2r	1	5	10.0	Tetradesmus obliquus	Viridiplantae|Chlorophyta|Sphaeropleales
tr|D8UEA4|D8UEA4_VOLCA	opr2r	1	5	9.0	Volvox carteri	Viridiplantae|Chlorophyta|Volvocaceae
tr|A0A383W509|A0A383W509_TETOB	opr2r	2	5	7.0	Tetradesmus obliquus	Viridiplantae|Chlorophyta|Sphaeropleales
tr|A0A8J4GU97|A0A8J4GU97_9CHLO	opr2r	2	5	17.0	Volvox reticuliferus	Viridiplantae|Chlorophyta|Chlamydomonadales
tr|A0A383VUT4|A0A383VUT4_TETOB	opr2r	4	5	7.0	Tetradesmus obliquus	Viridiplantae|Chlorophyta|Sphaeropleales
tr|A0A383VQR3|A0A383VQR3_TETOB	opr2r	1	5	10.0	Tetradesmus obliquus	Viridiplantae|Chlorophyta|Sphaeropleales
tr|A0A2P6TWI3|A0A2P6TWI3_CHLSO	opr2r	1	5	14.0	Chlorella sorokiniana	Viridiplantae|Chlorophyta|Chlorellaceae
tr|A0A383VNZ5|A0A383VNZ5_TETOB	opr2r	1	5	22.0	Tetradesmus obliquus	Viridiplantae|Chlorophyta|Sphaeropleales
tr|A0A0D2N432|A0A0D2N432_9CHLO	opr2r	2	5	6.0	Monoraphidium neglectum	Viridiplantae|Chlorophyta|Sphaeropleales
tr|A0A383VJC5|A0A383VJC5_TETOB	opr2r	2	5	4.0	Tetradesmus obliquus	Viridiplantae|Chlorophyta|Sphaeropleales
tr|A0A8J4F9Y7|A0A8J4F9Y7_9CHLO	opr2r	3	5	10.0	Volvox africanus	Viridiplantae|Chlorophyta|Chlamydomonadales
tr|A0A383V9Q4|A0A383V9Q4_TETOB	opr2r	3	5	11.0	Tetradesmus obliquus	Viridiplantae|Chlorophyta|Sphaeropleales
tr|A0A383V896|A0A383V896_TETOB	opr2r	1	5	10.0	Tetradesmus obliquus	Viridiplantae|Chlorophyta|Sphaeropleales
tr|A0A383V718|A0A383V718_TETOB	opr2r	2	5	20.0	Tetradesmus obliquus	Viridiplantae|Chlorophyta|Sphaeropleales
jgi|Cyapar1|25326|g24743.t1	opr2r	3	5	11.0	Cyanophora paradoxa	Glaucocystophyceae
tr|A0A2J7ZMX8|A0A2J7ZMX8_9CHLO	opr2r	1	5	6.0	Tetrabaena socialis	Viridiplantae|Chlorophyta|Chlamydomonadales
tr|A0A150GH83|A0A150GH83_GONPE	opr2r	0	5	8.0	Gonium pectorale	Viridiplantae|Chlorophyta|Chlamydomonadales
Cre06.g281500.t1.1	opr2r	2	5	15.0	Chlamydomonas reinhardtii	Viridiplantae|Chlorophyta|Chlamydomonadales
Cre14.g633150.t1.1	opr2r	1	5	14.0	Chlamydomonas reinhardtii	Viridiplantae|Chlorophyta|Chlamydomonadales
tr|A0A836C3L0|A0A836C3L0_9CHLO	opr2r	2	5	11.0	Edaphochlamys debaryana	Viridiplantae|Chlorophyta|Chlamydomonadales
tr|A0A835VZC5|A0A835VZC5_CHLIN	opr2r	2	5	9.0	Chlamydomonas incerta	Viridiplantae|Chlorophyta|Chlamydomonadales
tr|A0A836C3L1|A0A836C3L1_9CHLO	opr2r	2	5	7.0	Edaphochlamys debaryana	Viridiplantae|Chlorophyta|Chlamydomonadales
tr|A0A835Y897|A0A835Y897_9CHLO	opr2r	3	5	12.0	Edaphochlamys debaryana	Viridiplantae|Chlorophyta|Chlamydomonadales
tr|A0A150GH52|A0A150GH52_GONPE	opr2r	2	5	10.0	Gonium pectorale	Viridiplantae|Chlorophyta|Chlamydomonadales
tr|D8TLP8|D8TLP8_VOLCA	opr2r	2	5	14.0	Volvox carteri	Viridiplantae|Chlorophyta|Volvocaceae
tr|A0A835Y9A5|A0A835Y9A5_9CHLO	opr2r	2	5	23.0	Edaphochlamys debaryana	Viridiplantae|Chlorophyta|Chlamydomonadales
tr|A0A8J4AYA1|A0A8J4AYA1_9CHLO	opr2r	1	5	10.0	Volvox africanus	Viridiplantae|Chlorophyta|Chlamydomonadales
tr|A0A835WUC6|A0A835WUC6_9CHLO	opr2r	0	5	14.0	Chlamydomonas schloesseri	Viridiplantae|Chlorophyta|Chlamydomonadales
tr|A0A8J4AYZ4|A0A8J4AYZ4_9CHLO	opr2r	2	5	4.0	Volvox africanus	Viridiplantae|Chlorophyta|Chlamydomonadales
tr|A0A835W764|A0A835W764_9CHLO	opr2r	2	5	10.0	Chlamydomonas schloesseri	Viridiplantae|Chlorophyta|Chlamydomonadales
tr|A0A8J4BAQ5|A0A8J4BAQ5_9CHLO	opr2r	2	5	12.0	Volvox africanus	Viridiplantae|Chlorophyta|Chlamydomonadales
tr|A0A836C3P5|A0A836C3P5_9CHLO	opr2r	1	5	13.0	Edaphochlamys debaryana	Viridiplantae|Chlorophyta|Chlamydomonadales
tr|A0A835WRW5|A0A835WRW5_9CHLO	opr2r	0	5	14.0	Chlamydomonas schloesseri	Viridiplantae|Chlorophyta|Chlamydomonadales
Cre13.g583400.t1.1	opr2r	0	5	13.0	Chlamydomonas reinhardtii	Viridiplantae|Chlorophyta|Chlamydomonadales
tr|A0A250X150|A0A250X150_9CHLO	opr2r	2	5	14.0	Chlamydomonas eustigma	Viridiplantae|Chlorophyta|Chlamydomonadales
tr|A0A835WA15|A0A835WA15_CHLIN	opr2r	2	5	14.0	Chlamydomonas incerta	Viridiplantae|Chlorophyta|Chlamydomonadales
Cre13.g566400.t1.2	opr2r	1	5	17.0	Chlamydomonas reinhardtii	Viridiplantae|Chlorophyta|Chlamydomonadales
tr|A0A250X643|A0A250X643_9CHLO	opr2r	1	5	13.0	Chlamydomonas eustigma	Viridiplantae|Chlorophyta|Chlamydomonadales
tr|A0A835YBN1|A0A835YBN1_9CHLO	opr2r	0	5	9.0	Edaphochlamys debaryana	Viridiplantae|Chlorophyta|Chlamydomonadales
tr|E1ZLH2|E1ZLH2_CHLVA	opr2r	2	5	24.0	Chlorella variabilis	Viridiplantae|Chlorophyta|Chlorellaceae
tr|A0A835YA43|A0A835YA43_9CHLO	opr2r	0	5	8.0	Edaphochlamys debaryana	Viridiplantae|Chlorophyta|Chlamydomonadales
tr|D8TJW1|D8TJW1_VOLCA	opr2r	1	5	na	Volvox carteri	Viridiplantae|Chlorophyta|Volvocaceae
tr|A0A250XCR9|A0A250XCR9_9CHLO	opr2r	2	5	11.0	Chlamydomonas eustigma	Viridiplantae|Chlorophyta|Chlamydomonadales
tr|A0A150GXL3|A0A150GXL3_GONPE	opr2r	1	5	7.0	Gonium pectorale	Viridiplantae|Chlorophyta|Chlamydomonadales
tr|E1Z4Z3|E1Z4Z3_CHLVA	opr2r	1	5	8.0	Chlorella variabilis	Viridiplantae|Chlorophyta|Chlorellaceae
tr|A0A835VPE9|A0A835VPE9_CHLIN	opr2r	0	5	5.0	Chlamydomonas incerta	Viridiplantae|Chlorophyta|Chlamydomonadales
tr|A0A836BZZ8|A0A836BZZ8_9CHLO	opr2r	3	5	11.0	Edaphochlamys debaryana	Viridiplantae|Chlorophyta|Chlamydomonadales
tr|A0A250WRV2|A0A250WRV2_9CHLO	opr2r	1	5	5.0	Chlamydomonas eustigma	Viridiplantae|Chlorophyta|Chlamydomonadales
tr|A0A835Y303|A0A835Y303_9CHLO	opr2r	0	5	6.0	Edaphochlamys debaryana	Viridiplantae|Chlorophyta|Chlamydomonadales
tr|A0A835TA00|A0A835TA00_9CHLO	opr2r	2	5	15.0	Chlamydomonas schloesseri	Viridiplantae|Chlorophyta|Chlamydomonadales
tr|A0A836BSY3|A0A836BSY3_9CHLO	opr2r	2	5	6.0	Edaphochlamys debaryana	Viridiplantae|Chlorophyta|Chlamydomonadales
tr|A0A835TP08|A0A835TP08_CHLIN	opr2r	0	5	12.0	Chlamydomonas incerta	Viridiplantae|Chlorophyta|Chlamydomonadales
tr|A0A835Y076|A0A835Y076_9CHLO	opr2r	0	5	6.0	Edaphochlamys debaryana	Viridiplantae|Chlorophyta|Chlamydomonadales
tr|A0A835Y9Z9|A0A835Y9Z9_9CHLO	opr2r	1	5	9.0	Edaphochlamys debaryana	Viridiplantae|Chlorophyta|Chlamydomonadales
tr|A0A835VU76|A0A835VU76_9CHLO	opr2r	3	5	16.0	Chlamydomonas schloesseri	Viridiplantae|Chlorophyta|Chlamydomonadales
tr|A0A150GW82|A0A150GW82_GONPE	opr2r	0	5	5.0	Gonium pectorale	Viridiplantae|Chlorophyta|Chlamydomonadales
tr|A0A836C3K3|A0A836C3K3_9CHLO	opr2r	2	5	17.0	Edaphochlamys debaryana	Viridiplantae|Chlorophyta|Chlamydomonadales
tr|I0YSR0|I0YSR0_COCSC	opr2r	1	5	18.0	Coccomyxa subellipsoidea	Viridiplantae|Chlorophyta|Trebouxiophyceae incertae sedis
tr|A0A383VFY5|A0A383VFY5_TETOB	opr2r	0	4	25.0	Tetradesmus obliquus	Viridiplantae|Chlorophyta|Sphaeropleales
tr|A0A835Y6H3|A0A835Y6H3_9CHLO	opr2r	1	4	19.0	Edaphochlamys debaryana	Viridiplantae|Chlorophyta|Chlamydomonadales
tr|A0A835Y6G3|A0A835Y6G3_9CHLO	opr2r	2	4	13.0	Edaphochlamys debaryana	Viridiplantae|Chlorophyta|Chlamydomonadales
tr|A0A383VC34|A0A383VC34_TETOB	opr2r	1	4	27.0	Tetradesmus obliquus	Viridiplantae|Chlorophyta|Sphaeropleales
tr|A0A835Y6W0|A0A835Y6W0_9CHLO	opr2r	1	4	8.0	Edaphochlamys debaryana	Viridiplantae|Chlorophyta|Chlamydomonadales
tr|A0A383VML5|A0A383VML5_TETOB	opr2r	2	4	27.0	Tetradesmus obliquus	Viridiplantae|Chlorophyta|Sphaeropleales
tr|A0A383VLQ7|A0A383VLQ7_TETOB	opr2r	1	4	5.0	Tetradesmus obliquus	Viridiplantae|Chlorophyta|Sphaeropleales
tr|A0A835Y6R0|A0A835Y6R0_9CHLO	opr2r	2	4	24.0	Edaphochlamys debaryana	Viridiplantae|Chlorophyta|Chlamydomonadales
tr|A0A383VGT6|A0A383VGT6_TETOB	opr2r	1	4	10.0	Tetradesmus obliquus	Viridiplantae|Chlorophyta|Sphaeropleales
tr|A0A0D2KLF4|A0A0D2KLF4_9CHLO	opr2r	1	4	3.0	Monoraphidium neglectum	Viridiplantae|Chlorophyta|Sphaeropleales
Cre07.g330800.t1.2	opr2r	2	4	13.0	Chlamydomonas reinhardtii	Viridiplantae|Chlorophyta|Chlamydomonadales
tr|A0A383V7X0|A0A383V7X0_TETOB	opr2r	2	4	3.0	Tetradesmus obliquus	Viridiplantae|Chlorophyta|Sphaeropleales
tr|A0A835YA32|A0A835YA32_9CHLO	opr2r	3	4	2.0	Edaphochlamys debaryana	Viridiplantae|Chlorophyta|Chlamydomonadales
tr|A0A383V8C0|A0A383V8C0_TETOB	opr2r	2	4	9.0	Tetradesmus obliquus	Viridiplantae|Chlorophyta|Sphaeropleales
tr|D8U0Z6|D8U0Z6_VOLCA	opr2r	1	4	12.0	Volvox carteri	Viridiplantae|Chlorophyta|Volvocaceae
tr|A0A383VC32|A0A383VC32_TETOB	opr2r	2	4	24.0	Tetradesmus obliquus	Viridiplantae|Chlorophyta|Sphaeropleales
tr|A0A835SW24|A0A835SW24_CHLIN	opr2r	1	4	5.0	Chlamydomonas incerta	Viridiplantae|Chlorophyta|Chlamydomonadales
tr|A0A0D2LF52|A0A0D2LF52_9CHLO	opr2r	1	4	12.0	Monoraphidium neglectum	Viridiplantae|Chlorophyta|Sphaeropleales
tr|K8EA36|K8EA36_9CHLO	opr2r	1	4	13.0	Bathycoccus prasinos	Viridiplantae|Chlorophyta|Mamiellales
tr|A0A0D2M8I5|A0A0D2M8I5_9CHLO	opr2r	1	4	10.0	Monoraphidium neglectum	Viridiplantae|Chlorophyta|Sphaeropleales
tr|A0A2V0P5C6|A0A2V0P5C6_9CHLO	opr2r	2	4	11.0	Raphidocelis subcapitata	Viridiplantae|Chlorophyta|Sphaeropleales
tr|A0A2V0P5Z0|A0A2V0P5Z0_9CHLO	opr2r	2	4	3.0	Raphidocelis subcapitata	Viridiplantae|Chlorophyta|Sphaeropleales
tr|A0A836BZ76|A0A836BZ76_9CHLO	opr2r	1	4	10.0	Edaphochlamys debaryana	Viridiplantae|Chlorophyta|Chlamydomonadales
tr|A0A836BXT2|A0A836BXT2_9CHLO	opr2r	1	4	14.0	Edaphochlamys debaryana	Viridiplantae|Chlorophyta|Chlamydomonadales
tr|A0A836BXT0|A0A836BXT0_9CHLO	opr2r	2	4	5.0	Edaphochlamys debaryana	Viridiplantae|Chlorophyta|Chlamydomonadales
tr|A0A836BUE8|A0A836BUE8_9CHLO	opr2r	0	4	7.0	Edaphochlamys debaryana	Viridiplantae|Chlorophyta|Chlamydomonadales
tr|A0A836BSB2|A0A836BSB2_9CHLO	opr2r	1	4	12.0	Edaphochlamys debaryana	Viridiplantae|Chlorophyta|Chlamydomonadales
Cre01.g014250.t1.1	opr2r	2	4	5.0	Chlamydomonas reinhardtii	Viridiplantae|Chlorophyta|Chlamydomonadales
Cre02.g103400.t1.2	opr2r	2	4	14.0	Chlamydomonas reinhardtii	Viridiplantae|Chlorophyta|Chlamydomonadales
tr|A0A2V0P9D6|A0A2V0P9D6_9CHLO	opr2r	2	4	7.0	Raphidocelis subcapitata	Viridiplantae|Chlorophyta|Sphaeropleales
tr|A0A836B9M9|A0A836B9M9_9CHLO	opr2r	0	4	19.0	Chlamydomonas schloesseri	Viridiplantae|Chlorophyta|Chlamydomonadales
tr|A0A836B4Z7|A0A836B4Z7_9CHLO	opr2r	0	4	na	Chlamydomonas schloesseri	Viridiplantae|Chlorophyta|Chlamydomonadales
tr|A0A2V0PEG7|A0A2V0PEG7_9CHLO	opr2r	3	4	12.0	Raphidocelis subcapitata	Viridiplantae|Chlorophyta|Sphaeropleales
tr|A0A2V0PES7|A0A2V0PES7_9CHLO	opr2r	1	4	9.0	Raphidocelis subcapitata	Viridiplantae|Chlorophyta|Sphaeropleales
tr|A0A836B431|A0A836B431_9CHLO	opr2r	2	4	11.0	Chlamydomonas schloesseri	Viridiplantae|Chlorophyta|Chlamydomonadales
tr|A0A2V0PGJ1|A0A2V0PGJ1_9CHLO	opr2r	2	4	14.0	Raphidocelis subcapitata	Viridiplantae|Chlorophyta|Sphaeropleales
tr|A0A836C3M5|A0A836C3M5_9CHLO	opr2r	0	4	5.0	Edaphochlamys debaryana	Viridiplantae|Chlorophyta|Chlamydomonadales
tr|A0A2V0PHB8|A0A2V0PHB8_9CHLO	opr2r	2	4	5.0	Raphidocelis subcapitata	Viridiplantae|Chlorophyta|Sphaeropleales
tr|A0A2V0PHV6|A0A2V0PHV6_9CHLO	opr2r	2	4	11.0	Raphidocelis subcapitata	Viridiplantae|Chlorophyta|Sphaeropleales
tr|A0A835YGA4|A0A835YGA4_9CHLO	opr2r	1	4	22.0	Edaphochlamys debaryana	Viridiplantae|Chlorophyta|Chlamydomonadales
tr|A0A2V0PI08|A0A2V0PI08_9CHLO	opr2r	2	4	13.0	Raphidocelis subcapitata	Viridiplantae|Chlorophyta|Sphaeropleales
Cre03.g206350.t1.1	opr2r	2	4	6.0	Chlamydomonas reinhardtii	Viridiplantae|Chlorophyta|Chlamydomonadales
tr|A0A2V0PKH8|A0A2V0PKH8_9CHLO	opr2r	1	4	4.0	Raphidocelis subcapitata	Viridiplantae|Chlorophyta|Sphaeropleales
tr|A0A8J4F558|A0A8J4F558_9CHLO	opr2r	2	4	13.0	Volvox africanus	Viridiplantae|Chlorophyta|Chlamydomonadales
tr|A0A835YDD8|A0A835YDD8_9CHLO	opr2r	2	4	30.0	Edaphochlamys debaryana	Viridiplantae|Chlorophyta|Chlamydomonadales
tr|A0A835YCE7|A0A835YCE7_9CHLO	opr2r	1	4	9.0	Edaphochlamys debaryana	Viridiplantae|Chlorophyta|Chlamydomonadales
tr|A0A8J4F6M8|A0A8J4F6M8_9CHLO	opr2r	2	4	22.0	Volvox africanus	Viridiplantae|Chlorophyta|Chlamydomonadales
tr|A0A835XZH6|A0A835XZH6_9CHLO	opr2r	2	4	23.0	Edaphochlamys debaryana	Viridiplantae|Chlorophyta|Chlamydomonadales
tr|A0A383VQ77|A0A383VQ77_TETOB	opr2r	0	4	11.0	Tetradesmus obliquus	Viridiplantae|Chlorophyta|Sphaeropleales
tr|A0A835VVC4|A0A835VVC4_9CHLO	opr2r	2	4	4.0	Chlamydomonas schloesseri	Viridiplantae|Chlorophyta|Chlamydomonadales
tr|A0A7J7PQP0|A0A7J7PQP0_9CHLO	opr2r	2	4	7.0	Scenedesmus sp.	Viridiplantae|Chlorophyta|Scenedesmaceae
tr|A0A7J7PQY2|A0A7J7PQY2_9CHLO	opr2r	1	4	4.0	Scenedesmus sp.	Viridiplantae|Chlorophyta|Scenedesmaceae
tr|A0A7J7PUZ3|A0A7J7PUZ3_9CHLO	opr2r	2	4	11.0	Scenedesmus sp.	Viridiplantae|Chlorophyta|Scenedesmaceae
tr|A0A835W1W0|A0A835W1W0_CHLIN	opr2r	1	4	12.0	Chlamydomonas incerta	Viridiplantae|Chlorophyta|Chlamydomonadales
tr|A0A8J4CIT3|A0A8J4CIT3_9CHLO	opr2r	1	4	16.0	Volvox reticuliferus	Viridiplantae|Chlorophyta|Chlamydomonadales
tr|A0A8J4CHX4|A0A8J4CHX4_9CHLO	opr2r	2	4	7.0	Volvox reticuliferus	Viridiplantae|Chlorophyta|Chlamydomonadales
tr|A0A059LJH5|A0A059LJH5_9CHLO	opr2r	1	4	11.0	Helicosporidium sp.	Viridiplantae|Chlorophyta|Chlorellaceae
tr|A0A835VY60|A0A835VY60_CHLIN	opr2r	0	4	19.0	Chlamydomonas incerta	Viridiplantae|Chlorophyta|Chlamydomonadales
tr|A0A7J7QDN3|A0A7J7QDN3_9CHLO	opr2r	0	4	7.0	Scenedesmus sp.	Viridiplantae|Chlorophyta|Scenedesmaceae
tr|A0A7J7QDS0|A0A7J7QDS0_9CHLO	opr2r	1	4	15.0	Scenedesmus sp.	Viridiplantae|Chlorophyta|Scenedesmaceae
tr|A0A7J7QFB8|A0A7J7QFB8_9CHLO	opr2r	3	4	9.0	Scenedesmus sp.	Viridiplantae|Chlorophyta|Scenedesmaceae
tr|A0A835VW73|A0A835VW73_9CHLO	opr2r	2	4	9.0	Chlamydomonas schloesseri	Viridiplantae|Chlorophyta|Chlamydomonadales
tr|A0A2V0P3B4|A0A2V0P3B4_9CHLO	opr2r	2	4	16.0	Raphidocelis subcapitata	Viridiplantae|Chlorophyta|Sphaeropleales
tr|A0A7J7QJD7|A0A7J7QJD7_9CHLO	opr2r	1	4	10.0	Scenedesmus sp.	Viridiplantae|Chlorophyta|Scenedesmaceae
tr|A0A835Y6B1|A0A835Y6B1_9CHLO	opr2r	3	4	7.0	Edaphochlamys debaryana	Viridiplantae|Chlorophyta|Chlamydomonadales
jgi|Mesvir1|3441|Mv11937-RA.1	opr2r	1	4	13.0	Mesostigma viride	Viridiplantae|Streptophyta|Mesostigmatales
jgi|Mesvir1|29707|Mv00940-RA.1	opr2r	3	4	12.0	Mesostigma viride	Viridiplantae|Streptophyta|Mesostigmatales
tr|A0A835TI13|A0A835TI13_CHLIN	opr2r	1	4	12.0	Chlamydomonas incerta	Viridiplantae|Chlorophyta|Chlamydomonadales
tr|A0A7J7QPR7|A0A7J7QPR7_9CHLO	opr2r	1	4	23.0	Scenedesmus sp.	Viridiplantae|Chlorophyta|Scenedesmaceae
tr|A0A7J7QRR5|A0A7J7QRR5_9CHLO	opr2r	0	4	6.0	Scenedesmus sp.	Viridiplantae|Chlorophyta|Scenedesmaceae
jgi|Mesvir1|27734|Mv07429-RA.1	opr2r	0	4	13.0	Mesostigma viride	Viridiplantae|Streptophyta|Mesostigmatales
tr|A0A8J4BER8|A0A8J4BER8_9CHLO	opr2r	1	4	29.0	Volvox africanus	Viridiplantae|Chlorophyta|Chlamydomonadales
jgi|Mesvir1|24848|Mv22084-RA.1	opr2r	2	4	12.0	Mesostigma viride	Viridiplantae|Streptophyta|Mesostigmatales
tr|A0A8J4BGI4|A0A8J4BGI4_9CHLO	opr2r	2	4	6.0	Volvox africanus	Viridiplantae|Chlorophyta|Chlamydomonadales
jgi|Mesvir1|21395|Mv20875-RA.1	opr2r	1	4	22.0	Mesostigma viride	Viridiplantae|Streptophyta|Mesostigmatales
tr|A0A835SLD1|A0A835SLD1_CHLIN	opr2r	1	4	8.0	Chlamydomonas incerta	Viridiplantae|Chlorophyta|Chlamydomonadales
tr|A0A8J4BK45|A0A8J4BK45_9CHLO	opr2r	1	4	18.0	Volvox africanus	Viridiplantae|Chlorophyta|Chlamydomonadales
tr|A0A835T3Z9|A0A835T3Z9_CHLIN	opr2r	2	4	12.0	Chlamydomonas incerta	Viridiplantae|Chlorophyta|Chlamydomonadales
tr|A0A7J7PPJ7|A0A7J7PPJ7_9CHLO	opr2r	2	4	6.0	Scenedesmus sp.	Viridiplantae|Chlorophyta|Scenedesmaceae
tr|A0A7J7PP03|A0A7J7PP03_9CHLO	opr2r	2	4	7.0	Scenedesmus sp.	Viridiplantae|Chlorophyta|Scenedesmaceae
tr|A0A835W414|A0A835W414_9CHLO	opr2r	2	4	3.0	Chlamydomonas schloesseri	Viridiplantae|Chlorophyta|Chlamydomonadales
tr|A0A7J7PJL3|A0A7J7PJL3_9CHLO	opr2r	1	4	5.0	Scenedesmus sp.	Viridiplantae|Chlorophyta|Scenedesmaceae
tr|A0A0D2KBZ7|A0A0D2KBZ7_9CHLO	opr2r	1	4	2.0	Monoraphidium neglectum	Viridiplantae|Chlorophyta|Sphaeropleales
tr|A0A835Y2T6|A0A835Y2T6_9CHLO	opr2r	3	4	8.0	Edaphochlamys debaryana	Viridiplantae|Chlorophyta|Chlamydomonadales
tr|A0A383VZF0|A0A383VZF0_TETOB	opr2r	2	4	19.0	Tetradesmus obliquus	Viridiplantae|Chlorophyta|Sphaeropleales
Cre09.g386200.t1.1	opr2r	2	4	10.0	Chlamydomonas reinhardtii	Viridiplantae|Chlorophyta|Chlamydomonadales
tr|A0A383W2P7|A0A383W2P7_TETOB	opr2r	2	4	16.0	Tetradesmus obliquus	Viridiplantae|Chlorophyta|Sphaeropleales
tr|A0A383W402|A0A383W402_TETOB	opr2r	3	4	11.0	Tetradesmus obliquus	Viridiplantae|Chlorophyta|Sphaeropleales
tr|A0A383W9C7|A0A383W9C7_TETOB	opr2r	3	4	9.0	Tetradesmus obliquus	Viridiplantae|Chlorophyta|Sphaeropleales
tr|A0A835SWM1|A0A835SWM1_9CHLO	opr2r	2	4	7.0	Chlamydomonas schloesseri	Viridiplantae|Chlorophyta|Chlamydomonadales
tr|A0A0D2K5Q4|A0A0D2K5Q4_9CHLO	opr2r	2	4	10.0	Monoraphidium neglectum	Viridiplantae|Chlorophyta|Sphaeropleales
tr|A0A383WDK0|A0A383WDK0_TETOB	opr2r	2	4	17.0	Tetradesmus obliquus	Viridiplantae|Chlorophyta|Sphaeropleales
tr|A0A383WF49|A0A383WF49_TETOB	opr2r	2	4	7.0	Tetradesmus obliquus	Viridiplantae|Chlorophyta|Sphaeropleales
Cre09.g394150.t1.1	opr2r	2	4	20.0	Chlamydomonas reinhardtii	Viridiplantae|Chlorophyta|Chlamydomonadales
tr|A0A383WFU0|A0A383WFU0_TETOB	opr2r	1	4	12.0	Tetradesmus obliquus	Viridiplantae|Chlorophyta|Sphaeropleales
tr|A0A835XMX0|A0A835XMX0_9CHLO	opr2r	2	4	13.0	Edaphochlamys debaryana	Viridiplantae|Chlorophyta|Chlamydomonadales
Cre10.g432400.t1.2	opr2r	0	4	10.0	Chlamydomonas reinhardtii	Viridiplantae|Chlorophyta|Chlamydomonadales
tr|A0A383WKD3|A0A383WKD3_TETOB	opr2r	3	4	21.0	Tetradesmus obliquus	Viridiplantae|Chlorophyta|Sphaeropleales
tr|A0A0D2JTT6|A0A0D2JTT6_9CHLO	opr2r	1	4	4.0	Monoraphidium neglectum	Viridiplantae|Chlorophyta|Sphaeropleales
tr|A0A0D2JNI3|A0A0D2JNI3_9CHLO	opr2r	0	4	15.0	Monoraphidium neglectum	Viridiplantae|Chlorophyta|Sphaeropleales
tr|A0A5J4YKD9|A0A5J4YKD9_PORPP	opr2r	3	4	11.0	Porphyridium purpureum	Rhodophyta|Bangiophyceae|Porphyridiales
tr|A0A835WIE5|A0A835WIE5_9CHLO	opr2r	1	4	15.0	Chlamydomonas schloesseri	Viridiplantae|Chlorophyta|Chlamydomonadales
tr|A0A8J4D286|A0A8J4D286_9CHLO	opr2r	1	4	8.0	Volvox reticuliferus	Viridiplantae|Chlorophyta|Chlamydomonadales
tr|A0A835WF04|A0A835WF04_CHLIN	opr2r	2	4	11.0	Chlamydomonas incerta	Viridiplantae|Chlorophyta|Chlamydomonadales
tr|A0A835WBM7|A0A835WBM7_CHLIN	opr2r	2	4	4.0	Chlamydomonas incerta	Viridiplantae|Chlorophyta|Chlamydomonadales
tr|A0A835WB93|A0A835WB93_9CHLO	opr2r	1	4	14.0	Chlamydomonas schloesseri	Viridiplantae|Chlorophyta|Chlamydomonadales
tr|A0A8J4B2C9|A0A8J4B2C9_9CHLO	opr2r	1	4	13.0	Volvox africanus	Viridiplantae|Chlorophyta|Chlamydomonadales
tr|A0A7J7PD36|A0A7J7PD36_9CHLO	opr2r	1	4	9.0	Scenedesmus sp.	Viridiplantae|Chlorophyta|Scenedesmaceae
tr|A0A090N2Q1|A0A090N2Q1_OSTTA	opr2r	3	4	4.0	Ostreococcus tauri	Viridiplantae|Chlorophyta|Mamiellales
tr|A0A0D2MAN2|A0A0D2MAN2_9CHLO	opr2r	2	4	11.0	Monoraphidium neglectum	Viridiplantae|Chlorophyta|Sphaeropleales
tr|A0A383WK69|A0A383WK69_TETOB	opr2r	3	4	11.0	Tetradesmus obliquus	Viridiplantae|Chlorophyta|Sphaeropleales
tr|A0A2P6VAD2|A0A2P6VAD2_9CHLO	opr2r	1	4	na	Micractinium conductrix	Viridiplantae|Chlorophyta|Chlorellaceae
tr|C1N335|C1N335_MICPC	opr2r	0	4	3.0	Micromonas pusilla	Viridiplantae|Chlorophyta|Mamiellales
tr|A0A2P6U0N6|A0A2P6U0N6_CHLSO	opr2r	1	4	20.0	Chlorella sorokiniana	Viridiplantae|Chlorophyta|Chlorellaceae
tr|A0A8J4GFA0|A0A8J4GFA0_9CHLO	opr2r	2	4	10.0	Volvox reticuliferus	Viridiplantae|Chlorophyta|Chlamydomonadales
tr|A0A0D2NB64|A0A0D2NB64_9CHLO	opr2r	2	4	6.0	Monoraphidium neglectum	Viridiplantae|Chlorophyta|Sphaeropleales
tr|A0A150H4B3|A0A150H4B3_GONPE	opr2r	2	4	9.0	Gonium pectorale	Viridiplantae|Chlorophyta|Chlamydomonadales
tr|A0A0D2MWW8|A0A0D2MWW8_9CHLO	opr2r	2	4	15.0	Monoraphidium neglectum	Viridiplantae|Chlorophyta|Sphaeropleales
tr|A0A2J7ZFV0|A0A2J7ZFV0_9CHLO	opr2r	3	4	4.0	Tetrabaena socialis	Viridiplantae|Chlorophyta|Chlamydomonadales
tr|A0A150GJX2|A0A150GJX2_GONPE	opr2r	3	4	10.0	Gonium pectorale	Viridiplantae|Chlorophyta|Chlamydomonadales
tr|A0A2P6VHV8|A0A2P6VHV8_9CHLO	opr2r	2	4	20.0	Micractinium conductrix	Viridiplantae|Chlorophyta|Chlorellaceae
tr|A0A250WVQ5|A0A250WVQ5_9CHLO	opr2r	0	4	13.0	Chlamydomonas eustigma	Viridiplantae|Chlorophyta|Chlamydomonadales
tr|A0A150GUG8|A0A150GUG8_GONPE	opr2r	1	4	14.0	Gonium pectorale	Viridiplantae|Chlorophyta|Chlamydomonadales
tr|A0A250WUI5|A0A250WUI5_9CHLO	opr2r	0	4	6.0	Chlamydomonas eustigma	Viridiplantae|Chlorophyta|Chlamydomonadales
tr|A0A150GU00|A0A150GU00_GONPE	opr2r	2	4	0.0	Gonium pectorale	Viridiplantae|Chlorophyta|Chlamydomonadales
tr|A0A2J7ZTS8|A0A2J7ZTS8_9CHLO	opr2r	2	4	3.0	Tetrabaena socialis	Viridiplantae|Chlorophyta|Chlamydomonadales
tr|A0A2V0NPD7|A0A2V0NPD7_9CHLO	opr2r	2	4	5.0	Raphidocelis subcapitata	Viridiplantae|Chlorophyta|Sphaeropleales
tr|A0A2P6U1N7|A0A2P6U1N7_CHLSO	opr2r	0	4	8.0	Chlorella sorokiniana	Viridiplantae|Chlorophyta|Chlorellaceae
tr|A4S9L2|A4S9L2_OSTLU	opr2r	0	4	3.0	Ostreococcus lucimarinus	Viridiplantae|Chlorophyta|Bathycoccaceae
tr|A0A2V0NQJ6|A0A2V0NQJ6_9CHLO	opr2r	1	4	13.0	Raphidocelis subcapitata	Viridiplantae|Chlorophyta|Sphaeropleales
tr|A0A2P6U2J9|A0A2P6U2J9_CHLSO	opr2r	1	4	24.0	Chlorella sorokiniana	Viridiplantae|Chlorophyta|Chlorellaceae
tr|A0A150GBW9|A0A150GBW9_GONPE	opr2r	1	4	13.0	Gonium pectorale	Viridiplantae|Chlorophyta|Chlamydomonadales
tr|A0A150H0M0|A0A150H0M0_GONPE	opr2r	2	4	3.0	Gonium pectorale	Viridiplantae|Chlorophyta|Chlamydomonadales
tr|A0A2J8A8G1|A0A2J8A8G1_9CHLO	opr2r	0	4	9.0	Tetrabaena socialis	Viridiplantae|Chlorophyta|Chlamydomonadales
tr|C1E1W5|C1E1W5_MICCC	opr2r	1	4	12.0	Micromonas commoda	Viridiplantae|Chlorophyta|Mamiellales
tr|A0A250XDB7|A0A250XDB7_9CHLO	opr2r	1	4	11.0	Chlamydomonas eustigma	Viridiplantae|Chlorophyta|Chlamydomonadales
tr|A0A2P6U2V1|A0A2P6U2V1_CHLSO	opr2r	3	4	10.0	Chlorella sorokiniana	Viridiplantae|Chlorophyta|Chlorellaceae
tr|C1E5B5|C1E5B5_MICCC	opr2r	0	4	12.0	Micromonas commoda	Viridiplantae|Chlorophyta|Mamiellales
tr|A0A150GP94|A0A150GP94_GONPE	opr2r	2	4	11.0	Gonium pectorale	Viridiplantae|Chlorophyta|Chlamydomonadales
tr|D8TMY7|D8TMY7_VOLCA	opr2r	1	4	8.0	Volvox carteri	Viridiplantae|Chlorophyta|Volvocaceae
tr|A0A2P6U232|A0A2P6U232_CHLSO	opr2r	1	4	10.0	Chlorella sorokiniana	Viridiplantae|Chlorophyta|Chlorellaceae
tr|A0A150GVX8|A0A150GVX8_GONPE	opr2r	2	4	11.0	Gonium pectorale	Viridiplantae|Chlorophyta|Chlamydomonadales
tr|A0A2J8A9W3|A0A2J8A9W3_9CHLO	opr2r	2	4	12.0	Tetrabaena socialis	Viridiplantae|Chlorophyta|Chlamydomonadales
tr|A0A8J4GHJ5|A0A8J4GHJ5_9CHLO	opr2r	2	4	32.0	Volvox reticuliferus	Viridiplantae|Chlorophyta|Chlamydomonadales
tr|A0A0D2N5B7|A0A0D2N5B7_9CHLO	opr2r	1	4	10.0	Monoraphidium neglectum	Viridiplantae|Chlorophyta|Sphaeropleales
tr|A0A150G6D3|A0A150G6D3_GONPE	opr2r	1	4	13.0	Gonium pectorale	Viridiplantae|Chlorophyta|Chlamydomonadales
tr|A0A8J4FUE6|A0A8J4FUE6_9CHLO	opr2r	1	4	4.0	Volvox reticuliferus	Viridiplantae|Chlorophyta|Chlamydomonadales
tr|A0A150FXN2|A0A150FXN2_GONPE	opr2r	1	4	12.0	Gonium pectorale	Viridiplantae|Chlorophyta|Chlamydomonadales
tr|A0A2J7ZNH7|A0A2J7ZNH7_9CHLO	opr2r	1	4	15.0	Tetrabaena socialis	Viridiplantae|Chlorophyta|Chlamydomonadales
tr|A0A250X8A2|A0A250X8A2_9CHLO	opr2r	2	4	2.0	Chlamydomonas eustigma	Viridiplantae|Chlorophyta|Chlamydomonadales
tr|A0A250WTK4|A0A250WTK4_9CHLO	opr2r	2	4	11.0	Chlamydomonas eustigma	Viridiplantae|Chlorophyta|Chlamydomonadales
tr|A0A250XSA4|A0A250XSA4_9CHLO	opr2r	1	4	15.0	Chlamydomonas eustigma	Viridiplantae|Chlorophyta|Chlamydomonadales
tr|A0A2J7ZPX6|A0A2J7ZPX6_9CHLO	opr2r	2	4	15.0	Tetrabaena socialis	Viridiplantae|Chlorophyta|Chlamydomonadales
tr|D8TQX5|D8TQX5_VOLCA	opr2r	0	4	19.0	Volvox carteri	Viridiplantae|Chlorophyta|Volvocaceae
tr|A0A8J4LWH2|A0A8J4LWH2_9CHLO	opr2r	1	4	8.0	Volvox reticuliferus	Viridiplantae|Chlorophyta|Chlamydomonadales
tr|A0A2V0NZW1|A0A2V0NZW1_9CHLO	opr2r	1	4	17.0	Raphidocelis subcapitata	Viridiplantae|Chlorophyta|Sphaeropleales
tr|A0A250WPI5|A0A250WPI5_9CHLO	opr2r	1	4	6.0	Chlamydomonas eustigma	Viridiplantae|Chlorophyta|Chlamydomonadales
tr|A0A150GT53|A0A150GT53_GONPE	opr2r	0	4	7.0	Gonium pectorale	Viridiplantae|Chlorophyta|Chlamydomonadales
tr|A0A2J7ZJK3|A0A2J7ZJK3_9CHLO	opr2r	1	4	4.0	Tetrabaena socialis	Viridiplantae|Chlorophyta|Chlamydomonadales
tr|A0A2V0NVI7|A0A2V0NVI7_9CHLO	opr2r	2	4	3.0	Raphidocelis subcapitata	Viridiplantae|Chlorophyta|Sphaeropleales
tr|A0A2V0P1Q7|A0A2V0P1Q7_9CHLO	opr2r	2	4	0.0	Raphidocelis subcapitata	Viridiplantae|Chlorophyta|Sphaeropleales
tr|D8TWB5|D8TWB5_VOLCA	opr2r	0	4	12.0	Volvox carteri	Viridiplantae|Chlorophyta|Volvocaceae
tr|A0A250XA33|A0A250XA33_9CHLO	opr2r	1	4	10.0	Chlamydomonas eustigma	Viridiplantae|Chlorophyta|Chlamydomonadales
tr|A0A2V0NUP7|A0A2V0NUP7_9CHLO	opr2r	1	4	4.0	Raphidocelis subcapitata	Viridiplantae|Chlorophyta|Sphaeropleales
tr|A0A0D2MH20|A0A0D2MH20_9CHLO	opr2r	1	4	7.0	Monoraphidium neglectum	Viridiplantae|Chlorophyta|Sphaeropleales
tr|A0A2J8AIM9|A0A2J8AIM9_9CHLO	opr2r	1	4	na	Tetrabaena socialis	Viridiplantae|Chlorophyta|Chlamydomonadales
tr|A0A150GHR2|A0A150GHR2_GONPE	opr2r	3	3	9.0	Gonium pectorale	Viridiplantae|Chlorophyta|Chlamydomonadales
tr|A0A835WWA2|A0A835WWA2_9CHLO	opr2r	4	3	16.0	Chlamydomonas schloesseri	Viridiplantae|Chlorophyta|Chlamydomonadales
tr|A0A2J7ZGE9|A0A2J7ZGE9_9CHLO	opr2r	0	3	4.0	Tetrabaena socialis	Viridiplantae|Chlorophyta|Chlamydomonadales
tr|A0A835VUK3|A0A835VUK3_CHLIN	opr2r	3	3	5.0	Chlamydomonas incerta	Viridiplantae|Chlorophyta|Chlamydomonadales
tr|A0A835SFY1|A0A835SFY1_CHLIN	opr2r	2	3	15.0	Chlamydomonas incerta	Viridiplantae|Chlorophyta|Chlamydomonadales
Cre09.g397179.t1.1	opr2r	2	3	9.0	Chlamydomonas reinhardtii	Viridiplantae|Chlorophyta|Chlamydomonadales
tr|A0A383WG69|A0A383WG69_TETOB	opr2r	1	3	5.0	Tetradesmus obliquus	Viridiplantae|Chlorophyta|Sphaeropleales
tr|A0A835Y1J7|A0A835Y1J7_9CHLO	opr2r	2	3	11.0	Edaphochlamys debaryana	Viridiplantae|Chlorophyta|Chlamydomonadales
tr|C1EBW9|C1EBW9_MICCC	opr2r	2	3	15.0	Micromonas commoda	Viridiplantae|Chlorophyta|Mamiellales
tr|A0A835SA72|A0A835SA72_CHLIN	opr2r	1	3	17.0	Chlamydomonas incerta	Viridiplantae|Chlorophyta|Chlamydomonadales
tr|A0A250WTT4|A0A250WTT4_9CHLO	opr2r	1	3	12.0	Chlamydomonas eustigma	Viridiplantae|Chlorophyta|Chlamydomonadales
tr|D8UJA3|D8UJA3_VOLCA	opr2r	0	3	20.0	Volvox carteri	Viridiplantae|Chlorophyta|Volvocaceae
tr|A0A8J4BMC9|A0A8J4BMC9_9CHLO	opr2r	1	3	13.0	Volvox africanus	Viridiplantae|Chlorophyta|Chlamydomonadales
Cre09.g388372.t1.2	opr2r	2	3	13.0	Chlamydomonas reinhardtii	Viridiplantae|Chlorophyta|Chlamydomonadales
tr|A0A835XR90|A0A835XR90_9CHLO	opr2r	2	3	22.0	Edaphochlamys debaryana	Viridiplantae|Chlorophyta|Chlamydomonadales
tr|A0A150G346|A0A150G346_GONPE	opr2r	2	3	11.0	Gonium pectorale	Viridiplantae|Chlorophyta|Chlamydomonadales
tr|A0A8J4BCZ1|A0A8J4BCZ1_9CHLO	opr2r	2	3	9.0	Volvox africanus	Viridiplantae|Chlorophyta|Chlamydomonadales
tr|A0A0D2JLH0|A0A0D2JLH0_9CHLO	opr2r	2	3	13.0	Monoraphidium neglectum	Viridiplantae|Chlorophyta|Sphaeropleales
tr|A0A250WV81|A0A250WV81_9CHLO	opr2r	3	3	3.0	Chlamydomonas eustigma	Viridiplantae|Chlorophyta|Chlamydomonadales
tr|A0A835XW34|A0A835XW34_9CHLO	opr2r	2	3	7.0	Edaphochlamys debaryana	Viridiplantae|Chlorophyta|Chlamydomonadales
tr|A0A835XIK6|A0A835XIK6_9CHLO	opr2r	1	3	20.0	Edaphochlamys debaryana	Viridiplantae|Chlorophyta|Chlamydomonadales
Cre15.g639614.t1.2	opr2r	2	3	3.0	Chlamydomonas reinhardtii	Viridiplantae|Chlorophyta|Chlamydomonadales
tr|A0A835XMH9|A0A835XMH9_9CHLO	opr2r	1	3	13.0	Edaphochlamys debaryana	Viridiplantae|Chlorophyta|Chlamydomonadales
tr|A0A835XWE8|A0A835XWE8_9CHLO	opr2r	3	3	9.0	Edaphochlamys debaryana	Viridiplantae|Chlorophyta|Chlamydomonadales
tr|A0A0D2JIY9|A0A0D2JIY9_9CHLO	opr2r	0	3	4.0	Monoraphidium neglectum	Viridiplantae|Chlorophyta|Sphaeropleales
tr|A0A150GHE0|A0A150GHE0_GONPE	opr2r	1	3	11.0	Gonium pectorale	Viridiplantae|Chlorophyta|Chlamydomonadales
tr|C1MKJ7|C1MKJ7_MICPC	opr2r	1	3	6.0	Micromonas pusilla	Viridiplantae|Chlorophyta|Mamiellales
tr|A0A383WKK8|A0A383WKK8_TETOB	opr2r	3	3	8.0	Tetradesmus obliquus	Viridiplantae|Chlorophyta|Sphaeropleales
Cre15.g639300.t1.1	opr2r	3	3	5.0	Chlamydomonas reinhardtii	Viridiplantae|Chlorophyta|Chlamydomonadales
tr|A0A2V0P2Z0|A0A2V0P2Z0_9CHLO	opr2r	2	3	4.0	Raphidocelis subcapitata	Viridiplantae|Chlorophyta|Sphaeropleales
tr|A0A7J7QS60|A0A7J7QS60_9CHLO	opr2r	2	3	9.0	Scenedesmus sp.	Viridiplantae|Chlorophyta|Scenedesmaceae
tr|A0A2J7ZUG8|A0A2J7ZUG8_9CHLO	opr2r	1	3	12.0	Tetrabaena socialis	Viridiplantae|Chlorophyta|Chlamydomonadales
Cre14.g632000.t1.1	opr2r	2	3	13.0	Chlamydomonas reinhardtii	Viridiplantae|Chlorophyta|Chlamydomonadales
tr|A0A7J7QLD9|A0A7J7QLD9_9CHLO	opr2r	1	3	8.0	Scenedesmus sp.	Viridiplantae|Chlorophyta|Scenedesmaceae
tr|A0A835W182|A0A835W182_9CHLO	opr2r	2	3	8.0	Chlamydomonas schloesseri	Viridiplantae|Chlorophyta|Chlamydomonadales
tr|A0A7J7Q228|A0A7J7Q228_9CHLO	opr2r	2	3	4.0	Scenedesmus sp.	Viridiplantae|Chlorophyta|Scenedesmaceae
tr|A0A090LXH8|A0A090LXH8_OSTTA	opr2r	1	3	9.0	Ostreococcus tauri	Viridiplantae|Chlorophyta|Mamiellales
Cre13.g569700.t1.1	opr2r	1	3	8.0	Chlamydomonas reinhardtii	Viridiplantae|Chlorophyta|Chlamydomonadales
tr|A0A835WAM2|A0A835WAM2_CHLIN	opr2r	0	3	11.0	Chlamydomonas incerta	Viridiplantae|Chlorophyta|Chlamydomonadales
tr|A0A7J7QL48|A0A7J7QL48_9CHLO	opr2r	3	3	5.0	Scenedesmus sp.	Viridiplantae|Chlorophyta|Scenedesmaceae
tr|A0A7J7Q7F2|A0A7J7Q7F2_9CHLO	opr2r	2	3	7.0	Scenedesmus sp.	Viridiplantae|Chlorophyta|Scenedesmaceae
tr|A0A2J7ZJU7|A0A2J7ZJU7_9CHLO	opr2r	1	3	7.0	Tetrabaena socialis	Viridiplantae|Chlorophyta|Chlamydomonadales
tr|D8TQX9|D8TQX9_VOLCA	opr2r	1	3	4.0	Volvox carteri	Viridiplantae|Chlorophyta|Volvocaceae
tr|A0A835W8V6|A0A835W8V6_9CHLO	opr2r	2	3	10.0	Chlamydomonas schloesseri	Viridiplantae|Chlorophyta|Chlamydomonadales
tr|A0A835W838|A0A835W838_9CHLO	opr2r	0	3	12.0	Chlamydomonas schloesseri	Viridiplantae|Chlorophyta|Chlamydomonadales
tr|A0A835W7P8|A0A835W7P8_9CHLO	opr2r	2	3	10.0	Chlamydomonas schloesseri	Viridiplantae|Chlorophyta|Chlamydomonadales
tr|A0A835W720|A0A835W720_CHLIN	opr2r	2	3	16.0	Chlamydomonas incerta	Viridiplantae|Chlorophyta|Chlamydomonadales
tr|D8TQR5|D8TQR5_VOLCA	opr2r	2	3	29.0	Volvox carteri	Viridiplantae|Chlorophyta|Volvocaceae
tr|A0A150GAQ9|A0A150GAQ9_GONPE	opr2r	2	3	14.0	Gonium pectorale	Viridiplantae|Chlorophyta|Chlamydomonadales
tr|A0A7J7QEJ9|A0A7J7QEJ9_9CHLO	opr2r	2	3	13.0	Scenedesmus sp.	Viridiplantae|Chlorophyta|Scenedesmaceae
tr|A0A7J7QK42|A0A7J7QK42_9CHLO	opr2r	3	3	9.0	Scenedesmus sp.	Viridiplantae|Chlorophyta|Scenedesmaceae
tr|A0A7J7QFM0|A0A7J7QFM0_9CHLO	opr2r	0	3	13.0	Scenedesmus sp.	Viridiplantae|Chlorophyta|Scenedesmaceae
tr|A0A8J4B4U7|A0A8J4B4U7_9CHLO	opr2r	1	3	15.0	Volvox africanus	Viridiplantae|Chlorophyta|Chlamydomonadales
tr|A0A2J7ZKU2|A0A2J7ZKU2_9CHLO	opr2r	2	3	10.0	Tetrabaena socialis	Viridiplantae|Chlorophyta|Chlamydomonadales
tr|A0A250XAU4|A0A250XAU4_9CHLO	opr2r	0	3	8.0	Chlamydomonas eustigma	Viridiplantae|Chlorophyta|Chlamydomonadales
tr|A0A835W0U1|A0A835W0U1_CHLIN	opr2r	0	3	na	Chlamydomonas incerta	Viridiplantae|Chlorophyta|Chlamydomonadales
tr|A0A7J7PVW4|A0A7J7PVW4_9CHLO	opr2r	2	3	6.0	Scenedesmus sp.	Viridiplantae|Chlorophyta|Scenedesmaceae
tr|A0A250XCQ9|A0A250XCQ9_9CHLO	opr2r	1	3	4.0	Chlamydomonas eustigma	Viridiplantae|Chlorophyta|Chlamydomonadales
tr|A0A835W069|A0A835W069_9CHLO	opr2r	3	3	3.0	Chlamydomonas schloesseri	Viridiplantae|Chlorophyta|Chlamydomonadales
tr|A0A150GGK8|A0A150GGK8_GONPE	opr2r	1	3	4.0	Gonium pectorale	Viridiplantae|Chlorophyta|Chlamydomonadales
tr|A0A7J7PDZ4|A0A7J7PDZ4_9CHLO	opr2r	2	3	0.0	Scenedesmus sp.	Viridiplantae|Chlorophyta|Scenedesmaceae
tr|A0A7J7QRE5|A0A7J7QRE5_9CHLO	opr2r	0	3	9.0	Scenedesmus sp.	Viridiplantae|Chlorophyta|Scenedesmaceae
tr|A0A250WX03|A0A250WX03_9CHLO	opr2r	1	3	3.0	Chlamydomonas eustigma	Viridiplantae|Chlorophyta|Chlamydomonadales
tr|A0A7J7PES5|A0A7J7PES5_9CHLO	opr2r	1	3	6.0	Scenedesmus sp.	Viridiplantae|Chlorophyta|Scenedesmaceae
tr|A0A250X0E9|A0A250X0E9_9CHLO	opr2r	1	3	6.0	Chlamydomonas eustigma	Viridiplantae|Chlorophyta|Chlamydomonadales
tr|A0A7J7PH02|A0A7J7PH02_9CHLO	opr2r	2	3	5.0	Scenedesmus sp.	Viridiplantae|Chlorophyta|Scenedesmaceae
tr|A4RQZ3|A4RQZ3_OSTLU	opr2r	1	3	2.0	Ostreococcus lucimarinus	Viridiplantae|Chlorophyta|Bathycoccaceae
tr|A0A2J8A7M7|A0A2J8A7M7_9CHLO	opr2r	0	3	7.0	Tetrabaena socialis	Viridiplantae|Chlorophyta|Chlamydomonadales
tr|A0A150G3V5|A0A150G3V5_GONPE	opr2r	3	3	7.0	Gonium pectorale	Viridiplantae|Chlorophyta|Chlamydomonadales
tr|A0A7J7PKW2|A0A7J7PKW2_9CHLO	opr2r	1	3	5.0	Scenedesmus sp.	Viridiplantae|Chlorophyta|Scenedesmaceae
tr|A0A7J7QPD8|A0A7J7QPD8_9CHLO	opr2r	1	3	5.0	Scenedesmus sp.	Viridiplantae|Chlorophyta|Scenedesmaceae
tr|A0A835VZX5|A0A835VZX5_9CHLO	opr2r	1	3	16.0	Chlamydomonas schloesseri	Viridiplantae|Chlorophyta|Chlamydomonadales
tr|A0A7J7PM19|A0A7J7PM19_9CHLO	opr2r	0	3	13.0	Scenedesmus sp.	Viridiplantae|Chlorophyta|Scenedesmaceae
tr|D8UBL0|D8UBL0_VOLCA	opr2r	4	3	7.0	Volvox carteri	Viridiplantae|Chlorophyta|Volvocaceae
tr|A0A250X1T3|A0A250X1T3_9CHLO	opr2r	1	3	17.0	Chlamydomonas eustigma	Viridiplantae|Chlorophyta|Chlamydomonadales
tr|A0A7J7QN44|A0A7J7QN44_9CHLO	opr2r	0	3	15.0	Scenedesmus sp.	Viridiplantae|Chlorophyta|Scenedesmaceae
tr|A0A8J4B1V5|A0A8J4B1V5_9CHLO	opr2r	2	3	2.0	Volvox africanus	Viridiplantae|Chlorophyta|Chlamydomonadales
tr|A0A835WJF2|A0A835WJF2_9CHLO	opr2r	2	3	11.0	Chlamydomonas schloesseri	Viridiplantae|Chlorophyta|Chlamydomonadales
tr|A0A835WJA8|A0A835WJA8_9CHLO	opr2r	2	3	11.0	Chlamydomonas schloesseri	Viridiplantae|Chlorophyta|Chlamydomonadales
tr|A0A7J7PRQ4|A0A7J7PRQ4_9CHLO	opr2r	1	3	6.0	Scenedesmus sp.	Viridiplantae|Chlorophyta|Scenedesmaceae
tr|A0A835WI70|A0A835WI70_9CHLO	opr2r	2	3	6.0	Chlamydomonas schloesseri	Viridiplantae|Chlorophyta|Chlamydomonadales
tr|A0A250X287|A0A250X287_9CHLO	opr2r	1	3	na	Chlamydomonas eustigma	Viridiplantae|Chlorophyta|Chlamydomonadales
tr|A0A0D2NMN2|A0A0D2NMN2_9CHLO	opr2r	1	3	6.0	Monoraphidium neglectum	Viridiplantae|Chlorophyta|Sphaeropleales
tr|A0A835W2C1|A0A835W2C1_9CHLO	opr2r	2	3	9.0	Chlamydomonas schloesseri	Viridiplantae|Chlorophyta|Chlamydomonadales
tr|A0A383WEY3|A0A383WEY3_TETOB	opr2r	2	3	18.0	Tetradesmus obliquus	Viridiplantae|Chlorophyta|Sphaeropleales
Cre17.g734564.t1.1	opr2r	3	3	18.0	Chlamydomonas reinhardtii	Viridiplantae|Chlorophyta|Chlamydomonadales
tr|A0A835TBD6|A0A835TBD6_CHLIN	opr2r	2	3	15.0	Chlamydomonas incerta	Viridiplantae|Chlorophyta|Chlamydomonadales
tr|A0A2V0NND4|A0A2V0NND4_9CHLO	opr2r	2	3	3.0	Raphidocelis subcapitata	Viridiplantae|Chlorophyta|Sphaeropleales
Cre01.g001501.t1.1	opr2r	2	3	10.0	Chlamydomonas reinhardtii	Viridiplantae|Chlorophyta|Chlamydomonadales
tr|A0A836BRY8|A0A836BRY8_9CHLO	opr2r	2	3	13.0	Edaphochlamys debaryana	Viridiplantae|Chlorophyta|Chlamydomonadales
tr|A0A835SZM6|A0A835SZM6_9CHLO	opr2r	2	3	7.0	Chlamydomonas schloesseri	Viridiplantae|Chlorophyta|Chlamydomonadales
tr|A0A836BMJ8|A0A836BMJ8_9CHLO	opr2r	1	3	13.0	Edaphochlamys debaryana	Viridiplantae|Chlorophyta|Chlamydomonadales
tr|A0A2V0PK18|A0A2V0PK18_9CHLO	opr2r	4	3	4.0	Raphidocelis subcapitata	Viridiplantae|Chlorophyta|Sphaeropleales
tr|A0A2V0PKD5|A0A2V0PKD5_9CHLO	opr2r	2	3	12.0	Raphidocelis subcapitata	Viridiplantae|Chlorophyta|Sphaeropleales
tr|A0A836C2H2|A0A836C2H2_9CHLO	opr2r	0	3	5.0	Edaphochlamys debaryana	Viridiplantae|Chlorophyta|Chlamydomonadales
tr|A0A150GUT8|A0A150GUT8_GONPE	opr2r	1	3	20.0	Gonium pectorale	Viridiplantae|Chlorophyta|Chlamydomonadales
tr|D8TP29|D8TP29_VOLCA	opr2r	1	3	9.0	Volvox carteri	Viridiplantae|Chlorophyta|Volvocaceae
tr|D8TXM2|D8TXM2_VOLCA	opr2r	3	3	12.0	Volvox carteri	Viridiplantae|Chlorophyta|Volvocaceae
tr|A0A250XPX1|A0A250XPX1_9CHLO	opr2r	0	3	18.0	Chlamydomonas eustigma	Viridiplantae|Chlorophyta|Chlamydomonadales
tr|A0A835SUW0|A0A835SUW0_CHLIN	opr2r	0	3	11.0	Chlamydomonas incerta	Viridiplantae|Chlorophyta|Chlamydomonadales
tr|A0A2P6VFJ0|A0A2P6VFJ0_9CHLO	opr2r	1	3	na	Micractinium conductrix	Viridiplantae|Chlorophyta|Chlorellaceae
tr|A0A383V986|A0A383V986_TETOB	opr2r	1	3	13.0	Tetradesmus obliquus	Viridiplantae|Chlorophyta|Sphaeropleales
Cre07.g356800.t1.1	opr2r	2	3	17.0	Chlamydomonas reinhardtii	Viridiplantae|Chlorophyta|Chlamydomonadales
tr|A0A383VBR0|A0A383VBR0_TETOB	opr2r	2	3	14.0	Tetradesmus obliquus	Viridiplantae|Chlorophyta|Sphaeropleales
tr|A0A150GWK8|A0A150GWK8_GONPE	opr2r	0	3	8.0	Gonium pectorale	Viridiplantae|Chlorophyta|Chlamydomonadales
tr|A0A835TPH8|A0A835TPH8_CHLIN	opr2r	0	3	5.0	Chlamydomonas incerta	Viridiplantae|Chlorophyta|Chlamydomonadales
tr|A0A8J4GNA5|A0A8J4GNA5_9CHLO	opr2r	0	3	10.0	Volvox reticuliferus	Viridiplantae|Chlorophyta|Chlamydomonadales
tr|A0A150GTN2|A0A150GTN2_GONPE	opr2r	1	3	8.0	Gonium pectorale	Viridiplantae|Chlorophyta|Chlamydomonadales
tr|A0A2V0NSY6|A0A2V0NSY6_9CHLO	opr2r	0	3	12.0	Raphidocelis subcapitata	Viridiplantae|Chlorophyta|Sphaeropleales
tr|A0A0D2MQN9|A0A0D2MQN9_9CHLO	opr2r	3	3	9.0	Monoraphidium neglectum	Viridiplantae|Chlorophyta|Sphaeropleales
tr|A0A2V0P8A5|A0A2V0P8A5_9CHLO	opr2r	1	3	8.0	Raphidocelis subcapitata	Viridiplantae|Chlorophyta|Sphaeropleales
tr|A0A2V0P2L1|A0A2V0P2L1_9CHLO	opr2r	3	3	6.0	Raphidocelis subcapitata	Viridiplantae|Chlorophyta|Sphaeropleales
tr|A0A835T6U9|A0A835T6U9_CHLIN	opr2r	1	3	11.0	Chlamydomonas incerta	Viridiplantae|Chlorophyta|Chlamydomonadales
tr|A0A0D2M7Y5|A0A0D2M7Y5_9CHLO	opr2r	2	3	11.0	Monoraphidium neglectum	Viridiplantae|Chlorophyta|Sphaeropleales
tr|A0A150GRA4|A0A150GRA4_GONPE	opr2r	0	3	4.0	Gonium pectorale	Viridiplantae|Chlorophyta|Chlamydomonadales
tr|A0A836BYM9|A0A836BYM9_9CHLO	opr2r	0	3	14.0	Edaphochlamys debaryana	Viridiplantae|Chlorophyta|Chlamydomonadales
tr|A0A2V0P6Q1|A0A2V0P6Q1_9CHLO	opr2r	0	3	6.0	Raphidocelis subcapitata	Viridiplantae|Chlorophyta|Sphaeropleales
tr|A0A2V0P791|A0A2V0P791_9CHLO	opr2r	1	3	9.0	Raphidocelis subcapitata	Viridiplantae|Chlorophyta|Sphaeropleales
tr|A0A0D2MMK6|A0A0D2MMK6_9CHLO	opr2r	4	3	8.0	Monoraphidium neglectum	Viridiplantae|Chlorophyta|Sphaeropleales
tr|A0A0D2MP83|A0A0D2MP83_9CHLO	opr2r	2	3	4.0	Monoraphidium neglectum	Viridiplantae|Chlorophyta|Sphaeropleales
tr|A0A0D2M0F0|A0A0D2M0F0_9CHLO	opr2r	2	3	5.0	Monoraphidium neglectum	Viridiplantae|Chlorophyta|Sphaeropleales
tr|A0A835T3A7|A0A835T3A7_9CHLO	opr2r	1	3	24.0	Chlamydomonas schloesseri	Viridiplantae|Chlorophyta|Chlamydomonadales
tr|A0A835T4E6|A0A835T4E6_CHLIN	opr2r	2	3	15.0	Chlamydomonas incerta	Viridiplantae|Chlorophyta|Chlamydomonadales
tr|A0A2V0NXP4|A0A2V0NXP4_9CHLO	opr2r	1	3	20.0	Raphidocelis subcapitata	Viridiplantae|Chlorophyta|Sphaeropleales
tr|A0A2V0PAF1|A0A2V0PAF1_9CHLO	opr2r	2	3	10.0	Raphidocelis subcapitata	Viridiplantae|Chlorophyta|Sphaeropleales
tr|A0A2V0PBF4|A0A2V0PBF4_9CHLO	opr2r	2	3	16.0	Raphidocelis subcapitata	Viridiplantae|Chlorophyta|Sphaeropleales
tr|A0A250XJ94|A0A250XJ94_9CHLO	opr2r	1	3	20.0	Chlamydomonas eustigma	Viridiplantae|Chlorophyta|Chlamydomonadales
tr|A0A2V0PCI5|A0A2V0PCI5_9CHLO	opr2r	2	3	8.0	Raphidocelis subcapitata	Viridiplantae|Chlorophyta|Sphaeropleales
tr|A0A0D2LYW3|A0A0D2LYW3_9CHLO	opr2r	0	3	5.0	Monoraphidium neglectum	Viridiplantae|Chlorophyta|Sphaeropleales
tr|A0A2V0NVV2|A0A2V0NVV2_9CHLO	opr2r	2	3	6.0	Raphidocelis subcapitata	Viridiplantae|Chlorophyta|Sphaeropleales
tr|A0A2V0PD10|A0A2V0PD10_9CHLO	opr2r	2	3	6.0	Raphidocelis subcapitata	Viridiplantae|Chlorophyta|Sphaeropleales
tr|A0A383VCT8|A0A383VCT8_TETOB	opr2r	2	3	13.0	Tetradesmus obliquus	Viridiplantae|Chlorophyta|Sphaeropleales
tr|A0A835STD8|A0A835STD8_CHLIN	opr2r	2	3	8.0	Chlamydomonas incerta	Viridiplantae|Chlorophyta|Chlamydomonadales
tr|A0A8J4FGR6|A0A8J4FGR6_9CHLO	opr2r	1	3	5.0	Volvox reticuliferus	Viridiplantae|Chlorophyta|Chlamydomonadales
tr|A0A0D2NKN6|A0A0D2NKN6_9CHLO	opr2r	3	3	4.0	Monoraphidium neglectum	Viridiplantae|Chlorophyta|Sphaeropleales
tr|A0A2P6TUH8|A0A2P6TUH8_CHLSO	opr2r	0	3	13.0	Chlorella sorokiniana	Viridiplantae|Chlorophyta|Chlorellaceae
tr|A0A835SPZ3|A0A835SPZ3_CHLIN	opr2r	2	3	9.0	Chlamydomonas incerta	Viridiplantae|Chlorophyta|Chlamydomonadales
tr|A0A250XET2|A0A250XET2_9CHLO	opr2r	1	3	11.0	Chlamydomonas eustigma	Viridiplantae|Chlorophyta|Chlamydomonadales
tr|A0A150H4J0|A0A150H4J0_GONPE	opr2r	1	3	13.0	Gonium pectorale	Viridiplantae|Chlorophyta|Chlamydomonadales
Cre16.g661588.t1.1	opr2r	2	3	16.0	Chlamydomonas reinhardtii	Viridiplantae|Chlorophyta|Chlamydomonadales
tr|A0A150GI30|A0A150GI30_GONPE	opr2r	3	3	8.0	Gonium pectorale	Viridiplantae|Chlorophyta|Chlamydomonadales
tr|A0A250XQK9|A0A250XQK9_9CHLO	opr2r	2	3	9.0	Chlamydomonas eustigma	Viridiplantae|Chlorophyta|Chlamydomonadales
tr|A0A8J4F090|A0A8J4F090_9CHLO	opr2r	1	3	7.0	Volvox africanus	Viridiplantae|Chlorophyta|Chlamydomonadales
tr|A0A835VRK3|A0A835VRK3_CHLIN	opr2r	0	3	6.0	Chlamydomonas incerta	Viridiplantae|Chlorophyta|Chlamydomonadales
tr|A0A835SKK7|A0A835SKK7_CHLIN	opr2r	3	3	11.0	Chlamydomonas incerta	Viridiplantae|Chlorophyta|Chlamydomonadales
tr|A0A8J4LT07|A0A8J4LT07_9CHLO	opr2r	2	3	13.0	Volvox reticuliferus	Viridiplantae|Chlorophyta|Chlamydomonadales
Cre04.g217909.t1.1	opr2r	2	3	13.0	Chlamydomonas reinhardtii	Viridiplantae|Chlorophyta|Chlamydomonadales
tr|A0A8J4EY22|A0A8J4EY22_9CHLO	opr2r	2	3	6.0	Volvox africanus	Viridiplantae|Chlorophyta|Chlamydomonadales
tr|A0A8J4EXX2|A0A8J4EXX2_9CHLO	opr2r	0	3	13.0	Volvox africanus	Viridiplantae|Chlorophyta|Chlamydomonadales
tr|C1MTY9|C1MTY9_MICPC	opr2r	0	3	7.0	Micromonas pusilla	Viridiplantae|Chlorophyta|Mamiellales
tr|A0A835Y7U1|A0A835Y7U1_9CHLO	opr2r	3	3	11.0	Edaphochlamys debaryana	Viridiplantae|Chlorophyta|Chlamydomonadales
tr|A0A150GHV5|A0A150GHV5_GONPE	opr2r	2	3	0.0	Gonium pectorale	Viridiplantae|Chlorophyta|Chlamydomonadales
tr|A0A8J4LVZ3|A0A8J4LVZ3_9CHLO	opr2r	3	3	14.0	Volvox reticuliferus	Viridiplantae|Chlorophyta|Chlamydomonadales
tr|A4RQP1|A4RQP1_OSTLU	opr2r	0	3	8.0	Ostreococcus lucimarinus	Viridiplantae|Chlorophyta|Bathycoccaceae
jgi|Mesvir1|21580|Mv04020-RA.1	opr2r	1	3	15.0	Mesostigma viride	Viridiplantae|Streptophyta|Mesostigmatales
tr|A0A383WCN8|A0A383WCN8_TETOB	opr2r	2	3	19.0	Tetradesmus obliquus	Viridiplantae|Chlorophyta|Sphaeropleales
tr|A0A250WRQ9|A0A250WRQ9_9CHLO	opr2r	0	3	4.0	Chlamydomonas eustigma	Viridiplantae|Chlorophyta|Chlamydomonadales
tr|A0A0D2KEB1|A0A0D2KEB1_9CHLO	opr2r	1	3	10.0	Monoraphidium neglectum	Viridiplantae|Chlorophyta|Sphaeropleales
tr|A0A2P6TRK4|A0A2P6TRK4_CHLSO	opr2r	1	3	11.0	Chlorella sorokiniana	Viridiplantae|Chlorophyta|Chlorellaceae
tr|A0A2P6U2D5|A0A2P6U2D5_CHLSO	opr2r	2	3	18.0	Chlorella sorokiniana	Viridiplantae|Chlorophyta|Chlorellaceae
tr|D8U2K1|D8U2K1_VOLCA	opr2r	1	3	6.0	Volvox carteri	Viridiplantae|Chlorophyta|Volvocaceae
tr|D8UD66|D8UD66_VOLCA	opr2r	1	3	64.0	Volvox carteri	Viridiplantae|Chlorophyta|Volvocaceae
tr|D8TWJ8|D8TWJ8_VOLCA	opr2r	1	3	10.0	Volvox carteri	Viridiplantae|Chlorophyta|Volvocaceae
tr|A0A8J4GR96|A0A8J4GR96_9CHLO	opr2r	2	3	12.0	Volvox reticuliferus	Viridiplantae|Chlorophyta|Chlamydomonadales
tr|A0A8J4FA37|A0A8J4FA37_9CHLO	opr2r	2	3	10.0	Volvox africanus	Viridiplantae|Chlorophyta|Chlamydomonadales
Cre03.g192900.t1.1	opr2r	2	3	14.0	Chlamydomonas reinhardtii	Viridiplantae|Chlorophyta|Chlamydomonadales
tr|A0A8J4BJD3|A0A8J4BJD3_9CHLO	opr2r	2	3	10.0	Volvox africanus	Viridiplantae|Chlorophyta|Chlamydomonadales
tr|A0A150H1E3|A0A150H1E3_GONPE	opr2r	0	3	9.0	Gonium pectorale	Viridiplantae|Chlorophyta|Chlamydomonadales
tr|A0A150GKI4|A0A150GKI4_GONPE	opr2r	2	3	5.0	Gonium pectorale	Viridiplantae|Chlorophyta|Chlamydomonadales
tr|A0A8J4BJK0|A0A8J4BJK0_9CHLO	opr2r	3	3	4.0	Volvox africanus	Viridiplantae|Chlorophyta|Chlamydomonadales
Cre03.g168400.t1.1	opr2r	0	3	10.0	Chlamydomonas reinhardtii	Viridiplantae|Chlorophyta|Chlamydomonadales
Cre17.g698750.t1.2	opr2r	2	3	5.0	Chlamydomonas reinhardtii	Viridiplantae|Chlorophyta|Chlamydomonadales
tr|A0A0D2KHG0|A0A0D2KHG0_9CHLO	opr2r	2	3	13.0	Monoraphidium neglectum	Viridiplantae|Chlorophyta|Sphaeropleales
tr|A0A835YCN2|A0A835YCN2_9CHLO	opr2r	0	3	10.0	Edaphochlamys debaryana	Viridiplantae|Chlorophyta|Chlamydomonadales
tr|A0A150GEG6|A0A150GEG6_GONPE	opr2r	1	2	5.0	Gonium pectorale	Viridiplantae|Chlorophyta|Chlamydomonadales
tr|A0A250XKF1|A0A250XKF1_9CHLO	opr2r	4	2	10.0	Chlamydomonas eustigma	Viridiplantae|Chlorophyta|Chlamydomonadales
tr|D8TNX6|D8TNX6_VOLCA	opr2r	1	2	10.0	Volvox carteri	Viridiplantae|Chlorophyta|Volvocaceae
tr|A0A835VUJ7|A0A835VUJ7_CHLIN	opr2r	2	2	12.0	Chlamydomonas incerta	Viridiplantae|Chlorophyta|Chlamydomonadales
Cre14.g626800.t1.1	opr2r	2	2	5.0	Chlamydomonas reinhardtii	Viridiplantae|Chlorophyta|Chlamydomonadales
tr|A0A835T8U4|A0A835T8U4_CHLIN	opr2r	2	2	5.0	Chlamydomonas incerta	Viridiplantae|Chlorophyta|Chlamydomonadales
tr|A0A8J4BAG7|A0A8J4BAG7_9CHLO	opr2r	3	2	17.0	Volvox africanus	Viridiplantae|Chlorophyta|Chlamydomonadales
tr|A0A8J4BDM7|A0A8J4BDM7_9CHLO	opr2r	1	2	12.0	Volvox africanus	Viridiplantae|Chlorophyta|Chlamydomonadales
Sphmag10G107100.1.p	opr2r	0	2	2.0	Sphagnum magellanicum	Viridiplantae|Streptophyta|Sphagnales
tr|A0A150GDP9|A0A150GDP9_GONPE	opr2r	0	2	3.0	Gonium pectorale	Viridiplantae|Chlorophyta|Chlamydomonadales
tr|A0A250XIF5|A0A250XIF5_9CHLO	opr2r	2	2	9.0	Chlamydomonas eustigma	Viridiplantae|Chlorophyta|Chlamydomonadales
tr|A0A835TDG1|A0A835TDG1_9CHLO	opr2r	2	2	11.0	Chlamydomonas schloesseri	Viridiplantae|Chlorophyta|Chlamydomonadales
tr|D8TNZ9|D8TNZ9_VOLCA	opr2r	2	2	17.0	Volvox carteri	Viridiplantae|Chlorophyta|Volvocaceae
tr|A0A835TC80|A0A835TC80_CHLIN	opr2r	2	2	23.0	Chlamydomonas incerta	Viridiplantae|Chlorophyta|Chlamydomonadales
tr|A0A835VQC4|A0A835VQC4_9CHLO	opr2r	0	2	6.0	Chlamydomonas schloesseri	Viridiplantae|Chlorophyta|Chlamydomonadales
tr|A0A150GCN1|A0A150GCN1_GONPE	opr2r	1	2	4.0	Gonium pectorale	Viridiplantae|Chlorophyta|Chlamydomonadales
tr|A0A835TBA9|A0A835TBA9_9CHLO	opr2r	0	2	20.0	Chlamydomonas schloesseri	Viridiplantae|Chlorophyta|Chlamydomonadales
tr|A0A835TBS5|A0A835TBS5_CHLIN	opr2r	1	2	19.0	Chlamydomonas incerta	Viridiplantae|Chlorophyta|Chlamydomonadales
tr|A0A835VZI3|A0A835VZI3_CHLIN	opr2r	3	2	7.0	Chlamydomonas incerta	Viridiplantae|Chlorophyta|Chlamydomonadales
tr|A0A835VSI9|A0A835VSI9_CHLIN	opr2r	2	2	10.0	Chlamydomonas incerta	Viridiplantae|Chlorophyta|Chlamydomonadales
tr|A0A8J4AUG4|A0A8J4AUG4_9CHLO	opr2r	1	2	21.0	Volvox africanus	Viridiplantae|Chlorophyta|Chlamydomonadales
tr|E1Z724|E1Z724_CHLVA	opr2r	2	2	17.0	Chlorella variabilis	Viridiplantae|Chlorophyta|Chlorellaceae
tr|A0A150H3S8|A0A150H3S8_GONPE	opr2r	0	2	6.0	Gonium pectorale	Viridiplantae|Chlorophyta|Chlamydomonadales
tr|A0A150GVE8|A0A150GVE8_GONPE	opr2r	1	2	4.0	Gonium pectorale	Viridiplantae|Chlorophyta|Chlamydomonadales
Cre02.g113300.t1.1	opr2r	1	2	17.0	Chlamydomonas reinhardtii	Viridiplantae|Chlorophyta|Chlamydomonadales
tr|D8TMT6|D8TMT6_VOLCA	opr2r	0	2	na	Volvox carteri	Viridiplantae|Chlorophyta|Volvocaceae
Cre03.g156350.t1.2	opr2r	3	2	8.0	Chlamydomonas reinhardtii	Viridiplantae|Chlorophyta|Chlamydomonadales
tr|D8TLW9|D8TLW9_VOLCA	opr2r	0	2	11.0	Volvox carteri	Viridiplantae|Chlorophyta|Volvocaceae
tr|A0A150H1V7|A0A150H1V7_GONPE	opr2r	0	2	6.0	Gonium pectorale	Viridiplantae|Chlorophyta|Chlamydomonadales
tr|A0A835YEL3|A0A835YEL3_9CHLO	opr2r	3	2	10.0	Edaphochlamys debaryana	Viridiplantae|Chlorophyta|Chlamydomonadales
tr|D8TLP6|D8TLP6_VOLCA	opr2r	1	2	6.0	Volvox carteri	Viridiplantae|Chlorophyta|Volvocaceae
Cre07.g330350.t1.1	opr2r	2	2	12.0	Chlamydomonas reinhardtii	Viridiplantae|Chlorophyta|Chlamydomonadales
tr|A0A836C514|A0A836C514_9CHLO	opr2r	0	2	12.0	Edaphochlamys debaryana	Viridiplantae|Chlorophyta|Chlamydomonadales
tr|A0A835YAE9|A0A835YAE9_9CHLO	opr2r	2	2	16.0	Edaphochlamys debaryana	Viridiplantae|Chlorophyta|Chlamydomonadales
Cre06.g279650.t1.1	opr2r	3	2	5.0	Chlamydomonas reinhardtii	Viridiplantae|Chlorophyta|Chlamydomonadales
tr|D8THX7|D8THX7_VOLCA	opr2r	0	2	19.0	Volvox carteri	Viridiplantae|Chlorophyta|Volvocaceae
tr|A0A835Y8K7|A0A835Y8K7_9CHLO	opr2r	1	2	10.0	Edaphochlamys debaryana	Viridiplantae|Chlorophyta|Chlamydomonadales
tr|A0A1S3VDD3|A0A1S3VDD3_VIGRR	opr2r	3	2	6.0	Vigna radiata	Viridiplantae|Streptophyta|Phaseoleae
tr|D8THT7|D8THT7_VOLCA	opr2r	1	2	10.0	Volvox carteri	Viridiplantae|Chlorophyta|Volvocaceae
tr|A0A836B6N3|A0A836B6N3_9CHLO	opr2r	3	2	10.0	Chlamydomonas schloesseri	Viridiplantae|Chlorophyta|Chlamydomonadales
tr|A0A836B739|A0A836B739_9CHLO	opr2r	3	2	12.0	Chlamydomonas schloesseri	Viridiplantae|Chlorophyta|Chlamydomonadales
tr|A0A836B853|A0A836B853_9CHLO	opr2r	0	2	6.0	Chlamydomonas schloesseri	Viridiplantae|Chlorophyta|Chlamydomonadales
Cre02.g106700.t1.1	opr2r	2	2	12.0	Chlamydomonas reinhardtii	Viridiplantae|Chlorophyta|Chlamydomonadales
tr|A0A150GRJ7|A0A150GRJ7_GONPE	opr2r	1	2	13.0	Gonium pectorale	Viridiplantae|Chlorophyta|Chlamydomonadales
tr|A0A836BY24|A0A836BY24_9CHLO	opr2r	0	2	7.0	Edaphochlamys debaryana	Viridiplantae|Chlorophyta|Chlamydomonadales
CepurGG1.4G271800.1.p	opr2r	3	2	6.0	Ceratodon purpureus	Viridiplantae|Streptophyta|Pseudoditrichales
tr|A0A150GQU6|A0A150GQU6_GONPE	opr2r	1	2	19.0	Gonium pectorale	Viridiplantae|Chlorophyta|Chlamydomonadales
tr|A0A836BWD0|A0A836BWD0_9CHLO	opr2r	1	2	4.0	Edaphochlamys debaryana	Viridiplantae|Chlorophyta|Chlamydomonadales
tr|A0A836BNT3|A0A836BNT3_9CHLO	opr2r	3	2	7.0	Edaphochlamys debaryana	Viridiplantae|Chlorophyta|Chlamydomonadales
tr|A0A836C2D8|A0A836C2D8_9CHLO	opr2r	3	2	3.0	Edaphochlamys debaryana	Viridiplantae|Chlorophyta|Chlamydomonadales
tr|A0A836BAW8|A0A836BAW8_9CHLO	opr2r	2	2	12.0	Chlamydomonas schloesseri	Viridiplantae|Chlorophyta|Chlamydomonadales
tr|A0A836BAQ4|A0A836BAQ4_9CHLO	opr2r	2	2	23.0	Chlamydomonas schloesseri	Viridiplantae|Chlorophyta|Chlamydomonadales
tr|D8TMM7|D8TMM7_VOLCA	opr2r	0	2	12.0	Volvox carteri	Viridiplantae|Chlorophyta|Volvocaceae
tr|A0A150GPK3|A0A150GPK3_GONPE	opr2r	0	2	11.0	Gonium pectorale	Viridiplantae|Chlorophyta|Chlamydomonadales
Cre07.g325732.t1.1	opr2r	0	2	7.0	Chlamydomonas reinhardtii	Viridiplantae|Chlorophyta|Chlamydomonadales
tr|A0A250WPJ1|A0A250WPJ1_9CHLO	opr2r	3	2	12.0	Chlamydomonas eustigma	Viridiplantae|Chlorophyta|Chlamydomonadales
tr|A0A8J4B4V9|A0A8J4B4V9_9CHLO	opr2r	2	2	18.0	Volvox africanus	Viridiplantae|Chlorophyta|Chlamydomonadales
tr|A0A250X2J3|A0A250X2J3_9CHLO	opr2r	2	2	7.0	Chlamydomonas eustigma	Viridiplantae|Chlorophyta|Chlamydomonadales
tr|I0YIU1|I0YIU1_COCSC	opr2r	3	2	14.0	Coccomyxa subellipsoidea	Viridiplantae|Chlorophyta|Trebouxiophyceae incertae sedis
tr|A0A835WS29|A0A835WS29_9CHLO	opr2r	2	2	8.0	Chlamydomonas schloesseri	Viridiplantae|Chlorophyta|Chlamydomonadales
Cre10.g459350.t1.1	opr2r	1	2	6.0	Chlamydomonas reinhardtii	Viridiplantae|Chlorophyta|Chlamydomonadales
Cre11.g476100.t1.1	opr2r	2	2	14.0	Chlamydomonas reinhardtii	Viridiplantae|Chlorophyta|Chlamydomonadales
tr|A0A250X0I2|A0A250X0I2_9CHLO	opr2r	0	2	15.0	Chlamydomonas eustigma	Viridiplantae|Chlorophyta|Chlamydomonadales
tr|A0A8J4B006|A0A8J4B006_9CHLO	opr2r	1	2	15.0	Volvox africanus	Viridiplantae|Chlorophyta|Chlamydomonadales
Cre12.g519550.t1.1	opr2r	1	2	18.0	Chlamydomonas reinhardtii	Viridiplantae|Chlorophyta|Chlamydomonadales
tr|A0A8J4B224|A0A8J4B224_9CHLO	opr2r	2	2	15.0	Volvox africanus	Viridiplantae|Chlorophyta|Chlamydomonadales
tr|A0A250WQE0|A0A250WQE0_9CHLO	opr2r	1	2	7.0	Chlamydomonas eustigma	Viridiplantae|Chlorophyta|Chlamydomonadales
tr|A0A8J4B229|A0A8J4B229_9CHLO	opr2r	2	2	8.0	Volvox africanus	Viridiplantae|Chlorophyta|Chlamydomonadales
tr|A0A250X3L1|A0A250X3L1_9CHLO	opr2r	0	2	4.0	Chlamydomonas eustigma	Viridiplantae|Chlorophyta|Chlamydomonadales
tr|A0A250X3W0|A0A250X3W0_9CHLO	opr2r	0	2	12.0	Chlamydomonas eustigma	Viridiplantae|Chlorophyta|Chlamydomonadales
tr|A0A835WA40|A0A835WA40_CHLIN	opr2r	1	2	24.0	Chlamydomonas incerta	Viridiplantae|Chlorophyta|Chlamydomonadales
Cre13.g581500.t1.1	opr2r	2	2	40.0	Chlamydomonas reinhardtii	Viridiplantae|Chlorophyta|Chlamydomonadales
tr|A0A835W960|A0A835W960_CHLIN	opr2r	0	2	3.0	Chlamydomonas incerta	Viridiplantae|Chlorophyta|Chlamydomonadales
tr|A0A8J4B3X9|A0A8J4B3X9_9CHLO	opr2r	2	2	15.0	Volvox africanus	Viridiplantae|Chlorophyta|Chlamydomonadales
tr|C1N927|C1N927_MICPC	opr2r	1	2	8.0	Micromonas pusilla	Viridiplantae|Chlorophyta|Mamiellales
Cre10.g426200.t1.1	opr2r	1	2	19.0	Chlamydomonas reinhardtii	Viridiplantae|Chlorophyta|Chlamydomonadales
tr|A0A835WTK8|A0A835WTK8_9CHLO	opr2r	2	2	5.0	Chlamydomonas schloesseri	Viridiplantae|Chlorophyta|Chlamydomonadales
tr|A0A835WTU6|A0A835WTU6_9CHLO	opr2r	2	2	31.0	Chlamydomonas schloesseri	Viridiplantae|Chlorophyta|Chlamydomonadales
Cre08.g381450.t1.2	opr2r	4	2	7.0	Chlamydomonas reinhardtii	Viridiplantae|Chlorophyta|Chlamydomonadales
tr|A0A835Y482|A0A835Y482_9CHLO	opr2r	4	2	7.0	Edaphochlamys debaryana	Viridiplantae|Chlorophyta|Chlamydomonadales
tr|D8TGU0|D8TGU0_VOLCA	opr2r	0	2	4.0	Volvox carteri	Viridiplantae|Chlorophyta|Volvocaceae
tr|A0A8J4ATG8|A0A8J4ATG8_9CHLO	opr2r	2	2	5.0	Volvox africanus	Viridiplantae|Chlorophyta|Chlamydomonadales
tr|A0A835XV89|A0A835XV89_9CHLO	opr2r	2	2	13.0	Edaphochlamys debaryana	Viridiplantae|Chlorophyta|Chlamydomonadales
tr|A0A250WW96|A0A250WW96_9CHLO	opr2r	1	2	19.0	Chlamydomonas eustigma	Viridiplantae|Chlorophyta|Chlamydomonadales
Cre09.g395880.t1.1	opr2r	2	2	11.0	Chlamydomonas reinhardtii	Viridiplantae|Chlorophyta|Chlamydomonadales
tr|A0A835XLN2|A0A835XLN2_9CHLO	opr2r	1	2	11.0	Edaphochlamys debaryana	Viridiplantae|Chlorophyta|Chlamydomonadales
tr|A0A8J4AYC8|A0A8J4AYC8_9CHLO	opr2r	3	2	14.0	Volvox africanus	Viridiplantae|Chlorophyta|Chlamydomonadales
Cre09.g397771.t1.1	opr2r	2	2	37.0	Chlamydomonas reinhardtii	Viridiplantae|Chlorophyta|Chlamydomonadales
tr|A0A835WUI8|A0A835WUI8_9CHLO	opr2r	1	2	16.0	Chlamydomonas schloesseri	Viridiplantae|Chlorophyta|Chlamydomonadales
tr|D8RLX9|D8RLX9_SELML	opr2r	0	2	0.0	Selaginella moellendorffii	Viridiplantae|Streptophyta|Selaginellales
tr|A0A835WUA8|A0A835WUA8_9CHLO	opr2r	2	2	14.0	Chlamydomonas schloesseri	Viridiplantae|Chlorophyta|Chlamydomonadales
Cre09.g415550.t1.2	opr2r	3	2	7.0	Chlamydomonas reinhardtii	Viridiplantae|Chlorophyta|Chlamydomonadales
tr|A0A835T6C9|A0A835T6C9_9CHLO	opr2r	3	2	9.0	Chlamydomonas schloesseri	Viridiplantae|Chlorophyta|Chlamydomonadales
tr|A0A835SBP9|A0A835SBP9_CHLIN	opr2r	3	2	8.0	Chlamydomonas incerta	Viridiplantae|Chlorophyta|Chlamydomonadales
tr|D8U8C5|D8U8C5_VOLCA	opr2r	2	2	7.0	Volvox carteri	Viridiplantae|Chlorophyta|Volvocaceae
tr|A0A2J7ZVD2|A0A2J7ZVD2_9CHLO	opr2r	0	2	33.0	Tetrabaena socialis	Viridiplantae|Chlorophyta|Chlamydomonadales
tr|A0A388LVE9|A0A388LVE9_CHABU	opr2r	2	2	17.0	Chara braunii	Viridiplantae|Streptophyta|Charales
tr|D8TVA0|D8TVA0_VOLCA	opr2r	2	2	8.0	Volvox carteri	Viridiplantae|Chlorophyta|Volvocaceae
tr|A0A8J4DAY2|A0A8J4DAY2_9CHLO	opr2r	0	2	12.0	Volvox reticuliferus	Viridiplantae|Chlorophyta|Chlamydomonadales
tr|A0A2J8AB72|A0A2J8AB72_9CHLO	opr2r	2	2	14.0	Tetrabaena socialis	Viridiplantae|Chlorophyta|Chlamydomonadales
tr|A4RZS8|A4RZS8_OSTLU	opr2r	3	2	8.0	Ostreococcus lucimarinus	Viridiplantae|Chlorophyta|Bathycoccaceae
tr|A0A383WKM0|A0A383WKM0_TETOB	opr2r	0	2	4.0	Tetradesmus obliquus	Viridiplantae|Chlorophyta|Sphaeropleales
tr|A0A2J8AIG6|A0A2J8AIG6_9CHLO	opr2r	0	2	5.0	Tetrabaena socialis	Viridiplantae|Chlorophyta|Chlamydomonadales
tr|A0A2J8AJB9|A0A2J8AJB9_9CHLO	opr2r	3	2	8.0	Tetrabaena socialis	Viridiplantae|Chlorophyta|Chlamydomonadales
tr|A0A383WIH0|A0A383WIH0_TETOB	opr2r	2	2	4.0	Tetradesmus obliquus	Viridiplantae|Chlorophyta|Sphaeropleales
tr|A0A383WIE2|A0A383WIE2_TETOB	opr2r	3	2	7.0	Tetradesmus obliquus	Viridiplantae|Chlorophyta|Sphaeropleales
tr|A0A383WHW1|A0A383WHW1_TETOB	opr2r	1	2	14.0	Tetradesmus obliquus	Viridiplantae|Chlorophyta|Sphaeropleales
tr|A0A150FW08|A0A150FW08_GONPE	opr2r	1	2	19.0	Gonium pectorale	Viridiplantae|Chlorophyta|Chlamydomonadales
tr|A0A8J4EUY5|A0A8J4EUY5_9CHLO	opr2r	2	2	9.0	Volvox africanus	Viridiplantae|Chlorophyta|Chlamydomonadales
tr|A0A383WE98|A0A383WE98_TETOB	opr2r	1	2	9.0	Tetradesmus obliquus	Viridiplantae|Chlorophyta|Sphaeropleales
tr|A0A383WDW8|A0A383WDW8_TETOB	opr2r	1	2	10.0	Tetradesmus obliquus	Viridiplantae|Chlorophyta|Sphaeropleales
tr|A4RQV1|A4RQV1_OSTLU	opr2r	0	2	10.0	Ostreococcus lucimarinus	Viridiplantae|Chlorophyta|Bathycoccaceae
tr|A0A383WC62|A0A383WC62_TETOB	opr2r	1	2	7.0	Tetradesmus obliquus	Viridiplantae|Chlorophyta|Sphaeropleales
tr|A0A383W9M8|A0A383W9M8_TETOB	opr2r	2	2	14.0	Tetradesmus obliquus	Viridiplantae|Chlorophyta|Sphaeropleales
tr|A0A8J4LTV7|A0A8J4LTV7_9CHLO	opr2r	1	2	24.0	Volvox reticuliferus	Viridiplantae|Chlorophyta|Chlamydomonadales
tr|A0A3S3N2N6|A0A3S3N2N6_9MAGN	opr2r	2	2	2.0	Cinnamomum micranthum	Viridiplantae|Streptophyta|Lauraceae
tr|A0A0D2JKI3|A0A0D2JKI3_9CHLO	opr2r	2	2	5.0	Monoraphidium neglectum	Viridiplantae|Chlorophyta|Sphaeropleales
tr|D8TTK6|D8TTK6_VOLCA	opr2r	1	2	10.0	Volvox carteri	Viridiplantae|Chlorophyta|Volvocaceae
tr|A0A096P9I1|A0A096P9I1_OSTTA	opr2r	1	2	15.0	Ostreococcus tauri	Viridiplantae|Chlorophyta|Mamiellales
tr|D8TR01|D8TR01_VOLCA	opr2r	1	2	11.0	Volvox carteri	Viridiplantae|Chlorophyta|Volvocaceae
tr|A0A150G593|A0A150G593_GONPE	opr2r	0	2	9.0	Gonium pectorale	Viridiplantae|Chlorophyta|Chlamydomonadales
tr|C1E4Y2|C1E4Y2_MICCC	opr2r	1	2	12.0	Micromonas commoda	Viridiplantae|Chlorophyta|Mamiellales
tr|A0A150G4X9|A0A150G4X9_GONPE	opr2r	1	2	4.0	Gonium pectorale	Viridiplantae|Chlorophyta|Chlamydomonadales
tr|A0A7J7PLE6|A0A7J7PLE6_9CHLO	opr2r	1	2	2.0	Scenedesmus sp.	Viridiplantae|Chlorophyta|Scenedesmaceae
tr|A0A7J7PFL9|A0A7J7PFL9_9CHLO	opr2r	2	2	na	Scenedesmus sp.	Viridiplantae|Chlorophyta|Scenedesmaceae
tr|A0A7J7PEL5|A0A7J7PEL5_9CHLO	opr2r	2	2	11.0	Scenedesmus sp.	Viridiplantae|Chlorophyta|Scenedesmaceae
tr|A0A7J7PEF2|A0A7J7PEF2_9CHLO	opr2r	2	2	5.0	Scenedesmus sp.	Viridiplantae|Chlorophyta|Scenedesmaceae
tr|A0A8J4CPL8|A0A8J4CPL8_9CHLO	opr2r	1	2	9.0	Volvox reticuliferus	Viridiplantae|Chlorophyta|Chlamydomonadales
tr|A0A2J8AAG9|A0A2J8AAG9_9CHLO	opr2r	2	2	4.0	Tetrabaena socialis	Viridiplantae|Chlorophyta|Chlamydomonadales
tr|A0A2J8A889|A0A2J8A889_9CHLO	opr2r	2	2	11.0	Tetrabaena socialis	Viridiplantae|Chlorophyta|Chlamydomonadales
tr|A0A7I4DBV4|A0A7I4DBV4_PHYPA	opr2r	2	2	6.0	Physcomitrium patens	Viridiplantae|Streptophyta|Funariales
tr|A0A5J4Z8Y8|A0A5J4Z8Y8_PORPP	opr2r	2	2	4.0	Porphyridium purpureum	Rhodophyta|Bangiophyceae|Porphyridiales
tr|A0A5J4Z7V5|A0A5J4Z7V5_PORPP	opr2r	1	2	13.0	Porphyridium purpureum	Rhodophyta|Bangiophyceae|Porphyridiales
tr|A0A8J4CRB3|A0A8J4CRB3_9CHLO	opr2r	1	2	11.0	Volvox reticuliferus	Viridiplantae|Chlorophyta|Chlamydomonadales
tr|A0A5J4YW57|A0A5J4YW57_PORPP	opr2r	2	2	18.0	Porphyridium purpureum	Rhodophyta|Bangiophyceae|Porphyridiales
tr|A0A8J4CSU0|A0A8J4CSU0_9CHLO	opr2r	3	2	27.0	Volvox reticuliferus	Viridiplantae|Chlorophyta|Chlamydomonadales
tr|A0A8J4CYI6|A0A8J4CYI6_9CHLO	opr2r	1	2	7.0	Volvox reticuliferus	Viridiplantae|Chlorophyta|Chlamydomonadales
tr|A0A383W853|A0A383W853_TETOB	opr2r	2	2	11.0	Tetradesmus obliquus	Viridiplantae|Chlorophyta|Sphaeropleales
tr|A0A383W709|A0A383W709_TETOB	opr2r	2	2	8.0	Tetradesmus obliquus	Viridiplantae|Chlorophyta|Sphaeropleales
tr|A0A0D2K8Y0|A0A0D2K8Y0_9CHLO	opr2r	1	2	6.0	Monoraphidium neglectum	Viridiplantae|Chlorophyta|Sphaeropleales
tr|A0A0D2MSX0|A0A0D2MSX0_9CHLO	opr2r	1	2	na	Monoraphidium neglectum	Viridiplantae|Chlorophyta|Sphaeropleales
tr|A0A8J4FKE6|A0A8J4FKE6_9CHLO	opr2r	0	2	7.0	Volvox reticuliferus	Viridiplantae|Chlorophyta|Chlamydomonadales
tr|A0A8J4FLX6|A0A8J4FLX6_9CHLO	opr2r	1	2	15.0	Volvox reticuliferus	Viridiplantae|Chlorophyta|Chlamydomonadales
tr|A0A8J4GD84|A0A8J4GD84_9CHLO	opr2r	2	2	4.0	Volvox reticuliferus	Viridiplantae|Chlorophyta|Chlamydomonadales
tr|A0A2V0PPY8|A0A2V0PPY8_9CHLO	opr2r	1	2	5.0	Raphidocelis subcapitata	Viridiplantae|Chlorophyta|Sphaeropleales
tr|A0A2V0NJG6|A0A2V0NJG6_9CHLO	opr2r	0	2	9.0	Raphidocelis subcapitata	Viridiplantae|Chlorophyta|Sphaeropleales
tr|A0A8J4FXZ2|A0A8J4FXZ2_9CHLO	opr2r	1	2	8.0	Volvox reticuliferus	Viridiplantae|Chlorophyta|Chlamydomonadales
tr|A0A0D2LJZ0|A0A0D2LJZ0_9CHLO	opr2r	1	2	10.0	Monoraphidium neglectum	Viridiplantae|Chlorophyta|Sphaeropleales
tr|A0A0D2LK87|A0A0D2LK87_9CHLO	opr2r	2	2	9.0	Monoraphidium neglectum	Viridiplantae|Chlorophyta|Sphaeropleales
tr|A0A2V0NP39|A0A2V0NP39_9CHLO	opr2r	0	2	10.0	Raphidocelis subcapitata	Viridiplantae|Chlorophyta|Sphaeropleales
tr|A0A383V5F8|A0A383V5F8_TETOB	opr2r	2	2	15.0	Tetradesmus obliquus	Viridiplantae|Chlorophyta|Sphaeropleales
tr|A0A2V0NPE2|A0A2V0NPE2_9CHLO	opr2r	2	2	12.0	Raphidocelis subcapitata	Viridiplantae|Chlorophyta|Sphaeropleales
tr|A0A836C1M8|A0A836C1M8_9CHLO	opr2r	3	2	4.0	Edaphochlamys debaryana	Viridiplantae|Chlorophyta|Chlamydomonadales
tr|A0A8J4FPY4|A0A8J4FPY4_9CHLO	opr2r	2	2	5.0	Volvox reticuliferus	Viridiplantae|Chlorophyta|Chlamydomonadales
tr|A0A2V0P9C1|A0A2V0P9C1_9CHLO	opr2r	2	2	10.0	Raphidocelis subcapitata	Viridiplantae|Chlorophyta|Sphaeropleales
tr|A0A2V0NYE3|A0A2V0NYE3_9CHLO	opr2r	0	2	13.0	Raphidocelis subcapitata	Viridiplantae|Chlorophyta|Sphaeropleales
tr|A0A0D2MIF5|A0A0D2MIF5_9CHLO	opr2r	1	2	7.0	Monoraphidium neglectum	Viridiplantae|Chlorophyta|Sphaeropleales
tr|A0A0D2M5Z3|A0A0D2M5Z3_9CHLO	opr2r	1	2	6.0	Monoraphidium neglectum	Viridiplantae|Chlorophyta|Sphaeropleales
tr|A0A2V0P5J4|A0A2V0P5J4_9CHLO	opr2r	2	2	9.0	Raphidocelis subcapitata	Viridiplantae|Chlorophyta|Sphaeropleales
tr|A0A383V400|A0A383V400_TETOB	opr2r	2	2	5.0	Tetradesmus obliquus	Viridiplantae|Chlorophyta|Sphaeropleales
tr|A0A383V6H2|A0A383V6H2_TETOB	opr2r	3	2	9.0	Tetradesmus obliquus	Viridiplantae|Chlorophyta|Sphaeropleales
tr|D8TWF0|D8TWF0_VOLCA	opr2r	0	2	14.0	Volvox carteri	Viridiplantae|Chlorophyta|Volvocaceae
tr|A0A0D2KHI8|A0A0D2KHI8_9CHLO	opr2r	3	2	2.0	Monoraphidium neglectum	Viridiplantae|Chlorophyta|Sphaeropleales
tr|A0A383W0C2|A0A383W0C2_TETOB	opr2r	2	2	0.0	Tetradesmus obliquus	Viridiplantae|Chlorophyta|Sphaeropleales
tr|A0A0D2K984|A0A0D2K984_9CHLO	opr2r	1	2	11.0	Monoraphidium neglectum	Viridiplantae|Chlorophyta|Sphaeropleales
tr|A0A8J4GRT7|A0A8J4GRT7_9CHLO	opr2r	2	2	21.0	Volvox reticuliferus	Viridiplantae|Chlorophyta|Chlamydomonadales
tr|A0A0D2NF81|A0A0D2NF81_9CHLO	opr2r	3	2	15.0	Monoraphidium neglectum	Viridiplantae|Chlorophyta|Sphaeropleales
tr|A0A383VVJ8|A0A383VVJ8_TETOB	opr2r	0	2	12.0	Tetradesmus obliquus	Viridiplantae|Chlorophyta|Sphaeropleales
tr|A0A383VRV2|A0A383VRV2_TETOB	opr2r	1	2	5.0	Tetradesmus obliquus	Viridiplantae|Chlorophyta|Sphaeropleales
tr|A0A383VM57|A0A383VM57_TETOB	opr2r	1	2	17.0	Tetradesmus obliquus	Viridiplantae|Chlorophyta|Sphaeropleales
tr|A0A383VM49|A0A383VM49_TETOB	opr2r	2	2	10.0	Tetradesmus obliquus	Viridiplantae|Chlorophyta|Sphaeropleales
tr|D8U2K2|D8U2K2_VOLCA	opr2r	1	2	6.0	Volvox carteri	Viridiplantae|Chlorophyta|Volvocaceae
tr|D8U0V9|D8U0V9_VOLCA	opr2r	0	2	7.0	Volvox carteri	Viridiplantae|Chlorophyta|Volvocaceae
tr|A0A383VE64|A0A383VE64_TETOB	opr2r	2	2	16.0	Tetradesmus obliquus	Viridiplantae|Chlorophyta|Sphaeropleales
tr|A0A383VDP3|A0A383VDP3_TETOB	opr2r	2	2	11.0	Tetradesmus obliquus	Viridiplantae|Chlorophyta|Sphaeropleales
tr|A0A383VDK7|A0A383VDK7_TETOB	opr2r	1	2	15.0	Tetradesmus obliquus	Viridiplantae|Chlorophyta|Sphaeropleales
tr|A0A0D2KM88|A0A0D2KM88_9CHLO	opr2r	1	2	7.0	Monoraphidium neglectum	Viridiplantae|Chlorophyta|Sphaeropleales
tr|A0A2P6V5A1|A0A2P6V5A1_9CHLO	opr2r	1	2	25.0	Micractinium conductrix	Viridiplantae|Chlorophyta|Chlorellaceae
tr|A0A8J4GHN5|A0A8J4GHN5_9CHLO	opr2r	3	2	8.0	Volvox reticuliferus	Viridiplantae|Chlorophyta|Chlamydomonadales
tr|A0A2P6V6N4|A0A2P6V6N4_9CHLO	opr2r	1	2	17.0	Micractinium conductrix	Viridiplantae|Chlorophyta|Chlorellaceae
tr|A0A2P6VG05|A0A2P6VG05_9CHLO	opr2r	0	2	6.0	Micractinium conductrix	Viridiplantae|Chlorophyta|Chlorellaceae
tr|A0A7J7PRL3|A0A7J7PRL3_9CHLO	opr2r	1	2	8.0	Scenedesmus sp.	Viridiplantae|Chlorophyta|Scenedesmaceae
tr|A0A150GSX1|A0A150GSX1_GONPE	opr2r	2	2	12.0	Gonium pectorale	Viridiplantae|Chlorophyta|Chlamydomonadales
tr|A0A090M5V4|A0A090M5V4_OSTTA	opr2r	3	2	14.0	Ostreococcus tauri	Viridiplantae|Chlorophyta|Mamiellales
sp|Q8VZE7|RAP_ARATH	opr2r	3	2	7.0	Arabidopsis thaliana	Viridiplantae|Streptophyta|Brassicaceae
tr|A0A8J4C6K3|A0A8J4C6K3_9CHLO	opr2r	2	2	12.0	Volvox reticuliferus	Viridiplantae|Chlorophyta|Chlamydomonadales
tr|C1ECF4|C1ECF4_MICCC	opr2r	3	2	14.0	Micromonas commoda	Viridiplantae|Chlorophyta|Mamiellales
tr|D8U9E5|D8U9E5_VOLCA	opr2r	0	2	14.0	Volvox carteri	Viridiplantae|Chlorophyta|Volvocaceae
tr|A0A150GBV5|A0A150GBV5_GONPE	opr2r	2	2	16.0	Gonium pectorale	Viridiplantae|Chlorophyta|Chlamydomonadales
tr|A0A835SVC1|A0A835SVC1_9CHLO	opr2r	1	2	12.0	Chlamydomonas schloesseri	Viridiplantae|Chlorophyta|Chlamydomonadales
tr|A0A835SUI9|A0A835SUI9_CHLIN	opr2r	3	2	7.0	Chlamydomonas incerta	Viridiplantae|Chlorophyta|Chlamydomonadales
tr|A0A2J7ZLR6|A0A2J7ZLR6_9CHLO	opr2r	1	2	na	Tetrabaena socialis	Viridiplantae|Chlorophyta|Chlamydomonadales
tr|A0A8J4C261|A0A8J4C261_9CHLO	opr2r	3	2	10.0	Volvox reticuliferus	Viridiplantae|Chlorophyta|Chlamydomonadales
tr|A0A250XQ94|A0A250XQ94_9CHLO	opr2r	1	2	9.0	Chlamydomonas eustigma	Viridiplantae|Chlorophyta|Chlamydomonadales
tr|A0A8J4C212|A0A8J4C212_9CHLO	opr2r	2	2	11.0	Volvox reticuliferus	Viridiplantae|Chlorophyta|Chlamydomonadales
tr|A0A2J7ZLK5|A0A2J7ZLK5_9CHLO	opr2r	0	2	11.0	Tetrabaena socialis	Viridiplantae|Chlorophyta|Chlamydomonadales
tr|A0A7J7QIY3|A0A7J7QIY3_9CHLO	opr2r	3	2	5.0	Scenedesmus sp.	Viridiplantae|Chlorophyta|Scenedesmaceae
jgi|Cyapar1|7108|g6883.t1	opr2r	1	2	13.0	Cyanophora paradoxa	Glaucocystophyceae
tr|A0A150GBW2|A0A150GBW2_GONPE	opr2r	3	2	10.0	Gonium pectorale	Viridiplantae|Chlorophyta|Chlamydomonadales
tr|A0A7J7QM44|A0A7J7QM44_9CHLO	opr2r	0	2	6.0	Scenedesmus sp.	Viridiplantae|Chlorophyta|Scenedesmaceae
tr|A0A2J7ZH71|A0A2J7ZH71_9CHLO	opr2r	0	2	0.0	Tetrabaena socialis	Viridiplantae|Chlorophyta|Chlamydomonadales
jgi|Mesvir1|28200|Mv04755-RA.1	opr2r	0	2	31.0	Mesostigma viride	Viridiplantae|Streptophyta|Mesostigmatales
tr|A0A7J7QRR0|A0A7J7QRR0_9CHLO	opr2r	1	2	16.0	Scenedesmus sp.	Viridiplantae|Chlorophyta|Scenedesmaceae
tr|A0A8J4BPP5|A0A8J4BPP5_9CHLO	opr2r	1	2	7.0	Volvox africanus	Viridiplantae|Chlorophyta|Chlamydomonadales
tr|A0A835SNG3|A0A835SNG3_CHLIN	opr2r	1	2	5.0	Chlamydomonas incerta	Viridiplantae|Chlorophyta|Chlamydomonadales
tr|A0A8J4BNR7|A0A8J4BNR7_9CHLO	opr2r	2	2	5.0	Volvox africanus	Viridiplantae|Chlorophyta|Chlamydomonadales
tr|A0A250XSW8|A0A250XSW8_9CHLO	opr2r	1	2	12.0	Chlamydomonas eustigma	Viridiplantae|Chlorophyta|Chlamydomonadales
tr|A0A8J4BML0|A0A8J4BML0_9CHLO	opr2r	1	2	8.0	Volvox africanus	Viridiplantae|Chlorophyta|Chlamydomonadales
tr|A0A835S9B2|A0A835S9B2_CHLIN	opr2r	2	2	10.0	Chlamydomonas incerta	Viridiplantae|Chlorophyta|Chlamydomonadales
tr|A0A2J7ZG11|A0A2J7ZG11_9CHLO	opr2r	1	2	8.0	Tetrabaena socialis	Viridiplantae|Chlorophyta|Chlamydomonadales
tr|A0A2V0P4V1|A0A2V0P4V1_9CHLO	opr2r	3	2	6.0	Raphidocelis subcapitata	Viridiplantae|Chlorophyta|Sphaeropleales
tr|A0A250XTR3|A0A250XTR3_9CHLO	opr2r	2	2	4.0	Chlamydomonas eustigma	Viridiplantae|Chlorophyta|Chlamydomonadales
tr|D8UBU2|D8UBU2_VOLCA	opr2r	4	2	5.0	Volvox carteri	Viridiplantae|Chlorophyta|Volvocaceae
tr|C1E6B2|C1E6B2_MICCC	opr2r	3	2	14.0	Micromonas commoda	Viridiplantae|Chlorophyta|Mamiellales
sp|Q84MH1|RAP_ORYSJ	opr2r	2	2	7.0	Oryza sativa	Viridiplantae|Streptophyta|Oryzeae
tr|A0A8J4C512|A0A8J4C512_9CHLO	opr2r	4	2	9.0	Volvox reticuliferus	Viridiplantae|Chlorophyta|Chlamydomonadales
tr|A0A8J4CH59|A0A8J4CH59_9CHLO	opr2r	1	2	11.0	Volvox reticuliferus	Viridiplantae|Chlorophyta|Chlamydomonadales
tr|A0A7J7QA66|A0A7J7QA66_9CHLO	opr2r	0	2	5.0	Scenedesmus sp.	Viridiplantae|Chlorophyta|Scenedesmaceae
tr|A0A7J7PXP5|A0A7J7PXP5_9CHLO	opr2r	2	2	8.0	Scenedesmus sp.	Viridiplantae|Chlorophyta|Scenedesmaceae
tr|A0A7J7Q7U3|A0A7J7Q7U3_9CHLO	opr2r	1	2	10.0	Scenedesmus sp.	Viridiplantae|Chlorophyta|Scenedesmaceae
tr|A0A835SZU1|A0A835SZU1_CHLIN	opr2r	2	2	10.0	Chlamydomonas incerta	Viridiplantae|Chlorophyta|Chlamydomonadales
tr|A0A8J4BH99|A0A8J4BH99_9CHLO	opr2r	2	2	4.0	Volvox africanus	Viridiplantae|Chlorophyta|Chlamydomonadales
tr|A0A7J7PXV3|A0A7J7PXV3_9CHLO	opr2r	2	2	0.0	Scenedesmus sp.	Viridiplantae|Chlorophyta|Scenedesmaceae
tr|A0A250XKP1|A0A250XKP1_9CHLO	opr2r	1	2	7.0	Chlamydomonas eustigma	Viridiplantae|Chlorophyta|Chlamydomonadales
tr|A0A250XKY7|A0A250XKY7_9CHLO	opr2r	0	2	6.0	Chlamydomonas eustigma	Viridiplantae|Chlorophyta|Chlamydomonadales
Thupl.29381398s0003.2.p	opr2r	2	2	0.0	Thuja plicata	Viridiplantae|Streptophyta|Cupressales
tr|A0A090LXL8|A0A090LXL8_OSTTA	opr2r	2	2	11.0	Ostreococcus tauri	Viridiplantae|Chlorophyta|Mamiellales
tr|A0A090M422|A0A090M422_OSTTA	opr2r	3	2	5.0	Ostreococcus tauri	Viridiplantae|Chlorophyta|Mamiellales
tr|D8U8Y0|D8U8Y0_VOLCA	opr2r	0	2	4.0	Volvox carteri	Viridiplantae|Chlorophyta|Volvocaceae
tr|A0A7J7Q4L4|A0A7J7Q4L4_9CHLO	opr2r	0	2	11.0	Scenedesmus sp.	Viridiplantae|Chlorophyta|Scenedesmaceae
tr|A0A8J4CKQ8|A0A8J4CKQ8_9CHLO	opr2r	4	2	6.0	Volvox reticuliferus	Viridiplantae|Chlorophyta|Chlamydomonadales
tr|D8UHG5|D8UHG5_VOLCA	opr2r	1	2	10.0	Volvox carteri	Viridiplantae|Chlorophyta|Volvocaceae
Thupl.29378224s0004.2.p	ppr2r	3	27	24.0	Thuja plicata	Viridiplantae|Streptophyta|Cupressales
tr|D8SNT4|D8SNT4_SELML	ppr2r	0	26	35.0	Selaginella moellendorffii	Viridiplantae|Streptophyta|Selaginellales
CepurGG1.12G068300.9.p	ppr2r	2	23	12.0	Ceratodon purpureus	Viridiplantae|Streptophyta|Pseudoditrichales
tr|D8RIM8|D8RIM8_SELML	ppr2r	0	23	16.0	Selaginella moellendorffii	Viridiplantae|Streptophyta|Selaginellales
tr|A0A1S4AA02|A0A1S4AA02_TOBAC	ppr2r	3	23	24.0	Nicotiana tabacum	Viridiplantae|Streptophyta|Nicotianoideae
tr|A0A1S4B929|A0A1S4B929_TOBAC	ppr2r	3	22	25.0	Nicotiana tabacum	Viridiplantae|Streptophyta|Nicotianoideae
tr|A0A3S3NGU7|A0A3S3NGU7_9MAGN	ppr2r	1	22	29.0	Cinnamomum micranthum	Viridiplantae|Streptophyta|Lauraceae
tr|D8QSJ1|D8QSJ1_SELML	ppr2r	1	22	29.0	Selaginella moellendorffii	Viridiplantae|Streptophyta|Selaginellales
Sphmag13G093400.1.p	ppr2r	3	22	26.0	Sphagnum magellanicum	Viridiplantae|Streptophyta|Sphagnales
Sphmag16G022900.1.p	ppr2r	0	21	16.0	Sphagnum magellanicum	Viridiplantae|Streptophyta|Sphagnales
tr|D8RLC5|D8RLC5_SELML	ppr2r	0	21	21.0	Selaginella moellendorffii	Viridiplantae|Streptophyta|Selaginellales
tr|A0A3Q0EX10|A0A3Q0EX10_VIGRR	ppr2r	3	20	30.0	Vigna radiata	Viridiplantae|Streptophyta|Phaseoleae
CepurGG1.1G277000.1.p	ppr2r	3	20	9.0	Ceratodon purpureus	Viridiplantae|Streptophyta|Pseudoditrichales
tr|D8S1S5|D8S1S5_SELML	ppr2r	0	20	17.0	Selaginella moellendorffii	Viridiplantae|Streptophyta|Selaginellales
CepurGG1.8G085700.1.p	ppr2r	4	19	25.0	Ceratodon purpureus	Viridiplantae|Streptophyta|Pseudoditrichales
sp|Q9LVQ5|PP432_ARATH	ppr2r	1	19	25.0	Arabidopsis thaliana	Viridiplantae|Streptophyta|Brassicaceae
tr|A0A1S3XRY0|A0A1S3XRY0_TOBAC	ppr2r	2	19	17.0	Nicotiana tabacum	Viridiplantae|Streptophyta|Nicotianoideae
Thupl.29380410s0004.1.p	ppr2r	2	19	27.0	Thuja plicata	Viridiplantae|Streptophyta|Cupressales
CepurGG1.8G001900.1.p	ppr2r	1	15	10.0	Ceratodon purpureus	Viridiplantae|Streptophyta|Pseudoditrichales
tr|A0A1S3Y2X3|A0A1S3Y2X3_TOBAC	ppr2r	2	19	19.0	Nicotiana tabacum	Viridiplantae|Streptophyta|Nicotianoideae
Sphmag19G040500.1.p	ppr2r	3	19	21.0	Sphagnum magellanicum	Viridiplantae|Streptophyta|Sphagnales
tr|A0A3Q0F341|A0A3Q0F341_VIGRR	ppr2r	1	18	30.0	Vigna radiata	Viridiplantae|Streptophyta|Phaseoleae
sp|Q9SZ52|PP344_ARATH	ppr2r	2	18	25.0	Arabidopsis thaliana	Viridiplantae|Streptophyta|Brassicaceae
Sphmag07G129100.1.p	ppr2r	2	18	25.0	Sphagnum magellanicum	Viridiplantae|Streptophyta|Sphagnales
Sphmag15G079500.2.p	ppr2r	2	18	6.0	Sphagnum magellanicum	Viridiplantae|Streptophyta|Sphagnales
tr|A0A3S3Q1P0|A0A3S3Q1P0_9MAGN	ppr2r	2	18	26.0	Cinnamomum micranthum	Viridiplantae|Streptophyta|Lauraceae
Thupl.29377588s0006.1.p	ppr2r	2	8	24.0	Thuja plicata	Viridiplantae|Streptophyta|Cupressales
tr|D8R1Q7|D8R1Q7_SELML	ppr2r	0	17	16.0	Selaginella moellendorffii	Viridiplantae|Streptophyta|Selaginellales
tr|D8R947|D8R947_SELML	ppr2r	4	17	15.0	Selaginella moellendorffii	Viridiplantae|Streptophyta|Selaginellales
CepurGG1.7G053600.1.p	ppr2r	0	17	9.0	Ceratodon purpureus	Viridiplantae|Streptophyta|Pseudoditrichales
Sphmag03G092100.1.p	ppr2r	3	17	8.0	Sphagnum magellanicum	Viridiplantae|Streptophyta|Sphagnales
tr|D8RBU3|D8RBU3_SELML	ppr2r	1	17	17.0	Selaginella moellendorffii	Viridiplantae|Streptophyta|Selaginellales
Thupl.29380422s0026.1.p	ppr2r	1	17	22.0	Thuja plicata	Viridiplantae|Streptophyta|Cupressales
tr|A0A0P0V4P7|A0A0P0V4P7_ORYSJ	ppr2r	2	17	9.0	Oryza sativa	Viridiplantae|Streptophyta|Oryzeae
tr|D8RJ74|D8RJ74_SELML	ppr2r	2	17	20.0	Selaginella moellendorffii	Viridiplantae|Streptophyta|Selaginellales
tr|D8T6C6|D8T6C6_SELML	ppr2r	1	17	17.0	Selaginella moellendorffii	Viridiplantae|Streptophyta|Selaginellales
tr|D8RLK2|D8RLK2_SELML	ppr2r	2	17	27.0	Selaginella moellendorffii	Viridiplantae|Streptophyta|Selaginellales
tr|D8SS78|D8SS78_SELML	ppr2r	1	17	19.0	Selaginella moellendorffii	Viridiplantae|Streptophyta|Selaginellales
tr|A0A443P7B7|A0A443P7B7_9MAGN	ppr2r	2	16	20.0	Cinnamomum micranthum	Viridiplantae|Streptophyta|Lauraceae
Sphmag07G027200.1.p	ppr2r	2	16	25.0	Sphagnum magellanicum	Viridiplantae|Streptophyta|Sphagnales
Sphmag06G140500.1.p	ppr2r	3	16	2.0	Sphagnum magellanicum	Viridiplantae|Streptophyta|Sphagnales
tr|A0A1S3ZGC1|A0A1S3ZGC1_TOBAC	ppr2r	2	16	18.0	Nicotiana tabacum	Viridiplantae|Streptophyta|Nicotianoideae
sp|Q9SS81|PP221_ARATH	ppr2r	1	16	16.0	Arabidopsis thaliana	Viridiplantae|Streptophyta|Brassicaceae
Thupl.29381016s0001.1.p	ppr2r	3	10	17.0	Thuja plicata	Viridiplantae|Streptophyta|Cupressales
CepurGG1.9G122200.1.p	ppr2r	3	16	4.0	Ceratodon purpureus	Viridiplantae|Streptophyta|Pseudoditrichales
tr|A0A7I4FQ88|A0A7I4FQ88_PHYPA	ppr2r	3	16	12.0	Physcomitrium patens	Viridiplantae|Streptophyta|Funariales
tr|A0A1S4C846|A0A1S4C846_TOBAC	ppr2r	2	16	16.0	Nicotiana tabacum	Viridiplantae|Streptophyta|Nicotianoideae
tr|D8SSA7|D8SSA7_SELML	ppr2r	3	16	15.0	Selaginella moellendorffii	Viridiplantae|Streptophyta|Selaginellales
tr|A0A3S4NCB8|A0A3S4NCB8_9MAGN	ppr2r	2	16	18.0	Cinnamomum micranthum	Viridiplantae|Streptophyta|Lauraceae
tr|A0A1S3XTH6|A0A1S3XTH6_TOBAC	ppr2r	0	16	20.0	Nicotiana tabacum	Viridiplantae|Streptophyta|Nicotianoideae
Sphmag03G002700.1.p	ppr2r	3	16	14.0	Sphagnum magellanicum	Viridiplantae|Streptophyta|Sphagnales
tr|A0A1S4BB98|A0A1S4BB98_TOBAC	ppr2r	3	16	21.0	Nicotiana tabacum	Viridiplantae|Streptophyta|Nicotianoideae
CepurGG1.7G001800.1.p	ppr2r	4	16	24.0	Ceratodon purpureus	Viridiplantae|Streptophyta|Pseudoditrichales
tr|A0A090B957|A0A090B957_PHYPA	ppr2r	3	16	9.0	Physcomitrium patens	Viridiplantae|Streptophyta|Funariales
tr|D8QRP1|D8QRP1_SELML	ppr2r	2	16	19.0	Selaginella moellendorffii	Viridiplantae|Streptophyta|Selaginellales
tr|D8S3A8|D8S3A8_SELML	ppr2r	1	15	14.0	Selaginella moellendorffii	Viridiplantae|Streptophyta|Selaginellales
Thupl.29341381s0002.1.p	ppr2r	3	15	22.0	Thuja plicata	Viridiplantae|Streptophyta|Cupressales
tr|D8QRS4|D8QRS4_SELML	ppr2r	1	15	13.0	Selaginella moellendorffii	Viridiplantae|Streptophyta|Selaginellales
tr|A0A1S3TIC4|A0A1S3TIC4_VIGRR	ppr2r	2	15	19.0	Vigna radiata	Viridiplantae|Streptophyta|Phaseoleae
tr|D8QMN5|D8QMN5_SELML	ppr2r	1	15	17.0	Selaginella moellendorffii	Viridiplantae|Streptophyta|Selaginellales
Thupl.29379555s0001.1.p	ppr2r	2	15	13.0	Thuja plicata	Viridiplantae|Streptophyta|Cupressales
sp|Q9LER0|PP381_ARATH	ppr2r	3	15	19.0	Arabidopsis thaliana	Viridiplantae|Streptophyta|Brassicaceae
tr|A0A1S3UJD7|A0A1S3UJD7_VIGRR	ppr2r	3	15	14.0	Vigna radiata	Viridiplantae|Streptophyta|Phaseoleae
Thupl.29378201s0011.1.p	ppr2r	1	15	16.0	Thuja plicata	Viridiplantae|Streptophyta|Cupressales
tr|A0A1S3YZF8|A0A1S3YZF8_TOBAC	ppr2r	3	15	20.0	Nicotiana tabacum	Viridiplantae|Streptophyta|Nicotianoideae
tr|A0A3S3P4T6|A0A3S3P4T6_9MAGN	ppr2r	2	15	17.0	Cinnamomum micranthum	Viridiplantae|Streptophyta|Lauraceae
tr|A0A1S3TJ12|A0A1S3TJ12_VIGRR	ppr2r	3	15	9.0	Vigna radiata	Viridiplantae|Streptophyta|Phaseoleae
CepurGG1.UG190300.1.p	ppr2r	4	15	18.0	Ceratodon purpureus	Viridiplantae|Streptophyta|Pseudoditrichales
tr|D8RIJ4|D8RIJ4_SELML	ppr2r	0	15	14.0	Selaginella moellendorffii	Viridiplantae|Streptophyta|Selaginellales
sp|Q9M907|PP217_ARATH	ppr2r	1	15	21.0	Arabidopsis thaliana	Viridiplantae|Streptophyta|Brassicaceae
sp|Q9FIB2|PP373_ARATH	ppr2r	1	15	11.0	Arabidopsis thaliana	Viridiplantae|Streptophyta|Brassicaceae
tr|A0A7I4BIS2|A0A7I4BIS2_PHYPA	ppr2r	3	15	7.0	Physcomitrium patens	Viridiplantae|Streptophyta|Funariales
sp|Q9LYZ9|PP362_ARATH	ppr2r	3	15	16.0	Arabidopsis thaliana	Viridiplantae|Streptophyta|Brassicaceae
tr|D8QSJ4|D8QSJ4_SELML	ppr2r	0	15	24.0	Selaginella moellendorffii	Viridiplantae|Streptophyta|Selaginellales
tr|A0A1S3U532|A0A1S3U532_VIGRR	ppr2r	3	15	24.0	Vigna radiata	Viridiplantae|Streptophyta|Phaseoleae
sp|Q9SS60|PP210_ARATH	ppr2r	4	15	8.0	Arabidopsis thaliana	Viridiplantae|Streptophyta|Brassicaceae
tr|D8S7Y4|D8S7Y4_SELML	ppr2r	1	15	14.0	Selaginella moellendorffii	Viridiplantae|Streptophyta|Selaginellales
Sphmag07G028000.1.p	ppr2r	4	13	17.0	Sphagnum magellanicum	Viridiplantae|Streptophyta|Sphagnales
tr|D8SP27|D8SP27_SELML	ppr2r	1	15	14.0	Selaginella moellendorffii	Viridiplantae|Streptophyta|Selaginellales
Thupl.29381795s0006.1.p	ppr2r	2	15	17.0	Thuja plicata	Viridiplantae|Streptophyta|Cupressales
tr|A0A1S3TSX2|A0A1S3TSX2_VIGRR	ppr2r	3	15	10.0	Vigna radiata	Viridiplantae|Streptophyta|Phaseoleae
tr|A0A1S4CP84|A0A1S4CP84_TOBAC	ppr2r	2	15	15.0	Nicotiana tabacum	Viridiplantae|Streptophyta|Nicotianoideae
tr|A0A1S4AR12|A0A1S4AR12_TOBAC	ppr2r	3	15	21.0	Nicotiana tabacum	Viridiplantae|Streptophyta|Nicotianoideae
CepurGG1.3G008300.1.p	ppr2r	3	15	9.0	Ceratodon purpureus	Viridiplantae|Streptophyta|Pseudoditrichales
Sphmag06G095000.1.p	ppr2r	3	15	7.0	Sphagnum magellanicum	Viridiplantae|Streptophyta|Sphagnales
tr|A0A1S4CG07|A0A1S4CG07_TOBAC	ppr2r	1	15	15.0	Nicotiana tabacum	Viridiplantae|Streptophyta|Nicotianoideae
tr|D8SP14|D8SP14_SELML	ppr2r	1	15	19.0	Selaginella moellendorffii	Viridiplantae|Streptophyta|Selaginellales
tr|A0A1S3TV26|A0A1S3TV26_VIGRR	ppr2r	1	15	7.0	Vigna radiata	Viridiplantae|Streptophyta|Phaseoleae
CepurGG1.10G022300.1.p	ppr2r	3	15	8.0	Ceratodon purpureus	Viridiplantae|Streptophyta|Pseudoditrichales
tr|A0A1S3V6U3|A0A1S3V6U3_VIGRR	ppr2r	2	15	17.0	Vigna radiata	Viridiplantae|Streptophyta|Phaseoleae
Sphmag15G093400.1.p	ppr2r	3	14	14.0	Sphagnum magellanicum	Viridiplantae|Streptophyta|Sphagnales
Sphmag04G064100.1.p	ppr2r	2	14	21.0	Sphagnum magellanicum	Viridiplantae|Streptophyta|Sphagnales
tr|A0A1S3ZKD3|A0A1S3ZKD3_TOBAC	ppr2r	3	14	21.0	Nicotiana tabacum	Viridiplantae|Streptophyta|Nicotianoideae
tr|A0A3Q0ETP9|A0A3Q0ETP9_VIGRR	ppr2r	3	14	22.0	Vigna radiata	Viridiplantae|Streptophyta|Phaseoleae
Sphmag14G097400.1.p	ppr2r	3	14	18.0	Sphagnum magellanicum	Viridiplantae|Streptophyta|Sphagnales
Sphmag04G052400.1.p	ppr2r	1	14	7.0	Sphagnum magellanicum	Viridiplantae|Streptophyta|Sphagnales
CepurGG1.12G106600.1.p	ppr2r	2	14	5.0	Ceratodon purpureus	Viridiplantae|Streptophyta|Pseudoditrichales
sp|Q8RWS8|PP199_ARATH	ppr2r	1	14	17.0	Arabidopsis thaliana	Viridiplantae|Streptophyta|Brassicaceae
tr|A0A3S3QL73|A0A3S3QL73_9MAGN	ppr2r	2	14	9.0	Cinnamomum micranthum	Viridiplantae|Streptophyta|Lauraceae
tr|A0A443N6Y0|A0A443N6Y0_9MAGN	ppr2r	1	14	16.0	Cinnamomum micranthum	Viridiplantae|Streptophyta|Lauraceae
tr|A0A1S3TI83|A0A1S3TI83_VIGRR	ppr2r	1	14	19.0	Vigna radiata	Viridiplantae|Streptophyta|Phaseoleae
CepurGG1.UG133100.1.p	ppr2r	4	14	5.0	Ceratodon purpureus	Viridiplantae|Streptophyta|Pseudoditrichales
tr|A0A7I4CXR9|A0A7I4CXR9_PHYPA	ppr2r	3	14	19.0	Physcomitrium patens	Viridiplantae|Streptophyta|Funariales
tr|B9FNL7|B9FNL7_ORYSJ	ppr2r	3	14	24.0	Oryza sativa	Viridiplantae|Streptophyta|Oryzeae
Sphmag10G034500.1.p	ppr2r	0	14	20.0	Sphagnum magellanicum	Viridiplantae|Streptophyta|Sphagnales
tr|F4I4G1|F4I4G1_ARATH	ppr2r	3	14	8.0	Arabidopsis thaliana	Viridiplantae|Streptophyta|Brassicaceae
tr|A9TNX6|A9TNX6_PHYPA	ppr2r	4	14	24.0	Physcomitrium patens	Viridiplantae|Streptophyta|Funariales
sp|P0C7R0|PPR69_ARATH	ppr2r	3	14	13.0	Arabidopsis thaliana	Viridiplantae|Streptophyta|Brassicaceae
tr|A0A2K1ILV8|A0A2K1ILV8_PHYPA	ppr2r	3	14	7.0	Physcomitrium patens	Viridiplantae|Streptophyta|Funariales
tr|A0A0N7KTW7|A0A0N7KTW7_ORYSJ	ppr2r	3	14	16.0	Oryza sativa	Viridiplantae|Streptophyta|Oryzeae
Thupl.29382036s0005.1.p	ppr2r	1	14	0.0	Thuja plicata	Viridiplantae|Streptophyta|Cupressales
sp|Q7XJN6|PP197_ARATH	ppr2r	2	14	18.0	Arabidopsis thaliana	Viridiplantae|Streptophyta|Brassicaceae
sp|Q9SS83|PP220_ARATH	ppr2r	3	14	10.0	Arabidopsis thaliana	Viridiplantae|Streptophyta|Brassicaceae
sp|Q7Y211|PP285_ARATH	ppr2r	3	14	8.0	Arabidopsis thaliana	Viridiplantae|Streptophyta|Brassicaceae
tr|D8RXT7|D8RXT7_SELML	ppr2r	3	14	13.0	Selaginella moellendorffii	Viridiplantae|Streptophyta|Selaginellales
sp|Q9SMZ2|PP347_ARATH	ppr2r	4	14	9.0	Arabidopsis thaliana	Viridiplantae|Streptophyta|Brassicaceae
tr|D8RJ38|D8RJ38_SELML	ppr2r	1	14	13.0	Selaginella moellendorffii	Viridiplantae|Streptophyta|Selaginellales
sp|Q9SN39|PP320_ARATH	ppr2r	4	14	18.0	Arabidopsis thaliana	Viridiplantae|Streptophyta|Brassicaceae
tr|A0A443PV61|A0A443PV61_9MAGN	ppr2r	3	14	21.0	Cinnamomum micranthum	Viridiplantae|Streptophyta|Lauraceae
tr|A0A1S3U309|A0A1S3U309_VIGRR	ppr2r	3	14	17.0	Vigna radiata	Viridiplantae|Streptophyta|Phaseoleae
tr|A0A1S3TNL7|A0A1S3TNL7_VIGRR	ppr2r	2	14	8.0	Vigna radiata	Viridiplantae|Streptophyta|Phaseoleae
tr|D8SP33|D8SP33_SELML	ppr2r	0	14	12.0	Selaginella moellendorffii	Viridiplantae|Streptophyta|Selaginellales
tr|A0A1S3TJU0|A0A1S3TJU0_VIGRR	ppr2r	3	14	10.0	Vigna radiata	Viridiplantae|Streptophyta|Phaseoleae
tr|A0A0P0XR41|A0A0P0XR41_ORYSJ	ppr2r	3	14	13.0	Oryza sativa	Viridiplantae|Streptophyta|Oryzeae
tr|A0A1S3VL35|A0A1S3VL35_VIGRR	ppr2r	3	14	3.0	Vigna radiata	Viridiplantae|Streptophyta|Phaseoleae
tr|A0A1S3ZN22|A0A1S3ZN22_TOBAC	ppr2r	0	14	21.0	Nicotiana tabacum	Viridiplantae|Streptophyta|Nicotianoideae
Sphmag01G160300.1.p	ppr2r	4	14	22.0	Sphagnum magellanicum	Viridiplantae|Streptophyta|Sphagnales
Sphmag10G095900.1.p	ppr2r	3	13	9.0	Sphagnum magellanicum	Viridiplantae|Streptophyta|Sphagnales
sp|Q9C507|PP111_ARATH	ppr2r	2	13	16.0	Arabidopsis thaliana	Viridiplantae|Streptophyta|Brassicaceae
sp|Q9FMF6|PP444_ARATH	ppr2r	3	13	17.0	Arabidopsis thaliana	Viridiplantae|Streptophyta|Brassicaceae
sp|Q9FXB9|PPR84_ARATH	ppr2r	3	13	12.0	Arabidopsis thaliana	Viridiplantae|Streptophyta|Brassicaceae
tr|A0A1S3V271|A0A1S3V271_VIGRR	ppr2r	2	13	19.0	Vigna radiata	Viridiplantae|Streptophyta|Phaseoleae
Thupl.29377839s0004.1.p	ppr2r	3	11	20.0	Thuja plicata	Viridiplantae|Streptophyta|Cupressales
tr|A0A1P8AP43|A0A1P8AP43_ARATH	ppr2r	3	13	15.0	Arabidopsis thaliana	Viridiplantae|Streptophyta|Brassicaceae
tr|A0A1S3UZL1|A0A1S3UZL1_VIGRR	ppr2r	2	13	23.0	Vigna radiata	Viridiplantae|Streptophyta|Phaseoleae
tr|A0A0P0W8V8|A0A0P0W8V8_ORYSJ	ppr2r	3	13	18.0	Oryza sativa	Viridiplantae|Streptophyta|Oryzeae
tr|A0A443Q2F3|A0A443Q2F3_9MAGN	ppr2r	2	13	17.0	Cinnamomum micranthum	Viridiplantae|Streptophyta|Lauraceae
sp|Q9CA56|PP121_ARATH	ppr2r	2	13	7.0	Arabidopsis thaliana	Viridiplantae|Streptophyta|Brassicaceae
sp|Q9CAM8|PP100_ARATH	ppr2r	3	13	16.0	Arabidopsis thaliana	Viridiplantae|Streptophyta|Brassicaceae
tr|A0A1S3UU62|A0A1S3UU62_VIGRR	ppr2r	3	13	18.0	Vigna radiata	Viridiplantae|Streptophyta|Phaseoleae
sp|Q9CA58|PP120_ARATH	ppr2r	0	13	3.0	Arabidopsis thaliana	Viridiplantae|Streptophyta|Brassicaceae
tr|A0A1S3UYI8|A0A1S3UYI8_VIGRR	ppr2r	2	13	0.0	Vigna radiata	Viridiplantae|Streptophyta|Phaseoleae
sp|Q9C6S6|PPR67_ARATH	ppr2r	3	13	4.0	Arabidopsis thaliana	Viridiplantae|Streptophyta|Brassicaceae
tr|A0A1S3V6X5|A0A1S3V6X5_VIGRR	ppr2r	0	13	15.0	Vigna radiata	Viridiplantae|Streptophyta|Phaseoleae
tr|A0A0P0YB55|A0A0P0YB55_ORYSJ	ppr2r	3	13	7.0	Oryza sativa	Viridiplantae|Streptophyta|Oryzeae
tr|A0A1S3UJQ1|A0A1S3UJQ1_VIGRR	ppr2r	2	13	11.0	Vigna radiata	Viridiplantae|Streptophyta|Phaseoleae
tr|A0A0P0Y5E2|A0A0P0Y5E2_ORYSJ	ppr2r	4	13	8.0	Oryza sativa	Viridiplantae|Streptophyta|Oryzeae
tr|A0A176VBT6|A0A176VBT6_MARPO	ppr2r	0	13	24.0	Marchantia polymorpha	Viridiplantae|Streptophyta|Marchantiales
tr|A0A1S3UIC1|A0A1S3UIC1_VIGRR	ppr2r	3	13	25.0	Vigna radiata	Viridiplantae|Streptophyta|Phaseoleae
sp|Q9SVP7|PP307_ARATH	ppr2r	2	13	17.0	Arabidopsis thaliana	Viridiplantae|Streptophyta|Brassicaceae
tr|D8SNV9|D8SNV9_SELML	ppr2r	0	13	13.0	Selaginella moellendorffii	Viridiplantae|Streptophyta|Selaginellales
tr|A0A1S3UE89|A0A1S3UE89_VIGRR	ppr2r	0	13	18.0	Vigna radiata	Viridiplantae|Streptophyta|Phaseoleae
tr|A0A1S3UL59|A0A1S3UL59_VIGRR	ppr2r	2	13	17.0	Vigna radiata	Viridiplantae|Streptophyta|Phaseoleae
tr|A0A1S3UDE7|A0A1S3UDE7_VIGRR	ppr2r	3	13	17.0	Vigna radiata	Viridiplantae|Streptophyta|Phaseoleae
Sphmag08G023600.1.p	ppr2r	3	10	9.0	Sphagnum magellanicum	Viridiplantae|Streptophyta|Sphagnales
Sphmag17G034800.1.p	ppr2r	2	10	22.0	Sphagnum magellanicum	Viridiplantae|Streptophyta|Sphagnales
Sphmag08G102000.1.p	ppr2r	3	11	8.0	Sphagnum magellanicum	Viridiplantae|Streptophyta|Sphagnales
Sphmag08G102800.1.p	ppr2r	3	13	7.0	Sphagnum magellanicum	Viridiplantae|Streptophyta|Sphagnales
tr|A0A1S3VE86|A0A1S3VE86_VIGRR	ppr2r	2	13	16.0	Vigna radiata	Viridiplantae|Streptophyta|Phaseoleae
Sphmag14G001500.1.p	ppr2r	1	13	15.0	Sphagnum magellanicum	Viridiplantae|Streptophyta|Sphagnales
sp|Q9LN69|PPR50_ARATH	ppr2r	3	13	16.0	Arabidopsis thaliana	Viridiplantae|Streptophyta|Brassicaceae
Sphmag10G022100.1.p	ppr2r	4	13	19.0	Sphagnum magellanicum	Viridiplantae|Streptophyta|Sphagnales
Sphmag13G123900.1.p	ppr2r	0	13	31.0	Sphagnum magellanicum	Viridiplantae|Streptophyta|Sphagnales
tr|A0A1S3VRL1|A0A1S3VRL1_VIGRR	ppr2r	3	13	17.0	Vigna radiata	Viridiplantae|Streptophyta|Phaseoleae
sp|Q9LFL5|PP390_ARATH	ppr2r	4	13	14.0	Arabidopsis thaliana	Viridiplantae|Streptophyta|Brassicaceae
Sphmag02G205200.1.p	ppr2r	0	13	17.0	Sphagnum magellanicum	Viridiplantae|Streptophyta|Sphagnales
tr|Q654C7|Q654C7_ORYSJ	ppr2r	3	13	14.0	Oryza sativa	Viridiplantae|Streptophyta|Oryzeae
tr|A0A1S3VYX8|A0A1S3VYX8_VIGRR	ppr2r	1	13	7.0	Vigna radiata	Viridiplantae|Streptophyta|Phaseoleae
tr|A0A7I4CQ77|A0A7I4CQ77_PHYPA	ppr2r	2	13	7.0	Physcomitrium patens	Viridiplantae|Streptophyta|Funariales
tr|A0A3Q0F539|A0A3Q0F539_VIGRR	ppr2r	3	13	21.0	Vigna radiata	Viridiplantae|Streptophyta|Phaseoleae
tr|A0A1S3YI64|A0A1S3YI64_TOBAC	ppr2r	2	13	14.0	Nicotiana tabacum	Viridiplantae|Streptophyta|Nicotianoideae
Thupl.29379641s0001.1.p	ppr2r	2	13	14.0	Thuja plicata	Viridiplantae|Streptophyta|Cupressales
CepurGG1.1G288800.1.p	ppr2r	3	13	8.0	Ceratodon purpureus	Viridiplantae|Streptophyta|Pseudoditrichales
tr|A0A2R6XX33|A0A2R6XX33_MARPO	ppr2r	2	13	24.0	Marchantia polymorpha	Viridiplantae|Streptophyta|Marchantiales
tr|A0A3S3MDK3|A0A3S3MDK3_9MAGN	ppr2r	2	13	23.0	Cinnamomum micranthum	Viridiplantae|Streptophyta|Lauraceae
sp|Q3E9N1|PP359_ARATH	ppr2r	3	13	12.0	Arabidopsis thaliana	Viridiplantae|Streptophyta|Brassicaceae
tr|A0A1S3TT24|A0A1S3TT24_VIGRR	ppr2r	3	13	18.0	Vigna radiata	Viridiplantae|Streptophyta|Phaseoleae
tr|A0A443P2Z8|A0A443P2Z8_9MAGN	ppr2r	2	13	24.0	Cinnamomum micranthum	Viridiplantae|Streptophyta|Lauraceae
tr|A0A443P369|A0A443P369_9MAGN	ppr2r	3	13	15.0	Cinnamomum micranthum	Viridiplantae|Streptophyta|Lauraceae
tr|A0A3S3NDA1|A0A3S3NDA1_9MAGN	ppr2r	3	13	15.0	Cinnamomum micranthum	Viridiplantae|Streptophyta|Lauraceae
tr|A0A1S3TUX4|A0A1S3TUX4_VIGRR	ppr2r	2	13	13.0	Vigna radiata	Viridiplantae|Streptophyta|Phaseoleae
tr|Q84TY4|Q84TY4_ORYSJ	ppr2r	2	13	0.0	Oryza sativa	Viridiplantae|Streptophyta|Oryzeae
sp|Q6NQ83|PP247_ARATH	ppr2r	3	13	15.0	Arabidopsis thaliana	Viridiplantae|Streptophyta|Brassicaceae
Thupl.29379162s0002.1.p	ppr2r	3	13	19.0	Thuja plicata	Viridiplantae|Streptophyta|Cupressales
tr|A0A443PE81|A0A443PE81_9MAGN	ppr2r	3	13	0.0	Cinnamomum micranthum	Viridiplantae|Streptophyta|Lauraceae
tr|A0A1S3U4D4|A0A1S3U4D4_VIGRR	ppr2r	0	13	24.0	Vigna radiata	Viridiplantae|Streptophyta|Phaseoleae
tr|A0A1S3YW22|A0A1S3YW22_TOBAC	ppr2r	0	13	15.0	Nicotiana tabacum	Viridiplantae|Streptophyta|Nicotianoideae
Thupl.29378575s0014.1.p	ppr2r	3	11	18.0	Thuja plicata	Viridiplantae|Streptophyta|Cupressales
tr|A0A2K1KI72|A0A2K1KI72_PHYPA	ppr2r	2	13	19.0	Physcomitrium patens	Viridiplantae|Streptophyta|Funariales
Thupl.29379496s0003.10.p	ppr2r	3	11	15.0	Thuja plicata	Viridiplantae|Streptophyta|Cupressales
tr|D8RIU5|D8RIU5_SELML	ppr2r	1	12	16.0	Selaginella moellendorffii	Viridiplantae|Streptophyta|Selaginellales
tr|D8RIM7|D8RIM7_SELML	ppr2r	3	12	17.0	Selaginella moellendorffii	Viridiplantae|Streptophyta|Selaginellales
Sphmag05G038300.1.p	ppr2r	2	12	17.0	Sphagnum magellanicum	Viridiplantae|Streptophyta|Sphagnales
tr|A0A0P0W9E5|A0A0P0W9E5_ORYSJ	ppr2r	2	12	21.0	Oryza sativa	Viridiplantae|Streptophyta|Oryzeae
Sphmag05G039000.1.p	ppr2r	3	12	8.0	Sphagnum magellanicum	Viridiplantae|Streptophyta|Sphagnales
tr|D8RGQ5|D8RGQ5_SELML	ppr2r	1	12	18.0	Selaginella moellendorffii	Viridiplantae|Streptophyta|Selaginellales
sp|Q9LVD3|PP434_ARATH	ppr2r	2	12	20.0	Arabidopsis thaliana	Viridiplantae|Streptophyta|Brassicaceae
tr|A0A3S3N467|A0A3S3N467_9MAGN	ppr2r	0	12	14.0	Cinnamomum micranthum	Viridiplantae|Streptophyta|Lauraceae
tr|A0A3S3N5K5|A0A3S3N5K5_9MAGN	ppr2r	2	12	17.0	Cinnamomum micranthum	Viridiplantae|Streptophyta|Lauraceae
tr|A0A1S3ZBS5|A0A1S3ZBS5_TOBAC	ppr2r	2	12	27.0	Nicotiana tabacum	Viridiplantae|Streptophyta|Nicotianoideae
tr|A0A176VRH2|A0A176VRH2_MARPO	ppr2r	3	12	16.0	Marchantia polymorpha	Viridiplantae|Streptophyta|Marchantiales
tr|D8R1R2|D8R1R2_SELML	ppr2r	0	12	17.0	Selaginella moellendorffii	Viridiplantae|Streptophyta|Selaginellales
tr|D8R1R1|D8R1R1_SELML	ppr2r	0	12	14.0	Selaginella moellendorffii	Viridiplantae|Streptophyta|Selaginellales
tr|A0A1S3VEJ2|A0A1S3VEJ2_VIGRR	ppr2r	3	12	9.0	Vigna radiata	Viridiplantae|Streptophyta|Phaseoleae
sp|Q9LUJ2|PP249_ARATH	ppr2r	3	12	7.0	Arabidopsis thaliana	Viridiplantae|Streptophyta|Brassicaceae
tr|A0A3Q0EIA3|A0A3Q0EIA3_VIGRR	ppr2r	2	12	23.0	Vigna radiata	Viridiplantae|Streptophyta|Phaseoleae
sp|Q9LSL9|PP445_ARATH	ppr2r	4	12	20.0	Arabidopsis thaliana	Viridiplantae|Streptophyta|Brassicaceae
tr|Q8H8N2|Q8H8N2_ORYSJ	ppr2r	2	12	10.0	Oryza sativa	Viridiplantae|Streptophyta|Oryzeae
Thupl.29381776s0017.2.p	ppr2r	3	12	16.0	Thuja plicata	Viridiplantae|Streptophyta|Cupressales
tr|D8QSJ8|D8QSJ8_SELML	ppr2r	2	12	12.0	Selaginella moellendorffii	Viridiplantae|Streptophyta|Selaginellales
Sphmag17G018000.2.p	ppr2r	2	12	22.0	Sphagnum magellanicum	Viridiplantae|Streptophyta|Sphagnales
tr|D8T5D2|D8T5D2_SELML	ppr2r	0	12	18.0	Selaginella moellendorffii	Viridiplantae|Streptophyta|Selaginellales
tr|A0A1S3ZNJ7|A0A1S3ZNJ7_TOBAC	ppr2r	2	12	16.0	Nicotiana tabacum	Viridiplantae|Streptophyta|Nicotianoideae
sp|Q9STE1|PP333_ARATH	ppr2r	3	12	7.0	Arabidopsis thaliana	Viridiplantae|Streptophyta|Brassicaceae
Thupl.29381857s0011.1.p	ppr2r	3	12	20.0	Thuja plicata	Viridiplantae|Streptophyta|Cupressales
tr|A0A3S3MI54|A0A3S3MI54_9MAGN	ppr2r	3	12	19.0	Cinnamomum micranthum	Viridiplantae|Streptophyta|Lauraceae
tr|Q7XUP0|Q7XUP0_ORYSJ	ppr2r	3	12	8.0	Oryza sativa	Viridiplantae|Streptophyta|Oryzeae
Thupl.29382049s0014.1.p	ppr2r	1	12	17.0	Thuja plicata	Viridiplantae|Streptophyta|Cupressales
tr|A0A1S3U0R6|A0A1S3U0R6_VIGRR	ppr2r	3	12	6.0	Vigna radiata	Viridiplantae|Streptophyta|Phaseoleae
sp|Q9SV26|PP297_ARATH	ppr2r	3	12	14.0	Arabidopsis thaliana	Viridiplantae|Streptophyta|Brassicaceae
CepurGG1.2G095500.1.p	ppr2r	3	12	17.0	Ceratodon purpureus	Viridiplantae|Streptophyta|Pseudoditrichales
Thupl.29379862s0002.1.p	ppr2r	1	12	18.0	Thuja plicata	Viridiplantae|Streptophyta|Cupressales
tr|A0A1S4API0|A0A1S4API0_TOBAC	ppr2r	3	12	26.0	Nicotiana tabacum	Viridiplantae|Streptophyta|Nicotianoideae
sp|Q9SY02|PP301_ARATH	ppr2r	2	12	15.0	Arabidopsis thaliana	Viridiplantae|Streptophyta|Brassicaceae
Sphmag18G013900.1.p	ppr2r	3	9	15.0	Sphagnum magellanicum	Viridiplantae|Streptophyta|Sphagnales
tr|A0A1S3UKW5|A0A1S3UKW5_VIGRR	ppr2r	3	12	6.0	Vigna radiata	Viridiplantae|Streptophyta|Phaseoleae
tr|A0A3S3MQF4|A0A3S3MQF4_9MAGN	ppr2r	3	12	4.0	Cinnamomum micranthum	Viridiplantae|Streptophyta|Lauraceae
tr|A0A3S3MRA4|A0A3S3MRA4_9MAGN	ppr2r	0	12	11.0	Cinnamomum micranthum	Viridiplantae|Streptophyta|Lauraceae
tr|A0A1S3ZI45|A0A1S3ZI45_TOBAC	ppr2r	1	12	13.0	Nicotiana tabacum	Viridiplantae|Streptophyta|Nicotianoideae
tr|D8RRW3|D8RRW3_SELML	ppr2r	1	12	15.0	Selaginella moellendorffii	Viridiplantae|Streptophyta|Selaginellales
tr|D8RTS6|D8RTS6_SELML	ppr2r	0	12	14.0	Selaginella moellendorffii	Viridiplantae|Streptophyta|Selaginellales
tr|A0A443PI88|A0A443PI88_9MAGN	ppr2r	2	12	22.0	Cinnamomum micranthum	Viridiplantae|Streptophyta|Lauraceae
Thupl.29343382s0001.1.p	ppr2r	0	12	14.0	Thuja plicata	Viridiplantae|Streptophyta|Cupressales
tr|A0A1S3UJD0|A0A1S3UJD0_VIGRR	ppr2r	2	12	3.0	Vigna radiata	Viridiplantae|Streptophyta|Phaseoleae
tr|A0A1S3TN93|A0A1S3TN93_VIGRR	ppr2r	2	12	6.0	Vigna radiata	Viridiplantae|Streptophyta|Phaseoleae
tr|A0A1S3UEI2|A0A1S3UEI2_VIGRR	ppr2r	3	12	18.0	Vigna radiata	Viridiplantae|Streptophyta|Phaseoleae
tr|A0A388M6E3|A0A388M6E3_CHABU	ppr2r	4	12	16.0	Chara braunii	Viridiplantae|Streptophyta|Charales
tr|A0A1S3V4K4|A0A1S3V4K4_VIGRR	ppr2r	2	12	10.0	Vigna radiata	Viridiplantae|Streptophyta|Phaseoleae
Thupl.29378485s0007.1.p	ppr2r	1	10	3.0	Thuja plicata	Viridiplantae|Streptophyta|Cupressales
CepurGG1.10G165700.1.p	ppr2r	1	11	14.0	Ceratodon purpureus	Viridiplantae|Streptophyta|Pseudoditrichales
tr|Q6K9W7|Q6K9W7_ORYSJ	ppr2r	3	12	5.0	Oryza sativa	Viridiplantae|Streptophyta|Oryzeae
tr|Q6YS36|Q6YS36_ORYSJ	ppr2r	3	12	21.0	Oryza sativa	Viridiplantae|Streptophyta|Oryzeae
sp|Q9FNN9|PP370_ARATH	ppr2r	2	12	16.0	Arabidopsis thaliana	Viridiplantae|Streptophyta|Brassicaceae
sp|Q9FWA6|PP207_ARATH	ppr2r	3	12	11.0	Arabidopsis thaliana	Viridiplantae|Streptophyta|Brassicaceae
tr|A0A1S3VSQ2|A0A1S3VSQ2_VIGRR	ppr2r	3	12	13.0	Vigna radiata	Viridiplantae|Streptophyta|Phaseoleae
tr|A0A1S3V5V9|A0A1S3V5V9_VIGRR	ppr2r	2	12	15.0	Vigna radiata	Viridiplantae|Streptophyta|Phaseoleae
tr|Q94LP5|Q94LP5_ORYSJ	ppr2r	3	12	20.0	Oryza sativa	Viridiplantae|Streptophyta|Oryzeae
sp|O80958|PP194_ARATH	ppr2r	2	12	19.0	Arabidopsis thaliana	Viridiplantae|Streptophyta|Brassicaceae
tr|A0A1S4D330|A0A1S4D330_TOBAC	ppr2r	1	12	13.0	Nicotiana tabacum	Viridiplantae|Streptophyta|Nicotianoideae
tr|A0A2R6X197|A0A2R6X197_MARPO	ppr2r	3	12	16.0	Marchantia polymorpha	Viridiplantae|Streptophyta|Marchantiales
Sphmag03G000400.1.p	ppr2r	4	12	5.0	Sphagnum magellanicum	Viridiplantae|Streptophyta|Sphagnales
sp|Q9FJE6|PP437_ARATH	ppr2r	2	12	3.0	Arabidopsis thaliana	Viridiplantae|Streptophyta|Brassicaceae
tr|A0A1S3VUV3|A0A1S3VUV3_VIGRR	ppr2r	1	12	5.0	Vigna radiata	Viridiplantae|Streptophyta|Phaseoleae
tr|A0A1S3VS87|A0A1S3VS87_VIGRR	ppr2r	1	12	8.0	Vigna radiata	Viridiplantae|Streptophyta|Phaseoleae
sp|Q9CAA8|PP108_ARATH	ppr2r	1	12	8.0	Arabidopsis thaliana	Viridiplantae|Streptophyta|Brassicaceae
sp|Q8S8P6|PP180_ARATH	ppr2r	2	12	10.0	Arabidopsis thaliana	Viridiplantae|Streptophyta|Brassicaceae
sp|Q940A6|PP325_ARATH	ppr2r	2	12	2.0	Arabidopsis thaliana	Viridiplantae|Streptophyta|Brassicaceae
sp|Q84MA3|PP345_ARATH	ppr2r	2	12	12.0	Arabidopsis thaliana	Viridiplantae|Streptophyta|Brassicaceae
tr|A0A1S3UZ35|A0A1S3UZ35_VIGRR	ppr2r	3	12	19.0	Vigna radiata	Viridiplantae|Streptophyta|Phaseoleae
tr|A0A0P0VDP7|A0A0P0VDP7_ORYSJ	ppr2r	3	12	6.0	Oryza sativa	Viridiplantae|Streptophyta|Oryzeae
tr|A0A443P255|A0A443P255_9MAGN	ppr2r	1	12	2.0	Cinnamomum micranthum	Viridiplantae|Streptophyta|Lauraceae
sp|Q9CAN0|PPR99_ARATH	ppr2r	3	12	16.0	Arabidopsis thaliana	Viridiplantae|Streptophyta|Brassicaceae
Thupl.29377839s0002.1.p	ppr2r	3	10	17.0	Thuja plicata	Viridiplantae|Streptophyta|Cupressales
sp|Q9CAN5|PPR98_ARATH	ppr2r	3	12	16.0	Arabidopsis thaliana	Viridiplantae|Streptophyta|Brassicaceae
tr|A0A2K1KVX7|A0A2K1KVX7_PHYPA	ppr2r	4	12	9.0	Physcomitrium patens	Viridiplantae|Streptophyta|Funariales
tr|A0A2K1J739|A0A2K1J739_PHYPA	ppr2r	3	12	17.0	Physcomitrium patens	Viridiplantae|Streptophyta|Funariales
tr|A0A1S3X9N2|A0A1S3X9N2_TOBAC	ppr2r	2	12	11.0	Nicotiana tabacum	Viridiplantae|Streptophyta|Nicotianoideae
sp|Q0WN60|PPR48_ARATH	ppr2r	1	12	7.0	Arabidopsis thaliana	Viridiplantae|Streptophyta|Brassicaceae
tr|A0A1S4DNB6|A0A1S4DNB6_TOBAC	ppr2r	2	12	18.0	Nicotiana tabacum	Viridiplantae|Streptophyta|Nicotianoideae
tr|A0A443N4E0|A0A443N4E0_9MAGN	ppr2r	3	12	15.0	Cinnamomum micranthum	Viridiplantae|Streptophyta|Lauraceae
tr|A0A3Q0F5N6|A0A3Q0F5N6_VIGRR	ppr2r	2	12	5.0	Vigna radiata	Viridiplantae|Streptophyta|Phaseoleae
sp|Q9LPX2|PPR39_ARATH	ppr2r	3	12	16.0	Arabidopsis thaliana	Viridiplantae|Streptophyta|Brassicaceae
tr|D8QS06|D8QS06_SELML	ppr2r	1	12	16.0	Selaginella moellendorffii	Viridiplantae|Streptophyta|Selaginellales
tr|D8TGF3|D8TGF3_SELML	ppr2r	1	12	21.0	Selaginella moellendorffii	Viridiplantae|Streptophyta|Selaginellales
Thupl.29377500s0007.1.p	ppr2r	1	8	15.0	Thuja plicata	Viridiplantae|Streptophyta|Cupressales
tr|A0A1S3YT50|A0A1S3YT50_TOBAC	ppr2r	1	12	16.0	Nicotiana tabacum	Viridiplantae|Streptophyta|Nicotianoideae
Sphmag04G020200.1.p	ppr2r	0	12	8.0	Sphagnum magellanicum	Viridiplantae|Streptophyta|Sphagnales
tr|A0A1S3YHJ5|A0A1S3YHJ5_TOBAC	ppr2r	2	12	27.0	Nicotiana tabacum	Viridiplantae|Streptophyta|Nicotianoideae
tr|A0A3S3QH63|A0A3S3QH63_9MAGN	ppr2r	2	12	24.0	Cinnamomum micranthum	Viridiplantae|Streptophyta|Lauraceae
sp|Q9LQ16|PPR94_ARATH	ppr2r	3	12	16.0	Arabidopsis thaliana	Viridiplantae|Streptophyta|Brassicaceae
Sphmag03G043600.1.p	ppr2r	3	12	23.0	Sphagnum magellanicum	Viridiplantae|Streptophyta|Sphagnales
tr|D8T9V0|D8T9V0_SELML	ppr2r	1	12	13.0	Selaginella moellendorffii	Viridiplantae|Streptophyta|Selaginellales
sp|Q9LQ14|PPR96_ARATH	ppr2r	2	12	15.0	Arabidopsis thaliana	Viridiplantae|Streptophyta|Brassicaceae
Sphmag16G041900.1.p	ppr2r	4	9	14.0	Sphagnum magellanicum	Viridiplantae|Streptophyta|Sphagnales
tr|A0A2P6TKP1|A0A2P6TKP1_CHLSO	ppr2r	1	11	33.0	Chlorella sorokiniana	Viridiplantae|Chlorophyta|Chlorellaceae
tr|A0A2K1IWP1|A0A2K1IWP1_PHYPA	ppr2r	3	11	6.0	Physcomitrium patens	Viridiplantae|Streptophyta|Funariales
Sphmag17G061600.1.p	ppr2r	3	11	20.0	Sphagnum magellanicum	Viridiplantae|Streptophyta|Sphagnales
tr|A0A1S4BS41|A0A1S4BS41_TOBAC	ppr2r	3	11	14.0	Nicotiana tabacum	Viridiplantae|Streptophyta|Nicotianoideae
tr|A0A3Q0EXE5|A0A3Q0EXE5_VIGRR	ppr2r	0	11	2.0	Vigna radiata	Viridiplantae|Streptophyta|Phaseoleae
tr|A0A1S3V291|A0A1S3V291_VIGRR	ppr2r	3	11	17.0	Vigna radiata	Viridiplantae|Streptophyta|Phaseoleae
Sphmag13G126800.1.p	ppr2r	2	10	5.0	Sphagnum magellanicum	Viridiplantae|Streptophyta|Sphagnales
tr|D8T8T4|D8T8T4_SELML	ppr2r	1	11	13.0	Selaginella moellendorffii	Viridiplantae|Streptophyta|Selaginellales
tr|A0A1S4BR55|A0A1S4BR55_TOBAC	ppr2r	2	11	18.0	Nicotiana tabacum	Viridiplantae|Streptophyta|Nicotianoideae
Thupl.29380036s0007.1.p	ppr2r	0	10	4.0	Thuja plicata	Viridiplantae|Streptophyta|Cupressales
tr|A0A0P0VCL3|A0A0P0VCL3_ORYSJ	ppr2r	3	11	8.0	Oryza sativa	Viridiplantae|Streptophyta|Oryzeae
tr|A0A1S3UZ68|A0A1S3UZ68_VIGRR	ppr2r	3	11	8.0	Vigna radiata	Viridiplantae|Streptophyta|Phaseoleae
tr|A0A1S3VCS8|A0A1S3VCS8_VIGRR	ppr2r	1	11	8.0	Vigna radiata	Viridiplantae|Streptophyta|Phaseoleae
tr|A0A2K1KNS0|A0A2K1KNS0_PHYPA	ppr2r	3	11	13.0	Physcomitrium patens	Viridiplantae|Streptophyta|Funariales
tr|A0A1S3UW76|A0A1S3UW76_VIGRR	ppr2r	2	11	17.0	Vigna radiata	Viridiplantae|Streptophyta|Phaseoleae
tr|A0A1S4BJK0|A0A1S4BJK0_TOBAC	ppr2r	0	11	15.0	Nicotiana tabacum	Viridiplantae|Streptophyta|Nicotianoideae
tr|A0A0P0W403|A0A0P0W403_ORYSJ	ppr2r	4	11	7.0	Oryza sativa	Viridiplantae|Streptophyta|Oryzeae
tr|A0A1S3VHE9|A0A1S3VHE9_VIGRR	ppr2r	2	11	13.0	Vigna radiata	Viridiplantae|Streptophyta|Phaseoleae
tr|A0A1S4B395|A0A1S4B395_TOBAC	ppr2r	1	11	11.0	Nicotiana tabacum	Viridiplantae|Streptophyta|Nicotianoideae
tr|A0A1S4BLK3|A0A1S4BLK3_TOBAC	ppr2r	2	11	13.0	Nicotiana tabacum	Viridiplantae|Streptophyta|Nicotianoideae
Sphmag16G099500.2.p	ppr2r	4	6	9.0	Sphagnum magellanicum	Viridiplantae|Streptophyta|Sphagnales
tr|A0A1S3V7Z4|A0A1S3V7Z4_VIGRR	ppr2r	3	11	15.0	Vigna radiata	Viridiplantae|Streptophyta|Phaseoleae
tr|A0A1S3V3B3|A0A1S3V3B3_VIGRR	ppr2r	1	11	9.0	Vigna radiata	Viridiplantae|Streptophyta|Phaseoleae
tr|A0A1S4BD19|A0A1S4BD19_TOBAC	ppr2r	3	11	20.0	Nicotiana tabacum	Viridiplantae|Streptophyta|Nicotianoideae
tr|A0A3Q0EU59|A0A3Q0EU59_VIGRR	ppr2r	1	11	5.0	Vigna radiata	Viridiplantae|Streptophyta|Phaseoleae
tr|A0A1S4AYE1|A0A1S4AYE1_TOBAC	ppr2r	3	11	15.0	Nicotiana tabacum	Viridiplantae|Streptophyta|Nicotianoideae
tr|A0A1S4D803|A0A1S4D803_TOBAC	ppr2r	2	11	2.0	Nicotiana tabacum	Viridiplantae|Streptophyta|Nicotianoideae
tr|A0A1S4BWR9|A0A1S4BWR9_TOBAC	ppr2r	0	11	12.0	Nicotiana tabacum	Viridiplantae|Streptophyta|Nicotianoideae
tr|A0A2R6WTM0|A0A2R6WTM0_MARPO	ppr2r	2	11	11.0	Marchantia polymorpha	Viridiplantae|Streptophyta|Marchantiales
tr|A0A2R6XAQ3|A0A2R6XAQ3_MARPO	ppr2r	3	11	15.0	Marchantia polymorpha	Viridiplantae|Streptophyta|Marchantiales
tr|A0A1S4BTC8|A0A1S4BTC8_TOBAC	ppr2r	0	11	18.0	Nicotiana tabacum	Viridiplantae|Streptophyta|Nicotianoideae
tr|A0A1S4BUM0|A0A1S4BUM0_TOBAC	ppr2r	3	11	15.0	Nicotiana tabacum	Viridiplantae|Streptophyta|Nicotianoideae
Thupl.29379961s0005.1.p	ppr2r	0	9	12.0	Thuja plicata	Viridiplantae|Streptophyta|Cupressales
Sphmag17G029400.1.p	ppr2r	2	11	15.0	Sphagnum magellanicum	Viridiplantae|Streptophyta|Sphagnales
tr|A0A1S3V9Y9|A0A1S3V9Y9_VIGRR	ppr2r	1	11	20.0	Vigna radiata	Viridiplantae|Streptophyta|Phaseoleae
tr|A0A2P6V9X6|A0A2P6V9X6_9CHLO	ppr2r	0	11	17.0	Micractinium conductrix	Viridiplantae|Chlorophyta|Chlorellaceae
Sphmag13G034900.1.p	ppr2r	2	11	18.0	Sphagnum magellanicum	Viridiplantae|Streptophyta|Sphagnales
Sphmag13G030400.1.p	ppr2r	3	11	7.0	Sphagnum magellanicum	Viridiplantae|Streptophyta|Sphagnales
tr|A0A1S3VDL8|A0A1S3VDL8_VIGRR	ppr2r	2	11	13.0	Vigna radiata	Viridiplantae|Streptophyta|Phaseoleae
Thupl.29378148s0005.1.p	ppr2r	1	11	13.0	Thuja plicata	Viridiplantae|Streptophyta|Cupressales
Sphmag18G049100.1.p	ppr2r	1	11	19.0	Sphagnum magellanicum	Viridiplantae|Streptophyta|Sphagnales
tr|D8QSJ0|D8QSJ0_SELML	ppr2r	3	11	13.0	Selaginella moellendorffii	Viridiplantae|Streptophyta|Selaginellales
sp|P0C7Q9|PPR56_ARATH	ppr2r	3	11	15.0	Arabidopsis thaliana	Viridiplantae|Streptophyta|Brassicaceae
sp|O81767|PP348_ARATH	ppr2r	4	11	7.0	Arabidopsis thaliana	Viridiplantae|Streptophyta|Brassicaceae
sp|O80647|PP195_ARATH	ppr2r	1	11	8.0	Arabidopsis thaliana	Viridiplantae|Streptophyta|Brassicaceae
sp|Q9LFC5|PP360_ARATH	ppr2r	3	11	0.0	Arabidopsis thaliana	Viridiplantae|Streptophyta|Brassicaceae
sp|Q9LFI1|PP280_ARATH	ppr2r	2	11	7.0	Arabidopsis thaliana	Viridiplantae|Streptophyta|Brassicaceae
tr|A0A1S3VSA1|A0A1S3VSA1_VIGRR	ppr2r	1	11	20.0	Vigna radiata	Viridiplantae|Streptophyta|Phaseoleae
tr|B7F8W3|B7F8W3_ORYSJ	ppr2r	3	11	16.0	Oryza sativa	Viridiplantae|Streptophyta|Oryzeae
sp|O49680|PP324_ARATH	ppr2r	3	11	17.0	Arabidopsis thaliana	Viridiplantae|Streptophyta|Brassicaceae
sp|Q9LIE7|PP246_ARATH	ppr2r	3	11	7.0	Arabidopsis thaliana	Viridiplantae|Streptophyta|Brassicaceae
tr|A0A1S3VS50|A0A1S3VS50_VIGRR	ppr2r	2	11	0.0	Vigna radiata	Viridiplantae|Streptophyta|Phaseoleae
sp|O04659|PP398_ARATH	ppr2r	1	11	6.0	Arabidopsis thaliana	Viridiplantae|Streptophyta|Brassicaceae
tr|A0A3S3R1I6|A0A3S3R1I6_9MAGN	ppr2r	2	11	18.0	Cinnamomum micranthum	Viridiplantae|Streptophyta|Lauraceae
sp|Q9LNU6|PPR53_ARATH	ppr2r	0	11	9.0	Arabidopsis thaliana	Viridiplantae|Streptophyta|Brassicaceae
tr|A0A1S3XVM8|A0A1S3XVM8_TOBAC	ppr2r	3	11	16.0	Nicotiana tabacum	Viridiplantae|Streptophyta|Nicotianoideae
tr|A0A3S3QLD3|A0A3S3QLD3_9MAGN	ppr2r	1	11	11.0	Cinnamomum micranthum	Viridiplantae|Streptophyta|Lauraceae
tr|D8QQ44|D8QQ44_SELML	ppr2r	1	11	19.0	Selaginella moellendorffii	Viridiplantae|Streptophyta|Selaginellales
tr|A0A3S3PC31|A0A3S3PC31_9MAGN	ppr2r	3	11	6.0	Cinnamomum micranthum	Viridiplantae|Streptophyta|Lauraceae
tr|A0A1S3YKM6|A0A1S3YKM6_TOBAC	ppr2r	3	11	14.0	Nicotiana tabacum	Viridiplantae|Streptophyta|Nicotianoideae
tr|A0A1S3YU93|A0A1S3YU93_TOBAC	ppr2r	1	11	16.0	Nicotiana tabacum	Viridiplantae|Streptophyta|Nicotianoideae
Thupl.29377432s0004.1.p	ppr2r	0	11	32.0	Thuja plicata	Viridiplantae|Streptophyta|Cupressales
Thupl.29377654s0001.1.p	ppr2r	3	11	13.0	Thuja plicata	Viridiplantae|Streptophyta|Cupressales
Thupl.29377719s0010.1.p	ppr2r	3	11	12.0	Thuja plicata	Viridiplantae|Streptophyta|Cupressales
sp|Q9FM64|PP431_ARATH	ppr2r	1	11	8.0	Arabidopsis thaliana	Viridiplantae|Streptophyta|Brassicaceae
sp|Q3E6Q1|PPR32_ARATH	ppr2r	1	11	12.0	Arabidopsis thaliana	Viridiplantae|Streptophyta|Brassicaceae
Thupl.29378114s0027.1.p	ppr2r	0	11	30.0	Thuja plicata	Viridiplantae|Streptophyta|Cupressales
sp|Q8VZE4|PP299_ARATH	ppr2r	3	11	13.0	Arabidopsis thaliana	Viridiplantae|Streptophyta|Brassicaceae
sp|Q9ASZ8|PPR37_ARATH	ppr2r	4	11	15.0	Arabidopsis thaliana	Viridiplantae|Streptophyta|Brassicaceae
tr|A0A443P887|A0A443P887_9MAGN	ppr2r	0	11	15.0	Cinnamomum micranthum	Viridiplantae|Streptophyta|Lauraceae
tr|A0A1S3VWT4|A0A1S3VWT4_VIGRR	ppr2r	0	11	12.0	Vigna radiata	Viridiplantae|Streptophyta|Phaseoleae
tr|A0A1S3VW71|A0A1S3VW71_VIGRR	ppr2r	1	11	6.0	Vigna radiata	Viridiplantae|Streptophyta|Phaseoleae
sp|Q9C9U0|PP118_ARATH	ppr2r	3	11	17.0	Arabidopsis thaliana	Viridiplantae|Streptophyta|Brassicaceae
tr|A0A443PY88|A0A443PY88_9MAGN	ppr2r	3	11	12.0	Cinnamomum micranthum	Viridiplantae|Streptophyta|Lauraceae
tr|A0A443NS62|A0A443NS62_9MAGN	ppr2r	3	11	5.0	Cinnamomum micranthum	Viridiplantae|Streptophyta|Lauraceae
sp|Q9FLX6|PP430_ARATH	ppr2r	2	11	7.0	Arabidopsis thaliana	Viridiplantae|Streptophyta|Brassicaceae
tr|A0A443NLH3|A0A443NLH3_9MAGN	ppr2r	2	11	17.0	Cinnamomum micranthum	Viridiplantae|Streptophyta|Lauraceae
tr|A0A7I4BF65|A0A7I4BF65_PHYPA	ppr2r	2	11	6.0	Physcomitrium patens	Viridiplantae|Streptophyta|Funariales
tr|A0A443NDD5|A0A443NDD5_9MAGN	ppr2r	1	11	19.0	Cinnamomum micranthum	Viridiplantae|Streptophyta|Lauraceae
Sphmag11G055600.1.p	ppr2r	1	11	17.0	Sphagnum magellanicum	Viridiplantae|Streptophyta|Sphagnales
sp|P0C8Q2|PP323_ARATH	ppr2r	3	11	14.0	Arabidopsis thaliana	Viridiplantae|Streptophyta|Brassicaceae
Thupl.29379284s0007.1.p	ppr2r	1	11	26.0	Thuja plicata	Viridiplantae|Streptophyta|Cupressales
tr|A0A3S3NGR7|A0A3S3NGR7_9MAGN	ppr2r	2	11	21.0	Cinnamomum micranthum	Viridiplantae|Streptophyta|Lauraceae
tr|D8RXA1|D8RXA1_SELML	ppr2r	1	11	12.0	Selaginella moellendorffii	Viridiplantae|Streptophyta|Selaginellales
sp|Q9SII7|PP159_ARATH	ppr2r	0	11	12.0	Arabidopsis thaliana	Viridiplantae|Streptophyta|Brassicaceae
sp|Q9SIT7|PP151_ARATH	ppr2r	0	11	15.0	Arabidopsis thaliana	Viridiplantae|Streptophyta|Brassicaceae
sp|Q9SJ73|PP148_ARATH	ppr2r	4	11	6.0	Arabidopsis thaliana	Viridiplantae|Streptophyta|Brassicaceae
tr|D8S3A5|D8S3A5_SELML	ppr2r	1	11	9.0	Selaginella moellendorffii	Viridiplantae|Streptophyta|Selaginellales
tr|D8S6R9|D8S6R9_SELML	ppr2r	1	11	14.0	Selaginella moellendorffii	Viridiplantae|Streptophyta|Selaginellales
tr|A0A1S3VK40|A0A1S3VK40_VIGRR	ppr2r	3	11	7.0	Vigna radiata	Viridiplantae|Streptophyta|Phaseoleae
tr|D8SDX4|D8SDX4_SELML	ppr2r	0	11	17.0	Selaginella moellendorffii	Viridiplantae|Streptophyta|Selaginellales
tr|D8SJP1|D8SJP1_SELML	ppr2r	1	11	15.0	Selaginella moellendorffii	Viridiplantae|Streptophyta|Selaginellales
tr|A0A1S3ZXE9|A0A1S3ZXE9_TOBAC	ppr2r	2	11	23.0	Nicotiana tabacum	Viridiplantae|Streptophyta|Nicotianoideae
tr|A0A1S3ZYW6|A0A1S3ZYW6_TOBAC	ppr2r	2	11	19.0	Nicotiana tabacum	Viridiplantae|Streptophyta|Nicotianoideae
tr|A0A3Q0FIG8|A0A3Q0FIG8_VIGRR	ppr2r	0	11	10.0	Vigna radiata	Viridiplantae|Streptophyta|Phaseoleae
sp|Q9SV96|PP358_ARATH	ppr2r	1	11	8.0	Arabidopsis thaliana	Viridiplantae|Streptophyta|Brassicaceae
sp|Q9SVA5|PP357_ARATH	ppr2r	3	11	11.0	Arabidopsis thaliana	Viridiplantae|Streptophyta|Brassicaceae
tr|A0A3Q0FCX4|A0A3Q0FCX4_VIGRR	ppr2r	3	11	10.0	Vigna radiata	Viridiplantae|Streptophyta|Phaseoleae
tr|A0A1S4AQ77|A0A1S4AQ77_TOBAC	ppr2r	2	11	20.0	Nicotiana tabacum	Viridiplantae|Streptophyta|Nicotianoideae
tr|D8RSS1|D8RSS1_SELML	ppr2r	1	11	18.0	Selaginella moellendorffii	Viridiplantae|Streptophyta|Selaginellales
tr|D8RRE1|D8RRE1_SELML	ppr2r	0	11	17.0	Selaginella moellendorffii	Viridiplantae|Streptophyta|Selaginellales
tr|A0A1S3VM68|A0A1S3VM68_VIGRR	ppr2r	3	11	16.0	Vigna radiata	Viridiplantae|Streptophyta|Phaseoleae
tr|A0A1S3VPM5|A0A1S3VPM5_VIGRR	ppr2r	3	11	15.0	Vigna radiata	Viridiplantae|Streptophyta|Phaseoleae
tr|A0A3S3NDR2|A0A3S3NDR2_9MAGN	ppr2r	2	11	8.0	Cinnamomum micranthum	Viridiplantae|Streptophyta|Lauraceae
tr|D8QU19|D8QU19_SELML	ppr2r	1	11	0.0	Selaginella moellendorffii	Viridiplantae|Streptophyta|Selaginellales
tr|D8QV64|D8QV64_SELML	ppr2r	3	11	2.0	Selaginella moellendorffii	Viridiplantae|Streptophyta|Selaginellales
tr|D8QV71|D8QV71_SELML	ppr2r	1	11	0.0	Selaginella moellendorffii	Viridiplantae|Streptophyta|Selaginellales
tr|A0A1S3VQ37|A0A1S3VQ37_VIGRR	ppr2r	2	11	7.0	Vigna radiata	Viridiplantae|Streptophyta|Phaseoleae
sp|Q9LU94|PP255_ARATH	ppr2r	0	11	6.0	Arabidopsis thaliana	Viridiplantae|Streptophyta|Brassicaceae
sp|Q9LUR2|PP238_ARATH	ppr2r	2	11	13.0	Arabidopsis thaliana	Viridiplantae|Streptophyta|Brassicaceae
tr|D8R0N3|D8R0N3_SELML	ppr2r	0	11	9.0	Selaginella moellendorffii	Viridiplantae|Streptophyta|Selaginellales
tr|A0A3S3NCS7|A0A3S3NCS7_9MAGN	ppr2r	3	11	14.0	Cinnamomum micranthum	Viridiplantae|Streptophyta|Lauraceae
tr|A0A3S3N9P9|A0A3S3N9P9_9MAGN	ppr2r	2	11	5.0	Cinnamomum micranthum	Viridiplantae|Streptophyta|Lauraceae
tr|D8RN24|D8RN24_SELML	ppr2r	0	11	14.0	Selaginella moellendorffii	Viridiplantae|Streptophyta|Selaginellales
tr|D8R7I8|D8R7I8_SELML	ppr2r	1	11	12.0	Selaginella moellendorffii	Viridiplantae|Streptophyta|Selaginellales
sp|Q9M1V3|PP296_ARATH	ppr2r	2	11	7.0	Arabidopsis thaliana	Viridiplantae|Streptophyta|Brassicaceae
sp|Q9M2Y4|PP276_ARATH	ppr2r	3	11	6.0	Arabidopsis thaliana	Viridiplantae|Streptophyta|Brassicaceae
tr|A0A1S3VMU4|A0A1S3VMU4_VIGRR	ppr2r	3	11	19.0	Vigna radiata	Viridiplantae|Streptophyta|Phaseoleae
tr|A0A1S3ZD73|A0A1S3ZD73_TOBAC	ppr2r	2	11	2.0	Nicotiana tabacum	Viridiplantae|Streptophyta|Nicotianoideae
sp|Q9M9E2|PPR45_ARATH	ppr2r	3	11	16.0	Arabidopsis thaliana	Viridiplantae|Streptophyta|Brassicaceae
tr|D8RCA1|D8RCA1_SELML	ppr2r	4	11	16.0	Selaginella moellendorffii	Viridiplantae|Streptophyta|Selaginellales
tr|D8RD28|D8RD28_SELML	ppr2r	0	11	18.0	Selaginella moellendorffii	Viridiplantae|Streptophyta|Selaginellales
sp|Q9SAJ5|PP133_ARATH	ppr2r	2	11	16.0	Arabidopsis thaliana	Viridiplantae|Streptophyta|Brassicaceae
sp|Q9SH26|PP102_ARATH	ppr2r	3	11	15.0	Arabidopsis thaliana	Viridiplantae|Streptophyta|Brassicaceae
tr|D8R8T5|D8R8T5_SELML	ppr2r	2	11	18.0	Selaginella moellendorffii	Viridiplantae|Streptophyta|Selaginellales
Sphmag01G178200.6.p	ppr2r	3	8	16.0	Sphagnum magellanicum	Viridiplantae|Streptophyta|Sphagnales
tr|A0A1S3TZS7|A0A1S3TZS7_VIGRR	ppr2r	2	11	11.0	Vigna radiata	Viridiplantae|Streptophyta|Phaseoleae
Sphmag08G108800.1.p	ppr2r	2	11	7.0	Sphagnum magellanicum	Viridiplantae|Streptophyta|Sphagnales
tr|Q6K7A0|Q6K7A0_ORYSJ	ppr2r	4	11	16.0	Oryza sativa	Viridiplantae|Streptophyta|Oryzeae
tr|Q6Z236|Q6Z236_ORYSJ	ppr2r	4	11	11.0	Oryza sativa	Viridiplantae|Streptophyta|Oryzeae
tr|A0A176W5J9|A0A176W5J9_MARPO	ppr2r	3	11	15.0	Marchantia polymorpha	Viridiplantae|Streptophyta|Marchantiales
tr|Q6K2P5|Q6K2P5_ORYSJ	ppr2r	3	11	16.0	Oryza sativa	Viridiplantae|Streptophyta|Oryzeae
tr|Q6ZD66|Q6ZD66_ORYSJ	ppr2r	2	11	17.0	Oryza sativa	Viridiplantae|Streptophyta|Oryzeae
Sphmag07G036600.1.p	ppr2r	1	11	13.0	Sphagnum magellanicum	Viridiplantae|Streptophyta|Sphagnales
tr|A0A1S3U5W2|A0A1S3U5W2_VIGRR	ppr2r	2	11	19.0	Vigna radiata	Viridiplantae|Streptophyta|Phaseoleae
Sphmag10G000400.1.p	ppr2r	2	11	17.0	Sphagnum magellanicum	Viridiplantae|Streptophyta|Sphagnales
CepurGG1.2G248400.1.p	ppr2r	2	11	17.0	Ceratodon purpureus	Viridiplantae|Streptophyta|Pseudoditrichales
tr|A0A1S3ULS7|A0A1S3ULS7_VIGRR	ppr2r	3	11	9.0	Vigna radiata	Viridiplantae|Streptophyta|Phaseoleae
tr|Q0J1T8|Q0J1T8_ORYSJ	ppr2r	3	11	9.0	Oryza sativa	Viridiplantae|Streptophyta|Oryzeae
CepurGG1.9G182100.1.p	ppr2r	2	11	24.0	Ceratodon purpureus	Viridiplantae|Streptophyta|Pseudoditrichales
tr|Q6ZLH4|Q6ZLH4_ORYSJ	ppr2r	3	11	16.0	Oryza sativa	Viridiplantae|Streptophyta|Oryzeae
tr|Q6ETX2|Q6ETX2_ORYSJ	ppr2r	3	11	15.0	Oryza sativa	Viridiplantae|Streptophyta|Oryzeae
Sphmag06G106900.1.p	ppr2r	1	11	18.0	Sphagnum magellanicum	Viridiplantae|Streptophyta|Sphagnales
tr|A0A176VBQ5|A0A176VBQ5_MARPO	ppr2r	2	11	17.0	Marchantia polymorpha	Viridiplantae|Streptophyta|Marchantiales
tr|A0A176VYL0|A0A176VYL0_MARPO	ppr2r	2	11	22.0	Marchantia polymorpha	Viridiplantae|Streptophyta|Marchantiales
tr|A0A1S3U7S9|A0A1S3U7S9_VIGRR	ppr2r	2	11	22.0	Vigna radiata	Viridiplantae|Streptophyta|Phaseoleae
tr|A0A176VX68|A0A176VX68_MARPO	ppr2r	0	11	na	Marchantia polymorpha	Viridiplantae|Streptophyta|Marchantiales
tr|A0A176W8G6|A0A176W8G6_MARPO	ppr2r	0	11	10.0	Marchantia polymorpha	Viridiplantae|Streptophyta|Marchantiales
tr|Q6Z0F9|Q6Z0F9_ORYSJ	ppr2r	3	11	22.0	Oryza sativa	Viridiplantae|Streptophyta|Oryzeae
tr|A0A1S3U101|A0A1S3U101_VIGRR	ppr2r	2	11	21.0	Vigna radiata	Viridiplantae|Streptophyta|Phaseoleae
tr|A0A1S3U4Z3|A0A1S3U4Z3_VIGRR	ppr2r	3	11	7.0	Vigna radiata	Viridiplantae|Streptophyta|Phaseoleae
tr|Q10MC4|Q10MC4_ORYSJ	ppr2r	3	11	12.0	Oryza sativa	Viridiplantae|Streptophyta|Oryzeae
tr|A0A1S3TMY0|A0A1S3TMY0_VIGRR	ppr2r	0	11	7.0	Vigna radiata	Viridiplantae|Streptophyta|Phaseoleae
tr|A0A0P0XI18|A0A0P0XI18_ORYSJ	ppr2r	4	11	13.0	Oryza sativa	Viridiplantae|Streptophyta|Oryzeae
CepurGG1.9G099000.1.p	ppr2r	3	11	16.0	Ceratodon purpureus	Viridiplantae|Streptophyta|Pseudoditrichales
tr|A0A1S3TS89|A0A1S3TS89_VIGRR	ppr2r	3	11	6.0	Vigna radiata	Viridiplantae|Streptophyta|Phaseoleae
tr|A0A0P0WAE0|A0A0P0WAE0_ORYSJ	ppr2r	4	11	14.0	Oryza sativa	Viridiplantae|Streptophyta|Oryzeae
tr|Q0J1P1|Q0J1P1_ORYSJ	ppr2r	3	11	10.0	Oryza sativa	Viridiplantae|Streptophyta|Oryzeae
tr|A0A1S3U916|A0A1S3U916_VIGRR	ppr2r	2	11	12.0	Vigna radiata	Viridiplantae|Streptophyta|Phaseoleae
tr|A0A1S3U0Q3|A0A1S3U0Q3_VIGRR	ppr2r	2	11	5.0	Vigna radiata	Viridiplantae|Streptophyta|Phaseoleae
Sphmag08G088800.1.p	ppr2r	1	10	6.0	Sphagnum magellanicum	Viridiplantae|Streptophyta|Sphagnales
Sphmag09G106200.1.p	ppr2r	2	11	5.0	Sphagnum magellanicum	Viridiplantae|Streptophyta|Sphagnales
tr|A0A0P0XAT2|A0A0P0XAT2_ORYSJ	ppr2r	1	11	18.0	Oryza sativa	Viridiplantae|Streptophyta|Oryzeae
tr|Q6ATD8|Q6ATD8_ORYSJ	ppr2r	2	11	16.0	Oryza sativa	Viridiplantae|Streptophyta|Oryzeae
Sphmag04G133300.1.p	ppr2r	3	11	10.0	Sphagnum magellanicum	Viridiplantae|Streptophyta|Sphagnales
tr|Q7XHS8|Q7XHS8_ORYSJ	ppr2r	4	11	6.0	Oryza sativa	Viridiplantae|Streptophyta|Oryzeae
tr|A0A1S3TLE4|A0A1S3TLE4_VIGRR	ppr2r	3	11	20.0	Vigna radiata	Viridiplantae|Streptophyta|Phaseoleae
tr|Q6ZA49|Q6ZA49_ORYSJ	ppr2r	4	11	16.0	Oryza sativa	Viridiplantae|Streptophyta|Oryzeae
tr|Q10MG3|Q10MG3_ORYSJ	ppr2r	2	10	9.0	Oryza sativa	Viridiplantae|Streptophyta|Oryzeae
Thupl.29344412s0003.1.p	ppr2r	3	10	0.0	Thuja plicata	Viridiplantae|Streptophyta|Cupressales
tr|A0A1S3Y482|A0A1S3Y482_TOBAC	ppr2r	0	10	na	Nicotiana tabacum	Viridiplantae|Streptophyta|Nicotianoideae
tr|A0A1S3Y4F5|A0A1S3Y4F5_TOBAC	ppr2r	3	10	12.0	Nicotiana tabacum	Viridiplantae|Streptophyta|Nicotianoideae
tr|A0A1S3TIG5|A0A1S3TIG5_VIGRR	ppr2r	0	10	na	Vigna radiata	Viridiplantae|Streptophyta|Phaseoleae
tr|Q0DHN2|Q0DHN2_ORYSJ	ppr2r	2	10	7.0	Oryza sativa	Viridiplantae|Streptophyta|Oryzeae
tr|A0A1S3Y0L6|A0A1S3Y0L6_TOBAC	ppr2r	3	10	5.0	Nicotiana tabacum	Viridiplantae|Streptophyta|Nicotianoideae
sp|Q9SH60|PP103_ARATH	ppr2r	1	10	16.0	Arabidopsis thaliana	Viridiplantae|Streptophyta|Brassicaceae
Thupl.29363335s0001.1.p	ppr2r	1	10	30.0	Thuja plicata	Viridiplantae|Streptophyta|Cupressales
sp|Q9SAD9|PPR40_ARATH	ppr2r	2	10	10.0	Arabidopsis thaliana	Viridiplantae|Streptophyta|Brassicaceae
tr|A0A1S3XI12|A0A1S3XI12_TOBAC	ppr2r	2	10	6.0	Nicotiana tabacum	Viridiplantae|Streptophyta|Nicotianoideae
tr|A0A3S5WGL2|A0A3S5WGL2_9MAGN	ppr2r	3	10	17.0	Cinnamomum micranthum	Viridiplantae|Streptophyta|Lauraceae
sp|A3KPF8|PP131_ARATH	ppr2r	3	10	13.0	Arabidopsis thaliana	Viridiplantae|Streptophyta|Brassicaceae
tr|A0A3S4PGE1|A0A3S4PGE1_9MAGN	ppr2r	3	10	20.0	Cinnamomum micranthum	Viridiplantae|Streptophyta|Lauraceae
tr|A0A1S3XKP6|A0A1S3XKP6_TOBAC	ppr2r	1	10	20.0	Nicotiana tabacum	Viridiplantae|Streptophyta|Nicotianoideae
tr|A0A1S3XPX7|A0A1S3XPX7_TOBAC	ppr2r	3	10	15.0	Nicotiana tabacum	Viridiplantae|Streptophyta|Nicotianoideae
tr|D8RSC5|D8RSC5_SELML	ppr2r	1	10	10.0	Selaginella moellendorffii	Viridiplantae|Streptophyta|Selaginellales
tr|D8RSN1|D8RSN1_SELML	ppr2r	3	10	20.0	Selaginella moellendorffii	Viridiplantae|Streptophyta|Selaginellales
tr|A0A1S3XQ63|A0A1S3XQ63_TOBAC	ppr2r	3	10	14.0	Nicotiana tabacum	Viridiplantae|Streptophyta|Nicotianoideae
Thupl.29357023s0001.1.p	ppr2r	1	10	15.0	Thuja plicata	Viridiplantae|Streptophyta|Cupressales
tr|Q6Z7E0|Q6Z7E0_ORYSJ	ppr2r	4	10	13.0	Oryza sativa	Viridiplantae|Streptophyta|Oryzeae
Thupl.29349595s0001.1.p	ppr2r	0	7	14.0	Thuja plicata	Viridiplantae|Streptophyta|Cupressales
tr|A0A3S3QT93|A0A3S3QT93_9MAGN	ppr2r	0	10	7.0	Cinnamomum micranthum	Viridiplantae|Streptophyta|Lauraceae
tr|A0A1S3Y554|A0A1S3Y554_TOBAC	ppr2r	1	10	16.0	Nicotiana tabacum	Viridiplantae|Streptophyta|Nicotianoideae
tr|D8SDG6|D8SDG6_SELML	ppr2r	1	10	12.0	Selaginella moellendorffii	Viridiplantae|Streptophyta|Selaginellales
tr|A0A1S3UJM3|A0A1S3UJM3_VIGRR	ppr2r	3	10	14.0	Vigna radiata	Viridiplantae|Streptophyta|Phaseoleae
tr|A0A0P0XXY2|A0A0P0XXY2_ORYSJ	ppr2r	3	10	7.0	Oryza sativa	Viridiplantae|Streptophyta|Oryzeae
tr|A0A3S3NJG7|A0A3S3NJG7_9MAGN	ppr2r	1	10	15.0	Cinnamomum micranthum	Viridiplantae|Streptophyta|Lauraceae
Thupl.29382418s0013.10.p	ppr2r	1	8	19.0	Thuja plicata	Viridiplantae|Streptophyta|Cupressales
tr|A0A3S3NI16|A0A3S3NI16_9MAGN	ppr2r	2	10	3.0	Cinnamomum micranthum	Viridiplantae|Streptophyta|Lauraceae
Sphmag19G037100.1.p	ppr2r	2	5	12.0	Sphagnum magellanicum	Viridiplantae|Streptophyta|Sphagnales
tr|Q0JER4|Q0JER4_ORYSJ	ppr2r	1	10	18.0	Oryza sativa	Viridiplantae|Streptophyta|Oryzeae
Sphmag19G034900.1.p	ppr2r	2	10	17.0	Sphagnum magellanicum	Viridiplantae|Streptophyta|Sphagnales
tr|A0A1S3U357|A0A1S3U357_VIGRR	ppr2r	1	10	5.0	Vigna radiata	Viridiplantae|Streptophyta|Phaseoleae
tr|A0A1S3Y5U7|A0A1S3Y5U7_TOBAC	ppr2r	0	10	13.0	Nicotiana tabacum	Viridiplantae|Streptophyta|Nicotianoideae
Thupl.29382304s0019.1.p	ppr2r	0	10	12.0	Thuja plicata	Viridiplantae|Streptophyta|Cupressales
tr|A0A1S3ZE45|A0A1S3ZE45_TOBAC	ppr2r	3	10	2.0	Nicotiana tabacum	Viridiplantae|Streptophyta|Nicotianoideae
tr|A0A3S3N401|A0A3S3N401_9MAGN	ppr2r	3	10	10.0	Cinnamomum micranthum	Viridiplantae|Streptophyta|Lauraceae
tr|A0A3S3N3L7|A0A3S3N3L7_9MAGN	ppr2r	1	10	18.0	Cinnamomum micranthum	Viridiplantae|Streptophyta|Lauraceae
sp|Q9XE98|PP303_ARATH	ppr2r	4	10	15.0	Arabidopsis thaliana	Viridiplantae|Streptophyta|Brassicaceae
tr|A0A3S3N105|A0A3S3N105_9MAGN	ppr2r	2	10	24.0	Cinnamomum micranthum	Viridiplantae|Streptophyta|Lauraceae
tr|A0A1S3Z803|A0A1S3Z803_TOBAC	ppr2r	3	10	20.0	Nicotiana tabacum	Viridiplantae|Streptophyta|Nicotianoideae
tr|A0A3S3NKW7|A0A3S3NKW7_9MAGN	ppr2r	2	10	14.0	Cinnamomum micranthum	Viridiplantae|Streptophyta|Lauraceae
CepurGG1.7G015600.1.p	ppr2r	3	10	15.0	Ceratodon purpureus	Viridiplantae|Streptophyta|Pseudoditrichales
tr|Q0JIR3|Q0JIR3_ORYSJ	ppr2r	4	10	18.0	Oryza sativa	Viridiplantae|Streptophyta|Oryzeae
tr|D8S5A9|D8S5A9_SELML	ppr2r	1	10	12.0	Selaginella moellendorffii	Viridiplantae|Streptophyta|Selaginellales
tr|A0A1S3YGI3|A0A1S3YGI3_TOBAC	ppr2r	2	10	15.0	Nicotiana tabacum	Viridiplantae|Streptophyta|Nicotianoideae
sp|Q9SQU6|PP216_ARATH	ppr2r	3	10	6.0	Arabidopsis thaliana	Viridiplantae|Streptophyta|Brassicaceae
tr|D8S7T3|D8S7T3_SELML	ppr2r	3	10	15.0	Selaginella moellendorffii	Viridiplantae|Streptophyta|Selaginellales
tr|A0A0P0Y672|A0A0P0Y672_ORYSJ	ppr2r	4	10	7.0	Oryza sativa	Viridiplantae|Streptophyta|Oryzeae
tr|A0A1S3YMH0|A0A1S3YMH0_TOBAC	ppr2r	3	10	0.0	Nicotiana tabacum	Viridiplantae|Streptophyta|Nicotianoideae
tr|A0A3S3P2P4|A0A3S3P2P4_9MAGN	ppr2r	2	10	15.0	Cinnamomum micranthum	Viridiplantae|Streptophyta|Lauraceae
Sphmag06G105500.1.p	ppr2r	2	10	18.0	Sphagnum magellanicum	Viridiplantae|Streptophyta|Sphagnales
sp|O65567|PP342_ARATH	ppr2r	1	10	19.0	Arabidopsis thaliana	Viridiplantae|Streptophyta|Brassicaceae
tr|A2ZTA4|A2ZTA4_ORYSJ	ppr2r	3	10	12.0	Oryza sativa	Viridiplantae|Streptophyta|Oryzeae
tr|A0A3S3NS62|A0A3S3NS62_9MAGN	ppr2r	3	10	10.0	Cinnamomum micranthum	Viridiplantae|Streptophyta|Lauraceae
sp|Q9SUF9|PP305_ARATH	ppr2r	1	10	7.0	Arabidopsis thaliana	Viridiplantae|Streptophyta|Brassicaceae
Sphmag19G097600.1.p	ppr2r	3	10	3.0	Sphagnum magellanicum	Viridiplantae|Streptophyta|Sphagnales
sp|O64624|PP163_ARATH	ppr2r	2	10	17.0	Arabidopsis thaliana	Viridiplantae|Streptophyta|Brassicaceae
tr|A0A1S3VMT7|A0A1S3VMT7_VIGRR	ppr2r	3	10	12.0	Vigna radiata	Viridiplantae|Streptophyta|Phaseoleae
tr|A0A1S3VME5|A0A1S3VME5_VIGRR	ppr2r	2	10	8.0	Vigna radiata	Viridiplantae|Streptophyta|Phaseoleae
sp|Q9C8L6|PPR80_ARATH	ppr2r	3	10	17.0	Arabidopsis thaliana	Viridiplantae|Streptophyta|Brassicaceae
sp|Q9CAN6|PPR97_ARATH	ppr2r	3	10	15.0	Arabidopsis thaliana	Viridiplantae|Streptophyta|Brassicaceae
tr|A0A443PZ63|A0A443PZ63_9MAGN	ppr2r	0	10	7.0	Cinnamomum micranthum	Viridiplantae|Streptophyta|Lauraceae
sp|Q9LQ15|PPR95_ARATH	ppr2r	3	10	13.0	Arabidopsis thaliana	Viridiplantae|Streptophyta|Brassicaceae
tr|A0A1S3UDC7|A0A1S3UDC7_VIGRR	ppr2r	2	10	17.0	Vigna radiata	Viridiplantae|Streptophyta|Phaseoleae
sp|Q9C9I6|PP116_ARATH	ppr2r	2	10	5.0	Arabidopsis thaliana	Viridiplantae|Streptophyta|Brassicaceae
sp|Q9C8T7|PP101_ARATH	ppr2r	2	10	15.0	Arabidopsis thaliana	Viridiplantae|Streptophyta|Brassicaceae
sp|Q9LRV2|PP256_ARATH	ppr2r	3	10	6.0	Arabidopsis thaliana	Viridiplantae|Streptophyta|Brassicaceae
tr|A0A1S3VWV5|A0A1S3VWV5_VIGRR	ppr2r	3	10	12.0	Vigna radiata	Viridiplantae|Streptophyta|Phaseoleae
sp|Q9S7Q2|PP124_ARATH	ppr2r	3	10	16.0	Arabidopsis thaliana	Viridiplantae|Streptophyta|Brassicaceae
tr|A0A443PMC5|A0A443PMC5_9MAGN	ppr2r	3	10	15.0	Cinnamomum micranthum	Viridiplantae|Streptophyta|Lauraceae
tr|A0A1S3VWV6|A0A1S3VWV6_VIGRR	ppr2r	1	10	11.0	Vigna radiata	Viridiplantae|Streptophyta|Phaseoleae
sp|Q9LS72|PP261_ARATH	ppr2r	3	10	14.0	Arabidopsis thaliana	Viridiplantae|Streptophyta|Brassicaceae
tr|A0A1S3VYP7|A0A1S3VYP7_VIGRR	ppr2r	3	10	7.0	Vigna radiata	Viridiplantae|Streptophyta|Phaseoleae
sp|Q8S9D1|PP395_ARATH	ppr2r	1	10	13.0	Arabidopsis thaliana	Viridiplantae|Streptophyta|Brassicaceae
tr|A0A1S3T8G1|A0A1S3T8G1_VIGRR	ppr2r	3	10	14.0	Vigna radiata	Viridiplantae|Streptophyta|Phaseoleae
tr|A0A443PF78|A0A443PF78_9MAGN	ppr2r	3	10	15.0	Cinnamomum micranthum	Viridiplantae|Streptophyta|Lauraceae
tr|Q5NBA9|Q5NBA9_ORYSJ	ppr2r	2	10	16.0	Oryza sativa	Viridiplantae|Streptophyta|Oryzeae
tr|D8QV22|D8QV22_SELML	ppr2r	2	10	18.0	Selaginella moellendorffii	Viridiplantae|Streptophyta|Selaginellales
sp|Q9FFN1|PP363_ARATH	ppr2r	4	10	7.0	Arabidopsis thaliana	Viridiplantae|Streptophyta|Brassicaceae
tr|A0A1S3VV96|A0A1S3VV96_VIGRR	ppr2r	2	10	12.0	Vigna radiata	Viridiplantae|Streptophyta|Phaseoleae
sp|Q9LJR6|PP253_ARATH	ppr2r	2	10	5.0	Arabidopsis thaliana	Viridiplantae|Streptophyta|Brassicaceae
sp|Q9FMD3|PP389_ARATH	ppr2r	3	10	12.0	Arabidopsis thaliana	Viridiplantae|Streptophyta|Brassicaceae
tr|A0A1S3U8Z1|A0A1S3U8Z1_VIGRR	ppr2r	3	10	13.0	Vigna radiata	Viridiplantae|Streptophyta|Phaseoleae
Sphmag02G157000.1.p	ppr2r	0	10	10.0	Sphagnum magellanicum	Viridiplantae|Streptophyta|Sphagnales
sp|Q9FLJ4|PP440_ARATH	ppr2r	3	10	13.0	Arabidopsis thaliana	Viridiplantae|Streptophyta|Brassicaceae
tr|Q654Y7|Q654Y7_ORYSJ	ppr2r	2	10	21.0	Oryza sativa	Viridiplantae|Streptophyta|Oryzeae
Sphmag02G186200.1.p	ppr2r	1	10	12.0	Sphagnum magellanicum	Viridiplantae|Streptophyta|Sphagnales
Sphmag02G191100.1.p	ppr2r	3	10	7.0	Sphagnum magellanicum	Viridiplantae|Streptophyta|Sphagnales
tr|A0A1S3U885|A0A1S3U885_VIGRR	ppr2r	2	10	6.0	Vigna radiata	Viridiplantae|Streptophyta|Phaseoleae
Sphmag03G013100.1.p	ppr2r	2	10	17.0	Sphagnum magellanicum	Viridiplantae|Streptophyta|Sphagnales
tr|B9FHB0|B9FHB0_ORYSJ	ppr2r	3	10	7.0	Oryza sativa	Viridiplantae|Streptophyta|Oryzeae
sp|Q9FIX3|PP407_ARATH	ppr2r	3	10	0.0	Arabidopsis thaliana	Viridiplantae|Streptophyta|Brassicaceae
sp|Q9FIT7|PP442_ARATH	ppr2r	3	10	21.0	Arabidopsis thaliana	Viridiplantae|Streptophyta|Brassicaceae
tr|A0A176W8I1|A0A176W8I1_MARPO	ppr2r	1	10	16.0	Marchantia polymorpha	Viridiplantae|Streptophyta|Marchantiales
tr|Q5ZDP1|Q5ZDP1_ORYSJ	ppr2r	3	10	8.0	Oryza sativa	Viridiplantae|Streptophyta|Oryzeae
tr|Q6EPZ3|Q6EPZ3_ORYSJ	ppr2r	4	10	15.0	Oryza sativa	Viridiplantae|Streptophyta|Oryzeae
tr|A0A443P8U2|A0A443P8U2_9MAGN	ppr2r	2	10	7.0	Cinnamomum micranthum	Viridiplantae|Streptophyta|Lauraceae
sp|Q5G1T1|PP272_ARATH	ppr2r	3	10	11.0	Arabidopsis thaliana	Viridiplantae|Streptophyta|Brassicaceae
sp|Q5G1S8|PP241_ARATH	ppr2r	3	10	22.0	Arabidopsis thaliana	Viridiplantae|Streptophyta|Brassicaceae
sp|Q9M302|PP270_ARATH	ppr2r	1	10	15.0	Arabidopsis thaliana	Viridiplantae|Streptophyta|Brassicaceae
Thupl.29378485s0005.1.p	ppr2r	3	10	15.0	Thuja plicata	Viridiplantae|Streptophyta|Cupressales
tr|D8RCZ0|D8RCZ0_SELML	ppr2r	0	10	15.0	Selaginella moellendorffii	Viridiplantae|Streptophyta|Selaginellales
sp|Q9M9X9|PPR18_ARATH	ppr2r	3	10	22.0	Arabidopsis thaliana	Viridiplantae|Streptophyta|Brassicaceae
tr|D8RDD2|D8RDD2_SELML	ppr2r	1	10	10.0	Selaginella moellendorffii	Viridiplantae|Streptophyta|Selaginellales
sp|O82380|PP175_ARATH	ppr2r	2	10	6.0	Arabidopsis thaliana	Viridiplantae|Streptophyta|Brassicaceae
tr|D8RFB3|D8RFB3_SELML	ppr2r	1	10	12.0	Selaginella moellendorffii	Viridiplantae|Streptophyta|Selaginellales
tr|D8T1L1|D8T1L1_SELML	ppr2r	3	10	12.0	Selaginella moellendorffii	Viridiplantae|Streptophyta|Selaginellales
tr|A0A176VGP6|A0A176VGP6_MARPO	ppr2r	1	10	18.0	Marchantia polymorpha	Viridiplantae|Streptophyta|Marchantiales
tr|A0A1S3VMH6|A0A1S3VMH6_VIGRR	ppr2r	2	10	10.0	Vigna radiata	Viridiplantae|Streptophyta|Phaseoleae
tr|A0A443N5E1|A0A443N5E1_9MAGN	ppr2r	3	10	17.0	Cinnamomum micranthum	Viridiplantae|Streptophyta|Lauraceae
sp|Q9S7F4|PP206_ARATH	ppr2r	2	10	7.0	Arabidopsis thaliana	Viridiplantae|Streptophyta|Brassicaceae
tr|A0A176VG40|A0A176VG40_MARPO	ppr2r	1	10	21.0	Marchantia polymorpha	Viridiplantae|Streptophyta|Marchantiales
tr|A0A1S3TE86|A0A1S3TE86_VIGRR	ppr2r	2	10	21.0	Vigna radiata	Viridiplantae|Streptophyta|Phaseoleae
Sphmag05G038100.1.p	ppr2r	2	10	14.0	Sphagnum magellanicum	Viridiplantae|Streptophyta|Sphagnales
tr|A0A1S3TEQ6|A0A1S3TEQ6_VIGRR	ppr2r	1	10	5.0	Vigna radiata	Viridiplantae|Streptophyta|Phaseoleae
tr|A0A176VMZ0|A0A176VMZ0_MARPO	ppr2r	3	10	2.0	Marchantia polymorpha	Viridiplantae|Streptophyta|Marchantiales
tr|A0A443NCJ5|A0A443NCJ5_9MAGN	ppr2r	1	10	19.0	Cinnamomum micranthum	Viridiplantae|Streptophyta|Lauraceae
sp|Q56XI1|PPR25_ARATH	ppr2r	3	10	14.0	Arabidopsis thaliana	Viridiplantae|Streptophyta|Brassicaceae
Thupl.29377169s0016.2.p	ppr2r	1	6	10.0	Thuja plicata	Viridiplantae|Streptophyta|Cupressales
sp|Q9LUC2|PP231_ARATH	ppr2r	4	10	6.0	Arabidopsis thaliana	Viridiplantae|Streptophyta|Brassicaceae
tr|D8QXL6|D8QXL6_SELML	ppr2r	0	10	16.0	Selaginella moellendorffii	Viridiplantae|Streptophyta|Selaginellales
sp|Q3EDF8|PPR28_ARATH	ppr2r	2	10	13.0	Arabidopsis thaliana	Viridiplantae|Streptophyta|Brassicaceae
tr|A0A1S3VPY2|A0A1S3VPY2_VIGRR	ppr2r	3	10	7.0	Vigna radiata	Viridiplantae|Streptophyta|Phaseoleae
Thupl.29378212s0017.1.p	ppr2r	0	10	23.0	Thuja plicata	Viridiplantae|Streptophyta|Cupressales
tr|A0A443P230|A0A443P230_9MAGN	ppr2r	0	10	3.0	Cinnamomum micranthum	Viridiplantae|Streptophyta|Lauraceae
tr|A0A443P1A5|A0A443P1A5_9MAGN	ppr2r	0	10	13.0	Cinnamomum micranthum	Viridiplantae|Streptophyta|Lauraceae
tr|A0A1S3VPT6|A0A1S3VPT6_VIGRR	ppr2r	2	10	5.0	Vigna radiata	Viridiplantae|Streptophyta|Phaseoleae
tr|A0A1S3U6E7|A0A1S3U6E7_VIGRR	ppr2r	0	10	5.0	Vigna radiata	Viridiplantae|Streptophyta|Phaseoleae
sp|Q9LW84|PP236_ARATH	ppr2r	2	10	17.0	Arabidopsis thaliana	Viridiplantae|Streptophyta|Brassicaceae
sp|Q0WPZ6|PP158_ARATH	ppr2r	3	10	0.0	Arabidopsis thaliana	Viridiplantae|Streptophyta|Brassicaceae
tr|A0A1S3UFR0|A0A1S3UFR0_VIGRR	ppr2r	3	10	13.0	Vigna radiata	Viridiplantae|Streptophyta|Phaseoleae
sp|Q0WNP3|PP319_ARATH	ppr2r	3	10	4.0	Arabidopsis thaliana	Viridiplantae|Streptophyta|Brassicaceae
tr|A0A1S3U5P2|A0A1S3U5P2_VIGRR	ppr2r	2	10	6.0	Vigna radiata	Viridiplantae|Streptophyta|Phaseoleae
tr|D8R5E0|D8R5E0_SELML	ppr2r	1	10	11.0	Selaginella moellendorffii	Viridiplantae|Streptophyta|Selaginellales
sp|Q0WKV3|PPR36_ARATH	ppr2r	3	10	16.0	Arabidopsis thaliana	Viridiplantae|Streptophyta|Brassicaceae
sp|P0C8Q3|PP326_ARATH	ppr2r	3	10	14.0	Arabidopsis thaliana	Viridiplantae|Streptophyta|Brassicaceae
tr|A0A176VP83|A0A176VP83_MARPO	ppr2r	1	10	8.0	Marchantia polymorpha	Viridiplantae|Streptophyta|Marchantiales
tr|A0A1S3UGW4|A0A1S3UGW4_VIGRR	ppr2r	1	10	7.0	Vigna radiata	Viridiplantae|Streptophyta|Phaseoleae
tr|Q76C22|Q76C22_ORYSJ	ppr2r	3	10	20.0	Oryza sativa	Viridiplantae|Streptophyta|Oryzeae
tr|D8SDX1|D8SDX1_SELML	ppr2r	2	10	16.0	Selaginella moellendorffii	Viridiplantae|Streptophyta|Selaginellales
tr|A0A1S3VTH5|A0A1S3VTH5_VIGRR	ppr2r	2	10	15.0	Vigna radiata	Viridiplantae|Streptophyta|Phaseoleae
tr|A0A3Q0EWI2|A0A3Q0EWI2_VIGRR	ppr2r	2	10	11.0	Vigna radiata	Viridiplantae|Streptophyta|Phaseoleae
Sphmag13G001100.1.p	ppr2r	1	10	20.0	Sphagnum magellanicum	Viridiplantae|Streptophyta|Sphagnales
tr|A0A1S4CLI9|A0A1S4CLI9_TOBAC	ppr2r	2	10	3.0	Nicotiana tabacum	Viridiplantae|Streptophyta|Nicotianoideae
tr|A0A2R6WS94|A0A2R6WS94_MARPO	ppr2r	4	10	15.0	Marchantia polymorpha	Viridiplantae|Streptophyta|Marchantiales
tr|A0A1S4CJV4|A0A1S4CJV4_TOBAC	ppr2r	2	10	24.0	Nicotiana tabacum	Viridiplantae|Streptophyta|Nicotianoideae
Sphmag15G088500.1.p	ppr2r	3	10	22.0	Sphagnum magellanicum	Viridiplantae|Streptophyta|Sphagnales
tr|A0A1S3TTU1|A0A1S3TTU1_VIGRR	ppr2r	0	10	19.0	Vigna radiata	Viridiplantae|Streptophyta|Phaseoleae
tr|Q8LNH0|Q8LNH0_ORYSJ	ppr2r	3	10	13.0	Oryza sativa	Viridiplantae|Streptophyta|Oryzeae
tr|A0A2R6WYR3|A0A2R6WYR3_MARPO	ppr2r	3	10	2.0	Marchantia polymorpha	Viridiplantae|Streptophyta|Marchantiales
tr|A0A1S4CHH7|A0A1S4CHH7_TOBAC	ppr2r	3	10	11.0	Nicotiana tabacum	Viridiplantae|Streptophyta|Nicotianoideae
Sphmag10G077200.1.p	ppr2r	4	10	9.0	Sphagnum magellanicum	Viridiplantae|Streptophyta|Sphagnales
Sphmag13G031500.1.p	ppr2r	3	10	5.0	Sphagnum magellanicum	Viridiplantae|Streptophyta|Sphagnales
CepurGG1.1G221100.1.p	ppr2r	3	10	14.0	Ceratodon purpureus	Viridiplantae|Streptophyta|Pseudoditrichales
Thupl.29380490s0005.1.p	ppr2r	2	10	20.0	Thuja plicata	Viridiplantae|Streptophyta|Cupressales
tr|A0A3Q0F077|A0A3Q0F077_VIGRR	ppr2r	3	10	13.0	Vigna radiata	Viridiplantae|Streptophyta|Phaseoleae
CepurGG1.2G206300.1.p	ppr2r	4	10	7.0	Ceratodon purpureus	Viridiplantae|Streptophyta|Pseudoditrichales
Sphmag09G032400.1.p	ppr2r	3	10	3.0	Sphagnum magellanicum	Viridiplantae|Streptophyta|Sphagnales
tr|A0A3Q0FDR2|A0A3Q0FDR2_VIGRR	ppr2r	0	10	10.0	Vigna radiata	Viridiplantae|Streptophyta|Phaseoleae
tr|A0A0P0VEJ3|A0A0P0VEJ3_ORYSJ	ppr2r	1	10	16.0	Oryza sativa	Viridiplantae|Streptophyta|Oryzeae
CepurGG1.2G206000.1.p	ppr2r	4	10	7.0	Ceratodon purpureus	Viridiplantae|Streptophyta|Pseudoditrichales
CepurGG1.2G205300.1.p	ppr2r	4	10	7.0	Ceratodon purpureus	Viridiplantae|Streptophyta|Pseudoditrichales
tr|A0A1S4D7R9|A0A1S4D7R9_TOBAC	ppr2r	3	10	13.0	Nicotiana tabacum	Viridiplantae|Streptophyta|Nicotianoideae
tr|A0A1S4D539|A0A1S4D539_TOBAC	ppr2r	0	10	23.0	Nicotiana tabacum	Viridiplantae|Streptophyta|Nicotianoideae
tr|A0A1S3UZ85|A0A1S3UZ85_VIGRR	ppr2r	2	10	19.0	Vigna radiata	Viridiplantae|Streptophyta|Phaseoleae
tr|A0A0P0VD44|A0A0P0VD44_ORYSJ	ppr2r	2	10	6.0	Oryza sativa	Viridiplantae|Streptophyta|Oryzeae
tr|A0A2R6WHT8|A0A2R6WHT8_MARPO	ppr2r	0	10	16.0	Marchantia polymorpha	Viridiplantae|Streptophyta|Marchantiales
tr|A0A1S4CU36|A0A1S4CU36_TOBAC	ppr2r	3	10	13.0	Nicotiana tabacum	Viridiplantae|Streptophyta|Nicotianoideae
tr|A0A0P0VAN3|A0A0P0VAN3_ORYSJ	ppr2r	1	10	16.0	Oryza sativa	Viridiplantae|Streptophyta|Oryzeae
tr|Q8H473|Q8H473_ORYSJ	ppr2r	1	10	5.0	Oryza sativa	Viridiplantae|Streptophyta|Oryzeae
tr|A0A2R6WPS0|A0A2R6WPS0_MARPO	ppr2r	2	10	23.0	Marchantia polymorpha	Viridiplantae|Streptophyta|Marchantiales
tr|A0A1S3TWV1|A0A1S3TWV1_VIGRR	ppr2r	2	10	4.0	Vigna radiata	Viridiplantae|Streptophyta|Phaseoleae
tr|D8TFC8|D8TFC8_SELML	ppr2r	0	10	15.0	Selaginella moellendorffii	Viridiplantae|Streptophyta|Selaginellales
tr|A0A1S4BUU0|A0A1S4BUU0_TOBAC	ppr2r	3	10	3.0	Nicotiana tabacum	Viridiplantae|Streptophyta|Nicotianoideae
Thupl.29381594s0040.10.p	ppr2r	2	10	20.0	Thuja plicata	Viridiplantae|Streptophyta|Cupressales
tr|Q0E1A0|Q0E1A0_ORYSJ	ppr2r	3	10	6.0	Oryza sativa	Viridiplantae|Streptophyta|Oryzeae
tr|A0A0P0WKI2|A0A0P0WKI2_ORYSJ	ppr2r	0	10	7.0	Oryza sativa	Viridiplantae|Streptophyta|Oryzeae
Sphmag13G094600.1.p	ppr2r	1	10	7.0	Sphagnum magellanicum	Viridiplantae|Streptophyta|Sphagnales
tr|A0A2R6XH22|A0A2R6XH22_MARPO	ppr2r	3	10	21.0	Marchantia polymorpha	Viridiplantae|Streptophyta|Marchantiales
tr|A0A388JVL7|A0A388JVL7_CHABU	ppr2r	1	10	19.0	Chara braunii	Viridiplantae|Streptophyta|Charales
tr|A0A1S4BYB8|A0A1S4BYB8_TOBAC	ppr2r	2	10	20.0	Nicotiana tabacum	Viridiplantae|Streptophyta|Nicotianoideae
tr|A0A2R6X4I0|A0A2R6X4I0_MARPO	ppr2r	2	10	8.0	Marchantia polymorpha	Viridiplantae|Streptophyta|Marchantiales
tr|A0A1S4CA30|A0A1S4CA30_TOBAC	ppr2r	3	10	16.0	Nicotiana tabacum	Viridiplantae|Streptophyta|Nicotianoideae
tr|A0A1S3UPS2|A0A1S3UPS2_VIGRR	ppr2r	2	10	10.0	Vigna radiata	Viridiplantae|Streptophyta|Phaseoleae
tr|A0A1S3TU43|A0A1S3TU43_VIGRR	ppr2r	2	10	14.0	Vigna radiata	Viridiplantae|Streptophyta|Phaseoleae
tr|A0A1S4B1T3|A0A1S4B1T3_TOBAC	ppr2r	3	10	18.0	Nicotiana tabacum	Viridiplantae|Streptophyta|Nicotianoideae
tr|Q8LQY2|Q8LQY2_ORYSJ	ppr2r	3	10	20.0	Oryza sativa	Viridiplantae|Streptophyta|Oryzeae
tr|A0A1S3TW20|A0A1S3TW20_VIGRR	ppr2r	3	10	17.0	Vigna radiata	Viridiplantae|Streptophyta|Phaseoleae
tr|A0A2R6X900|A0A2R6X900_MARPO	ppr2r	3	10	15.0	Marchantia polymorpha	Viridiplantae|Streptophyta|Marchantiales
tr|A0A1S3V8A2|A0A1S3V8A2_VIGRR	ppr2r	2	10	4.0	Vigna radiata	Viridiplantae|Streptophyta|Phaseoleae
tr|A0A1S4BD94|A0A1S4BD94_TOBAC	ppr2r	1	10	18.0	Nicotiana tabacum	Viridiplantae|Streptophyta|Nicotianoideae
Sphmag14G097500.1.p	ppr2r	0	10	5.0	Sphagnum magellanicum	Viridiplantae|Streptophyta|Sphagnales
tr|A0A1S4BE38|A0A1S4BE38_TOBAC	ppr2r	2	10	14.0	Nicotiana tabacum	Viridiplantae|Streptophyta|Nicotianoideae
tr|A0A1S4BZR8|A0A1S4BZR8_TOBAC	ppr2r	1	10	0.0	Nicotiana tabacum	Viridiplantae|Streptophyta|Nicotianoideae
tr|A0A1S3V9N1|A0A1S3V9N1_VIGRR	ppr2r	3	10	2.0	Vigna radiata	Viridiplantae|Streptophyta|Phaseoleae
tr|A0A1S3V991|A0A1S3V991_VIGRR	ppr2r	3	10	8.0	Vigna radiata	Viridiplantae|Streptophyta|Phaseoleae
tr|A0A1S3UYY4|A0A1S3UYY4_VIGRR	ppr2r	1	10	8.0	Vigna radiata	Viridiplantae|Streptophyta|Phaseoleae
tr|A0A1S3UT34|A0A1S3UT34_VIGRR	ppr2r	3	10	12.0	Vigna radiata	Viridiplantae|Streptophyta|Phaseoleae
tr|A0A1S3TS14|A0A1S3TS14_VIGRR	ppr2r	1	10	13.0	Vigna radiata	Viridiplantae|Streptophyta|Phaseoleae
tr|A0A1S3VF11|A0A1S3VF11_VIGRR	ppr2r	3	10	14.0	Vigna radiata	Viridiplantae|Streptophyta|Phaseoleae
tr|A0A1S3UTC4|A0A1S3UTC4_VIGRR	ppr2r	1	10	12.0	Vigna radiata	Viridiplantae|Streptophyta|Phaseoleae
tr|A0A1S3TRC9|A0A1S3TRC9_VIGRR	ppr2r	2	10	10.0	Vigna radiata	Viridiplantae|Streptophyta|Phaseoleae
tr|A0A1S3TQV1|A0A1S3TQV1_VIGRR	ppr2r	3	10	2.0	Vigna radiata	Viridiplantae|Streptophyta|Phaseoleae
tr|A0A1S3UVS0|A0A1S3UVS0_VIGRR	ppr2r	0	10	18.0	Vigna radiata	Viridiplantae|Streptophyta|Phaseoleae
Thupl.29380727s0002.1.p	ppr2r	3	10	15.0	Thuja plicata	Viridiplantae|Streptophyta|Cupressales
tr|Q7XMZ6|Q7XMZ6_ORYSJ	ppr2r	3	10	8.0	Oryza sativa	Viridiplantae|Streptophyta|Oryzeae
Sphmag17G000400.1.p	ppr2r	1	10	20.0	Sphagnum magellanicum	Viridiplantae|Streptophyta|Sphagnales
Sphmag12G036300.1.p	ppr2r	3	10	7.0	Sphagnum magellanicum	Viridiplantae|Streptophyta|Sphagnales
Sphmag17G000500.1.p	ppr2r	1	10	20.0	Sphagnum magellanicum	Viridiplantae|Streptophyta|Sphagnales
tr|A0A1S3ZTT3|A0A1S3ZTT3_TOBAC	ppr2r	2	10	13.0	Nicotiana tabacum	Viridiplantae|Streptophyta|Nicotianoideae
sp|Q9ZUT5|PP191_ARATH	ppr2r	3	10	6.0	Arabidopsis thaliana	Viridiplantae|Streptophyta|Brassicaceae
tr|A0A1S3TYY7|A0A1S3TYY7_VIGRR	ppr2r	3	10	8.0	Vigna radiata	Viridiplantae|Streptophyta|Phaseoleae
tr|Q0J946|Q0J946_ORYSJ	ppr2r	3	10	12.0	Oryza sativa	Viridiplantae|Streptophyta|Oryzeae
tr|A0A1S3ZRB0|A0A1S3ZRB0_TOBAC	ppr2r	3	10	22.0	Nicotiana tabacum	Viridiplantae|Streptophyta|Nicotianoideae
tr|A0A2K1J6J6|A0A2K1J6J6_PHYPA	ppr2r	2	10	5.0	Physcomitrium patens	Viridiplantae|Streptophyta|Funariales
tr|A0A2K1KIV0|A0A2K1KIV0_PHYPA	ppr2r	3	10	17.0	Physcomitrium patens	Viridiplantae|Streptophyta|Funariales
tr|A0A1S3UTF0|A0A1S3UTF0_VIGRR	ppr2r	0	10	6.0	Vigna radiata	Viridiplantae|Streptophyta|Phaseoleae
tr|A0A3Q0FEG3|A0A3Q0FEG3_VIGRR	ppr2r	3	10	14.0	Vigna radiata	Viridiplantae|Streptophyta|Phaseoleae
tr|A0A1S4DI83|A0A1S4DI83_TOBAC	ppr2r	3	10	14.0	Nicotiana tabacum	Viridiplantae|Streptophyta|Nicotianoideae
tr|A0A1S3VFR0|A0A1S3VFR0_VIGRR	ppr2r	3	10	16.0	Vigna radiata	Viridiplantae|Streptophyta|Phaseoleae
sp|Q9ZVX5|PP156_ARATH	ppr2r	0	10	3.0	Arabidopsis thaliana	Viridiplantae|Streptophyta|Brassicaceae
tr|Q7XV61|Q7XV61_ORYSJ	ppr2r	4	10	6.0	Oryza sativa	Viridiplantae|Streptophyta|Oryzeae
Thupl.29379796s0016.1.p	ppr2r	0	10	17.0	Thuja plicata	Viridiplantae|Streptophyta|Cupressales
tr|A0A1S3ZFL7|A0A1S3ZFL7_TOBAC	ppr2r	2	10	12.0	Nicotiana tabacum	Viridiplantae|Streptophyta|Nicotianoideae
tr|Q69K58|Q69K58_ORYSJ	ppr2r	2	9	23.0	Oryza sativa	Viridiplantae|Streptophyta|Oryzeae
tr|A0A1S3TUY2|A0A1S3TUY2_VIGRR	ppr2r	3	9	16.0	Vigna radiata	Viridiplantae|Streptophyta|Phaseoleae
tr|A0A835XF39|A0A835XF39_9CHLO	ppr2r	1	9	7.0	Edaphochlamys debaryana	Viridiplantae|Chlorophyta|Chlamydomonadales
tr|A0A1S3TAP5|A0A1S3TAP5_VIGRR	ppr2r	2	9	11.0	Vigna radiata	Viridiplantae|Streptophyta|Phaseoleae
tr|A0A7I4CLV0|A0A7I4CLV0_PHYPA	ppr2r	3	9	19.0	Physcomitrium patens	Viridiplantae|Streptophyta|Funariales
Sphmag02G072600.1.p	ppr2r	0	9	18.0	Sphagnum magellanicum	Viridiplantae|Streptophyta|Sphagnales
tr|A0A2K1KGV5|A0A2K1KGV5_PHYPA	ppr2r	1	9	5.0	Physcomitrium patens	Viridiplantae|Streptophyta|Funariales
tr|A0A8J4B656|A0A8J4B656_9CHLO	ppr2r	2	9	19.0	Volvox africanus	Viridiplantae|Chlorophyta|Chlamydomonadales
tr|A0A2R6X3A0|A0A2R6X3A0_MARPO	ppr2r	3	9	13.0	Marchantia polymorpha	Viridiplantae|Streptophyta|Marchantiales
sp|Q9FLD8|PP408_ARATH	ppr2r	3	9	18.0	Arabidopsis thaliana	Viridiplantae|Streptophyta|Brassicaceae
sp|Q0WMY5|PP365_ARATH	ppr2r	2	9	17.0	Arabidopsis thaliana	Viridiplantae|Streptophyta|Brassicaceae
tr|A0A8J4D1A4|A0A8J4D1A4_9CHLO	ppr2r	2	9	18.0	Volvox reticuliferus	Viridiplantae|Chlorophyta|Chlamydomonadales
tr|A0A2K1K7D6|A0A2K1K7D6_PHYPA	ppr2r	4	9	15.0	Physcomitrium patens	Viridiplantae|Streptophyta|Funariales
tr|Q6K297|Q6K297_ORYSJ	ppr2r	2	9	8.0	Oryza sativa	Viridiplantae|Streptophyta|Oryzeae
tr|A0A2R6XV49|A0A2R6XV49_MARPO	ppr2r	4	9	15.0	Marchantia polymorpha	Viridiplantae|Streptophyta|Marchantiales
tr|Q8W0A6|Q8W0A6_ORYSJ	ppr2r	2	9	12.0	Oryza sativa	Viridiplantae|Streptophyta|Oryzeae
CepurGG1.12G079400.1.p	ppr2r	2	9	13.0	Ceratodon purpureus	Viridiplantae|Streptophyta|Pseudoditrichales
CepurGG1.12G079600.1.p	ppr2r	2	9	13.0	Ceratodon purpureus	Viridiplantae|Streptophyta|Pseudoditrichales
tr|A0A1S3X9B3|A0A1S3X9B3_TOBAC	ppr2r	1	9	2.0	Nicotiana tabacum	Viridiplantae|Streptophyta|Nicotianoideae
tr|A0A1S4BT54|A0A1S4BT54_TOBAC	ppr2r	0	9	0.0	Nicotiana tabacum	Viridiplantae|Streptophyta|Nicotianoideae
tr|A0A2K1JCV5|A0A2K1JCV5_PHYPA	ppr2r	3	9	9.0	Physcomitrium patens	Viridiplantae|Streptophyta|Funariales
tr|A0A835T1Y4|A0A835T1Y4_9CHLO	ppr2r	2	9	20.0	Chlamydomonas schloesseri	Viridiplantae|Chlorophyta|Chlamydomonadales
tr|A0A1S3VU48|A0A1S3VU48_VIGRR	ppr2r	1	9	6.0	Vigna radiata	Viridiplantae|Streptophyta|Phaseoleae
tr|A0A1S3U8R0|A0A1S3U8R0_VIGRR	ppr2r	2	9	14.0	Vigna radiata	Viridiplantae|Streptophyta|Phaseoleae
Sphmag01G054600.1.p	ppr2r	3	9	14.0	Sphagnum magellanicum	Viridiplantae|Streptophyta|Sphagnales
tr|A0A835VT32|A0A835VT32_CHLIN	ppr2r	1	9	8.0	Chlamydomonas incerta	Viridiplantae|Chlorophyta|Chlamydomonadales
tr|A0A1S3U8S1|A0A1S3U8S1_VIGRR	ppr2r	1	9	13.0	Vigna radiata	Viridiplantae|Streptophyta|Phaseoleae
sp|Q10PZ4|ATP4_ORYSJ	ppr2r	3	9	8.0	Oryza sativa	Viridiplantae|Streptophyta|Oryzeae
tr|A0A2R6XTR7|A0A2R6XTR7_MARPO	ppr2r	3	9	11.0	Marchantia polymorpha	Viridiplantae|Streptophyta|Marchantiales
sp|Q0WVK7|PPR12_ARATH	ppr2r	3	9	0.0	Arabidopsis thaliana	Viridiplantae|Streptophyta|Brassicaceae
tr|A0A2K1J781|A0A2K1J781_PHYPA	ppr2r	4	9	3.0	Physcomitrium patens	Viridiplantae|Streptophyta|Funariales
tr|A0A7I4E8S3|A0A7I4E8S3_PHYPA	ppr2r	4	9	12.0	Physcomitrium patens	Viridiplantae|Streptophyta|Funariales
tr|Q69UA3|Q69UA3_ORYSJ	ppr2r	4	9	4.0	Oryza sativa	Viridiplantae|Streptophyta|Oryzeae
tr|A0A443P3S3|A0A443P3S3_9MAGN	ppr2r	0	9	21.0	Cinnamomum micranthum	Viridiplantae|Streptophyta|Lauraceae
tr|A0A250XJA5|A0A250XJA5_9CHLO	ppr2r	2	9	14.0	Chlamydomonas eustigma	Viridiplantae|Chlorophyta|Chlamydomonadales
Thupl.29380492s0006.1.p	ppr2r	0	9	17.0	Thuja plicata	Viridiplantae|Streptophyta|Cupressales
tr|A0A1S3VW98|A0A1S3VW98_VIGRR	ppr2r	3	9	14.0	Vigna radiata	Viridiplantae|Streptophyta|Phaseoleae
Sphmag02G048100.1.p	ppr2r	3	9	6.0	Sphagnum magellanicum	Viridiplantae|Streptophyta|Sphagnales
sp|Q0WLC6|PP349_ARATH	ppr2r	3	9	5.0	Arabidopsis thaliana	Viridiplantae|Streptophyta|Brassicaceae
tr|A0A1S4CRS7|A0A1S4CRS7_TOBAC	ppr2r	2	9	16.0	Nicotiana tabacum	Viridiplantae|Streptophyta|Nicotianoideae
tr|A0A2J7ZYY0|A0A2J7ZYY0_9CHLO	ppr2r	2	9	6.0	Tetrabaena socialis	Viridiplantae|Chlorophyta|Chlamydomonadales
sp|Q9C9I3|PP115_ARATH	ppr2r	1	9	6.0	Arabidopsis thaliana	Viridiplantae|Streptophyta|Brassicaceae
tr|A0A443PU66|A0A443PU66_9MAGN	ppr2r	2	9	15.0	Cinnamomum micranthum	Viridiplantae|Streptophyta|Lauraceae
tr|A0A2R6X2B9|A0A2R6X2B9_MARPO	ppr2r	3	9	22.0	Marchantia polymorpha	Viridiplantae|Streptophyta|Marchantiales
tr|A0A2R6WFN3|A0A2R6WFN3_MARPO	ppr2r	4	9	14.0	Marchantia polymorpha	Viridiplantae|Streptophyta|Marchantiales
tr|A0A443PWJ4|A0A443PWJ4_9MAGN	ppr2r	0	9	7.0	Cinnamomum micranthum	Viridiplantae|Streptophyta|Lauraceae
tr|A0A443PY29|A0A443PY29_9MAGN	ppr2r	3	9	19.0	Cinnamomum micranthum	Viridiplantae|Streptophyta|Lauraceae
tr|A0A1S4CYY8|A0A1S4CYY8_TOBAC	ppr2r	2	9	15.0	Nicotiana tabacum	Viridiplantae|Streptophyta|Nicotianoideae
tr|A0A176WS55|A0A176WS55_MARPO	ppr2r	1	9	15.0	Marchantia polymorpha	Viridiplantae|Streptophyta|Marchantiales
tr|A0A443Q296|A0A443Q296_9MAGN	ppr2r	2	9	8.0	Cinnamomum micranthum	Viridiplantae|Streptophyta|Lauraceae
Sphmag02G000500.1.p	ppr2r	1	9	5.0	Sphagnum magellanicum	Viridiplantae|Streptophyta|Sphagnales
tr|A0A1S4DG63|A0A1S4DG63_TOBAC	ppr2r	2	9	19.0	Nicotiana tabacum	Viridiplantae|Streptophyta|Nicotianoideae
tr|A0A1S3T7E3|A0A1S3T7E3_VIGRR	ppr2r	3	9	7.0	Vigna radiata	Viridiplantae|Streptophyta|Phaseoleae
tr|A0A5J4YH16|A0A5J4YH16_PORPP	ppr2r	0	9	14.0	Porphyridium purpureum	Rhodophyta|Bangiophyceae|Porphyridiales
tr|Q9LHZ4|Q9LHZ4_ORYSJ	ppr2r	4	9	6.0	Oryza sativa	Viridiplantae|Streptophyta|Oryzeae
Sphmag01G081700.1.p	ppr2r	3	9	11.0	Sphagnum magellanicum	Viridiplantae|Streptophyta|Sphagnales
tr|A0A443P7K8|A0A443P7K8_9MAGN	ppr2r	2	9	14.0	Cinnamomum micranthum	Viridiplantae|Streptophyta|Lauraceae
sp|Q9FKR3|PP404_ARATH	ppr2r	1	9	11.0	Arabidopsis thaliana	Viridiplantae|Streptophyta|Brassicaceae
tr|A0A443P8I2|A0A443P8I2_9MAGN	ppr2r	1	9	13.0	Cinnamomum micranthum	Viridiplantae|Streptophyta|Lauraceae
tr|A0A1S4DCQ5|A0A1S4DCQ5_TOBAC	ppr2r	3	9	15.0	Nicotiana tabacum	Viridiplantae|Streptophyta|Nicotianoideae
tr|A0A1S3T9F5|A0A1S3T9F5_VIGRR	ppr2r	3	9	na	Vigna radiata	Viridiplantae|Streptophyta|Phaseoleae
tr|A0A443PDL2|A0A443PDL2_9MAGN	ppr2r	2	9	16.0	Cinnamomum micranthum	Viridiplantae|Streptophyta|Lauraceae
tr|A0A5J4YXI9|A0A5J4YXI9_PORPP	ppr2r	2	9	18.0	Porphyridium purpureum	Rhodophyta|Bangiophyceae|Porphyridiales
tr|A0A443PE67|A0A443PE67_9MAGN	ppr2r	3	9	16.0	Cinnamomum micranthum	Viridiplantae|Streptophyta|Lauraceae
tr|A0A1S3WZN8|A0A1S3WZN8_TOBAC	ppr2r	3	9	15.0	Nicotiana tabacum	Viridiplantae|Streptophyta|Nicotianoideae
tr|A0A1S3TXX6|A0A1S3TXX6_VIGRR	ppr2r	1	9	5.0	Vigna radiata	Viridiplantae|Streptophyta|Phaseoleae
sp|Q8GZ63|PP397_ARATH	ppr2r	1	9	11.0	Arabidopsis thaliana	Viridiplantae|Streptophyta|Brassicaceae
tr|A0A1S3T8L6|A0A1S3T8L6_VIGRR	ppr2r	3	9	0.0	Vigna radiata	Viridiplantae|Streptophyta|Phaseoleae
Thupl.29380708s0005.1.p	ppr2r	0	9	30.0	Thuja plicata	Viridiplantae|Streptophyta|Cupressales
tr|A0A1S3W1A7|A0A1S3W1A7_VIGRR	ppr2r	3	9	10.0	Vigna radiata	Viridiplantae|Streptophyta|Phaseoleae
tr|Q6F363|Q6F363_ORYSJ	ppr2r	3	9	7.0	Oryza sativa	Viridiplantae|Streptophyta|Oryzeae
tr|A0A5J4YMP9|A0A5J4YMP9_PORPP	ppr2r	1	9	12.0	Porphyridium purpureum	Rhodophyta|Bangiophyceae|Porphyridiales
tr|A0A1S3VZA8|A0A1S3VZA8_VIGRR	ppr2r	1	9	6.0	Vigna radiata	Viridiplantae|Streptophyta|Phaseoleae
tr|A0A2P6TQD8|A0A2P6TQD8_CHLSO	ppr2r	0	9	25.0	Chlorella sorokiniana	Viridiplantae|Chlorophyta|Chlorellaceae
CepurGG1.1G078100.1.p	ppr2r	4	9	14.0	Ceratodon purpureus	Viridiplantae|Streptophyta|Pseudoditrichales
tr|A0A1S3TMS0|A0A1S3TMS0_VIGRR	ppr2r	3	9	6.0	Vigna radiata	Viridiplantae|Streptophyta|Phaseoleae
Thupl.29378299s0009.1.p	ppr2r	3	9	9.0	Thuja plicata	Viridiplantae|Streptophyta|Cupressales
Thupl.29379120s0015.2.p	ppr2r	2	9	12.0	Thuja plicata	Viridiplantae|Streptophyta|Cupressales
tr|A0A3S3MF84|A0A3S3MF84_9MAGN	ppr2r	0	9	20.0	Cinnamomum micranthum	Viridiplantae|Streptophyta|Lauraceae
Thupl.29382505s0003.1.p	ppr2r	0	9	13.0	Thuja plicata	Viridiplantae|Streptophyta|Cupressales
tr|A0A3S3MAE2|A0A3S3MAE2_9MAGN	ppr2r	3	9	21.0	Cinnamomum micranthum	Viridiplantae|Streptophyta|Lauraceae
tr|A0A3S3NRU5|A0A3S3NRU5_9MAGN	ppr2r	2	9	4.0	Cinnamomum micranthum	Viridiplantae|Streptophyta|Lauraceae
tr|A0A1S4A4I3|A0A1S4A4I3_TOBAC	ppr2r	0	9	16.0	Nicotiana tabacum	Viridiplantae|Streptophyta|Nicotianoideae
tr|A0A1S3U0W9|A0A1S3U0W9_VIGRR	ppr2r	2	9	17.0	Vigna radiata	Viridiplantae|Streptophyta|Phaseoleae
CepurGG1.4G019300.1.p	ppr2r	3	9	6.0	Ceratodon purpureus	Viridiplantae|Streptophyta|Pseudoditrichales
Thupl.29379756s0006.1.p	ppr2r	2	9	13.0	Thuja plicata	Viridiplantae|Streptophyta|Cupressales
tr|A0A3S3NUP3|A0A3S3NUP3_9MAGN	ppr2r	0	9	15.0	Cinnamomum micranthum	Viridiplantae|Streptophyta|Lauraceae
tr|A0A1S3YRD5|A0A1S3YRD5_TOBAC	ppr2r	2	9	13.0	Nicotiana tabacum	Viridiplantae|Streptophyta|Nicotianoideae
tr|Q6ZIP5|Q6ZIP5_ORYSJ	ppr2r	3	9	15.0	Oryza sativa	Viridiplantae|Streptophyta|Oryzeae
Thupl.29379120s0018.1.p	ppr2r	0	9	10.0	Thuja plicata	Viridiplantae|Streptophyta|Cupressales
tr|A0A1S3YIR5|A0A1S3YIR5_TOBAC	ppr2r	3	9	15.0	Nicotiana tabacum	Viridiplantae|Streptophyta|Nicotianoideae
tr|A0A1S3TQH1|A0A1S3TQH1_VIGRR	ppr2r	2	9	6.0	Vigna radiata	Viridiplantae|Streptophyta|Phaseoleae
tr|A0A3S3PE95|A0A3S3PE95_9MAGN	ppr2r	2	9	17.0	Cinnamomum micranthum	Viridiplantae|Streptophyta|Lauraceae
tr|A0A3S3PVI8|A0A3S3PVI8_9MAGN	ppr2r	3	9	10.0	Cinnamomum micranthum	Viridiplantae|Streptophyta|Lauraceae
tr|A0A1S3YEA4|A0A1S3YEA4_TOBAC	ppr2r	1	9	18.0	Nicotiana tabacum	Viridiplantae|Streptophyta|Nicotianoideae
tr|A0A3S3PZG8|A0A3S3PZG8_9MAGN	ppr2r	1	9	18.0	Cinnamomum micranthum	Viridiplantae|Streptophyta|Lauraceae
tr|A0A3Q0FBK7|A0A3Q0FBK7_VIGRR	ppr2r	0	9	3.0	Vigna radiata	Viridiplantae|Streptophyta|Phaseoleae
tr|A0A3Q0FAJ8|A0A3Q0FAJ8_VIGRR	ppr2r	2	9	13.0	Vigna radiata	Viridiplantae|Streptophyta|Phaseoleae
jgi|Mesvir1|15305|Mv06513-RA.1	ppr2r	2	9	14.0	Mesostigma viride	Viridiplantae|Streptophyta|Mesostigmatales
tr|A0A1S4AK82|A0A1S4AK82_TOBAC	ppr2r	3	9	11.0	Nicotiana tabacum	Viridiplantae|Streptophyta|Nicotianoideae
jgi|Mesvir1|15306|Mv06513-RA.3	ppr2r	2	9	15.0	Mesostigma viride	Viridiplantae|Streptophyta|Mesostigmatales
Thupl.29379844s0008.1.p	ppr2r	3	9	14.0	Thuja plicata	Viridiplantae|Streptophyta|Cupressales
tr|A0A1S4APC9|A0A1S4APC9_TOBAC	ppr2r	3	9	13.0	Nicotiana tabacum	Viridiplantae|Streptophyta|Nicotianoideae
tr|A0A1S3TS98|A0A1S3TS98_VIGRR	ppr2r	2	9	6.0	Vigna radiata	Viridiplantae|Streptophyta|Phaseoleae
tr|A0A3Q0F720|A0A3Q0F720_VIGRR	ppr2r	3	9	14.0	Vigna radiata	Viridiplantae|Streptophyta|Phaseoleae
tr|A0A3Q0F6L8|A0A3Q0F6L8_VIGRR	ppr2r	3	9	6.0	Vigna radiata	Viridiplantae|Streptophyta|Phaseoleae
Thupl.29382505s0001.1.p	ppr2r	0	9	12.0	Thuja plicata	Viridiplantae|Streptophyta|Cupressales
tr|A0A3S3NN24|A0A3S3NN24_9MAGN	ppr2r	4	9	9.0	Cinnamomum micranthum	Viridiplantae|Streptophyta|Lauraceae
sp|Q0WKZ3|PP105_ARATH	ppr2r	3	9	0.0	Arabidopsis thaliana	Viridiplantae|Streptophyta|Brassicaceae
Thupl.29382308s0018.1.p	ppr2r	3	9	26.0	Thuja plicata	Viridiplantae|Streptophyta|Cupressales
tr|Q7EZR5|Q7EZR5_ORYSJ	ppr2r	3	9	15.0	Oryza sativa	Viridiplantae|Streptophyta|Oryzeae
CepurGG1.5G012200.1.p	ppr2r	2	9	16.0	Ceratodon purpureus	Viridiplantae|Streptophyta|Pseudoditrichales
Thupl.29379494s0005.1.p	ppr2r	3	9	15.0	Thuja plicata	Viridiplantae|Streptophyta|Cupressales
tr|A0A3S3N1P6|A0A3S3N1P6_9MAGN	ppr2r	1	9	5.0	Cinnamomum micranthum	Viridiplantae|Streptophyta|Lauraceae
Thupl.29382272s0003.1.p	ppr2r	2	9	23.0	Thuja plicata	Viridiplantae|Streptophyta|Cupressales
tr|A0A1S3ZFI1|A0A1S3ZFI1_TOBAC	ppr2r	2	9	0.0	Nicotiana tabacum	Viridiplantae|Streptophyta|Nicotianoideae
tr|A0A1S3ZFD0|A0A1S3ZFD0_TOBAC	ppr2r	0	9	13.0	Nicotiana tabacum	Viridiplantae|Streptophyta|Nicotianoideae
tr|A0A3S3MTX5|A0A3S3MTX5_9MAGN	ppr2r	1	9	18.0	Cinnamomum micranthum	Viridiplantae|Streptophyta|Lauraceae
tr|A0A1S3TME5|A0A1S3TME5_VIGRR	ppr2r	3	9	18.0	Vigna radiata	Viridiplantae|Streptophyta|Phaseoleae
tr|A0A1S3U1I3|A0A1S3U1I3_VIGRR	ppr2r	2	9	5.0	Vigna radiata	Viridiplantae|Streptophyta|Phaseoleae
tr|A0A3S3MRF3|A0A3S3MRF3_9MAGN	ppr2r	2	9	7.0	Cinnamomum micranthum	Viridiplantae|Streptophyta|Lauraceae
tr|Q75L17|Q75L17_ORYSJ	ppr2r	4	9	15.0	Oryza sativa	Viridiplantae|Streptophyta|Oryzeae
tr|A0A3S3N803|A0A3S3N803_9MAGN	ppr2r	1	9	12.0	Cinnamomum micranthum	Viridiplantae|Streptophyta|Lauraceae
Thupl.29379270s0003.1.p	ppr2r	2	9	14.0	Thuja plicata	Viridiplantae|Streptophyta|Cupressales
tr|A0A3S3N9D9|A0A3S3N9D9_9MAGN	ppr2r	2	9	18.0	Cinnamomum micranthum	Viridiplantae|Streptophyta|Lauraceae
tr|A0A1S3ZAE7|A0A1S3ZAE7_TOBAC	ppr2r	2	9	15.0	Nicotiana tabacum	Viridiplantae|Streptophyta|Nicotianoideae
tr|A0A1S3TNN1|A0A1S3TNN1_VIGRR	ppr2r	2	9	6.0	Vigna radiata	Viridiplantae|Streptophyta|Phaseoleae
tr|A0A1S3TP48|A0A1S3TP48_VIGRR	ppr2r	1	9	9.0	Vigna radiata	Viridiplantae|Streptophyta|Phaseoleae
Thupl.29379350s0010.1.p	ppr2r	1	9	15.0	Thuja plicata	Viridiplantae|Streptophyta|Cupressales
tr|A0A3S3NGG3|A0A3S3NGG3_9MAGN	ppr2r	0	9	10.0	Cinnamomum micranthum	Viridiplantae|Streptophyta|Lauraceae
tr|A0A1S3ZSI0|A0A1S3ZSI0_TOBAC	ppr2r	3	9	15.0	Nicotiana tabacum	Viridiplantae|Streptophyta|Nicotianoideae
tr|A0A1S3Y360|A0A1S3Y360_TOBAC	ppr2r	2	9	18.0	Nicotiana tabacum	Viridiplantae|Streptophyta|Nicotianoideae
tr|A0A1S3Y107|A0A1S3Y107_TOBAC	ppr2r	3	9	19.0	Nicotiana tabacum	Viridiplantae|Streptophyta|Nicotianoideae
tr|A0A1S3TSS0|A0A1S3TSS0_VIGRR	ppr2r	3	9	8.0	Vigna radiata	Viridiplantae|Streptophyta|Phaseoleae
tr|A0A1S4BH74|A0A1S4BH74_TOBAC	ppr2r	2	9	18.0	Nicotiana tabacum	Viridiplantae|Streptophyta|Nicotianoideae
sp|O64766|PP185_ARATH	ppr2r	3	9	11.0	Arabidopsis thaliana	Viridiplantae|Streptophyta|Brassicaceae
tr|A0A388LR24|A0A388LR24_CHABU	ppr2r	2	9	12.0	Chara braunii	Viridiplantae|Streptophyta|Charales
tr|A0A443N4N6|A0A443N4N6_9MAGN	ppr2r	2	9	na	Cinnamomum micranthum	Viridiplantae|Streptophyta|Lauraceae
tr|A0A388LIU3|A0A388LIU3_CHABU	ppr2r	1	9	14.0	Chara braunii	Viridiplantae|Streptophyta|Charales
tr|A0A388L349|A0A388L349_CHABU	ppr2r	1	9	22.0	Chara braunii	Viridiplantae|Streptophyta|Charales
tr|A0A1S4BB83|A0A1S4BB83_TOBAC	ppr2r	2	9	13.0	Nicotiana tabacum	Viridiplantae|Streptophyta|Nicotianoideae
tr|A0A1S3TDU3|A0A1S3TDU3_VIGRR	ppr2r	2	9	11.0	Vigna radiata	Viridiplantae|Streptophyta|Phaseoleae
tr|A0A1S3TCQ7|A0A1S3TCQ7_VIGRR	ppr2r	1	9	15.0	Vigna radiata	Viridiplantae|Streptophyta|Phaseoleae
tr|A0A1S3TUI7|A0A1S3TUI7_VIGRR	ppr2r	3	9	8.0	Vigna radiata	Viridiplantae|Streptophyta|Phaseoleae
tr|A0A443N7A9|A0A443N7A9_9MAGN	ppr2r	3	9	15.0	Cinnamomum micranthum	Viridiplantae|Streptophyta|Lauraceae
sp|O82178|PP186_ARATH	ppr2r	3	9	11.0	Arabidopsis thaliana	Viridiplantae|Streptophyta|Brassicaceae
tr|A0A443N8E5|A0A443N8E5_9MAGN	ppr2r	3	9	8.0	Cinnamomum micranthum	Viridiplantae|Streptophyta|Lauraceae
tr|Q76C21|Q76C21_ORYSJ	ppr2r	2	9	0.0	Oryza sativa	Viridiplantae|Streptophyta|Oryzeae
Cre08.g358250.t1.2	ppr2r	2	9	19.0	Chlamydomonas reinhardtii	Viridiplantae|Chlorophyta|Chlamydomonadales
tr|A0A1S4BN10|A0A1S4BN10_TOBAC	ppr2r	2	9	14.0	Nicotiana tabacum	Viridiplantae|Streptophyta|Nicotianoideae
jgi|Mesvir1|20638|Mv14860-RA.1	ppr2r	2	9	24.0	Mesostigma viride	Viridiplantae|Streptophyta|Mesostigmatales
tr|A0A1S4BRW4|A0A1S4BRW4_TOBAC	ppr2r	3	9	12.0	Nicotiana tabacum	Viridiplantae|Streptophyta|Nicotianoideae
tr|A0A443NAD0|A0A443NAD0_9MAGN	ppr2r	2	9	13.0	Cinnamomum micranthum	Viridiplantae|Streptophyta|Lauraceae
sp|P0C7R3|PP106_ARATH	ppr2r	3	9	0.0	Arabidopsis thaliana	Viridiplantae|Streptophyta|Brassicaceae
sp|P0C894|PP143_ARATH	ppr2r	2	9	15.0	Arabidopsis thaliana	Viridiplantae|Streptophyta|Brassicaceae
tr|A0A1S3XC81|A0A1S3XC81_TOBAC	ppr2r	3	9	6.0	Nicotiana tabacum	Viridiplantae|Streptophyta|Nicotianoideae
sp|P0C899|PP271_ARATH	ppr2r	1	9	10.0	Arabidopsis thaliana	Viridiplantae|Streptophyta|Brassicaceae
tr|A0A443NCT1|A0A443NCT1_9MAGN	ppr2r	3	9	13.0	Cinnamomum micranthum	Viridiplantae|Streptophyta|Lauraceae
tr|A0A443NCW2|A0A443NCW2_9MAGN	ppr2r	1	9	11.0	Cinnamomum micranthum	Viridiplantae|Streptophyta|Lauraceae
tr|Q6L4I3|Q6L4I3_ORYSJ	ppr2r	4	9	11.0	Oryza sativa	Viridiplantae|Streptophyta|Oryzeae
tr|A0A1S3TAV2|A0A1S3TAV2_VIGRR	ppr2r	2	9	12.0	Vigna radiata	Viridiplantae|Streptophyta|Phaseoleae
tr|A0A443NDX9|A0A443NDX9_9MAGN	ppr2r	3	9	12.0	Cinnamomum micranthum	Viridiplantae|Streptophyta|Lauraceae
tr|A0A443NE79|A0A443NE79_9MAGN	ppr2r	2	9	17.0	Cinnamomum micranthum	Viridiplantae|Streptophyta|Lauraceae
sp|P0C8Q6|PP368_ARATH	ppr2r	3	9	18.0	Arabidopsis thaliana	Viridiplantae|Streptophyta|Brassicaceae
sp|P0C8Q8|PP394_ARATH	ppr2r	3	9	5.0	Arabidopsis thaliana	Viridiplantae|Streptophyta|Brassicaceae
tr|A0A443N4F1|A0A443N4F1_9MAGN	ppr2r	0	9	2.0	Cinnamomum micranthum	Viridiplantae|Streptophyta|Lauraceae
tr|A0A388M2I3|A0A388M2I3_CHABU	ppr2r	3	9	21.0	Chara braunii	Viridiplantae|Streptophyta|Charales
tr|A0A1S3TGK7|A0A1S3TGK7_VIGRR	ppr2r	3	9	7.0	Vigna radiata	Viridiplantae|Streptophyta|Phaseoleae
sp|O49619|PP350_ARATH	ppr2r	1	9	17.0	Arabidopsis thaliana	Viridiplantae|Streptophyta|Brassicaceae
tr|Q8H8U1|Q8H8U1_ORYSJ	ppr2r	2	9	9.0	Oryza sativa	Viridiplantae|Streptophyta|Oryzeae
Thupl.29378956s0002.1.p	ppr2r	3	9	13.0	Thuja plicata	Viridiplantae|Streptophyta|Cupressales
tr|A0A1S4ARY8|A0A1S4ARY8_TOBAC	ppr2r	2	9	14.0	Nicotiana tabacum	Viridiplantae|Streptophyta|Nicotianoideae
Thupl.29378956s0001.1.p	ppr2r	0	9	9.0	Thuja plicata	Viridiplantae|Streptophyta|Cupressales
tr|A0A3S3QMS7|A0A3S3QMS7_9MAGN	ppr2r	3	9	6.0	Cinnamomum micranthum	Viridiplantae|Streptophyta|Lauraceae
tr|A0A3S3QWI7|A0A3S3QWI7_9MAGN	ppr2r	1	9	14.0	Cinnamomum micranthum	Viridiplantae|Streptophyta|Lauraceae
tr|A0A1S3TTJ2|A0A1S3TTJ2_VIGRR	ppr2r	3	9	12.0	Vigna radiata	Viridiplantae|Streptophyta|Phaseoleae
tr|A0A3S3R023|A0A3S3R023_9MAGN	ppr2r	0	9	9.0	Cinnamomum micranthum	Viridiplantae|Streptophyta|Lauraceae
tr|A0A1S3XSC2|A0A1S3XSC2_TOBAC	ppr2r	0	9	0.0	Nicotiana tabacum	Viridiplantae|Streptophyta|Nicotianoideae
tr|A0A1S3TGU1|A0A1S3TGU1_VIGRR	ppr2r	1	9	5.0	Vigna radiata	Viridiplantae|Streptophyta|Phaseoleae
tr|A0A1S4AS17|A0A1S4AS17_TOBAC	ppr2r	3	9	15.0	Nicotiana tabacum	Viridiplantae|Streptophyta|Nicotianoideae
tr|A0A1S3XQ97|A0A1S3XQ97_TOBAC	ppr2r	3	9	14.0	Nicotiana tabacum	Viridiplantae|Streptophyta|Nicotianoideae
Thupl.29379961s0006.1.p	ppr2r	0	9	8.0	Thuja plicata	Viridiplantae|Streptophyta|Cupressales
tr|A0A3S3R8L9|A0A3S3R8L9_9MAGN	ppr2r	2	9	7.0	Cinnamomum micranthum	Viridiplantae|Streptophyta|Lauraceae
tr|A0A1S3TTT3|A0A1S3TTT3_VIGRR	ppr2r	3	9	5.0	Vigna radiata	Viridiplantae|Streptophyta|Phaseoleae
tr|A0A3Q0EQD2|A0A3Q0EQD2_VIGRR	ppr2r	1	9	6.0	Vigna radiata	Viridiplantae|Streptophyta|Phaseoleae
tr|A0A3Q0ENT3|A0A3Q0ENT3_VIGRR	ppr2r	3	9	7.0	Vigna radiata	Viridiplantae|Streptophyta|Phaseoleae
tr|A0A1S3XJG1|A0A1S3XJG1_TOBAC	ppr2r	3	9	13.0	Nicotiana tabacum	Viridiplantae|Streptophyta|Nicotianoideae
tr|A0A3S4PPV8|A0A3S4PPV8_9MAGN	ppr2r	0	9	7.0	Cinnamomum micranthum	Viridiplantae|Streptophyta|Lauraceae
sp|O04647|PP399_ARATH	ppr2r	3	9	20.0	Arabidopsis thaliana	Viridiplantae|Streptophyta|Brassicaceae
sp|O22137|PP202_ARATH	ppr2r	2	9	10.0	Arabidopsis thaliana	Viridiplantae|Streptophyta|Brassicaceae
sp|O23169|PP353_ARATH	ppr2r	3	9	7.0	Arabidopsis thaliana	Viridiplantae|Streptophyta|Brassicaceae
tr|A0A3Q0ENA5|A0A3Q0ENA5_VIGRR	ppr2r	1	9	9.0	Vigna radiata	Viridiplantae|Streptophyta|Phaseoleae
tr|A0A443N0C8|A0A443N0C8_9MAGN	ppr2r	2	9	na	Cinnamomum micranthum	Viridiplantae|Streptophyta|Lauraceae
sp|O49287|PP127_ARATH	ppr2r	2	9	13.0	Arabidopsis thaliana	Viridiplantae|Streptophyta|Brassicaceae
sp|O49436|PP327_ARATH	ppr2r	4	9	13.0	Arabidopsis thaliana	Viridiplantae|Streptophyta|Brassicaceae
tr|A0A1S4AYW6|A0A1S4AYW6_TOBAC	ppr2r	2	9	19.0	Nicotiana tabacum	Viridiplantae|Streptophyta|Nicotianoideae
tr|A0A1S3XG81|A0A1S3XG81_TOBAC	ppr2r	2	9	13.0	Nicotiana tabacum	Viridiplantae|Streptophyta|Nicotianoideae
sp|P0C7Q7|PPR38_ARATH	ppr2r	3	9	14.0	Arabidopsis thaliana	Viridiplantae|Streptophyta|Brassicaceae
Thupl.29378114s0032.1.p	ppr2r	0	9	9.0	Thuja plicata	Viridiplantae|Streptophyta|Cupressales
sp|Q9FMQ1|PP376_ARATH	ppr2r	3	9	12.0	Arabidopsis thaliana	Viridiplantae|Streptophyta|Brassicaceae
Thupl.29359814s0002.1.p	ppr2r	2	3	13.0	Thuja plicata	Viridiplantae|Streptophyta|Cupressales
tr|Q5N7W0|Q5N7W0_ORYSJ	ppr2r	4	9	4.0	Oryza sativa	Viridiplantae|Streptophyta|Oryzeae
tr|D8TLP9|D8TLP9_VOLCA	ppr2r	2	9	22.0	Volvox carteri	Viridiplantae|Chlorophyta|Volvocaceae
tr|A0A1S3VBI9|A0A1S3VBI9_VIGRR	ppr2r	3	9	14.0	Vigna radiata	Viridiplantae|Streptophyta|Phaseoleae
Sphmag15G035300.1.p	ppr2r	3	6	21.0	Sphagnum magellanicum	Viridiplantae|Streptophyta|Sphagnales
tr|D8TBM5|D8TBM5_SELML	ppr2r	1	9	9.0	Selaginella moellendorffii	Viridiplantae|Streptophyta|Selaginellales
tr|A0A0P0WTW7|A0A0P0WTW7_ORYSJ	ppr2r	3	9	6.0	Oryza sativa	Viridiplantae|Streptophyta|Oryzeae
Sphmag15G083300.1.p	ppr2r	3	9	15.0	Sphagnum magellanicum	Viridiplantae|Streptophyta|Sphagnales
tr|D8QWL4|D8QWL4_SELML	ppr2r	2	9	11.0	Selaginella moellendorffii	Viridiplantae|Streptophyta|Selaginellales
tr|Q53P99|Q53P99_ORYSJ	ppr2r	3	9	3.0	Oryza sativa	Viridiplantae|Streptophyta|Oryzeae
Sphmag09G034800.1.p	ppr2r	2	9	18.0	Sphagnum magellanicum	Viridiplantae|Streptophyta|Sphagnales
sp|Q9LTV8|PP224_ARATH	ppr2r	2	9	5.0	Arabidopsis thaliana	Viridiplantae|Streptophyta|Brassicaceae
Thupl.29377257s0001.1.p	ppr2r	1	9	11.0	Thuja plicata	Viridiplantae|Streptophyta|Cupressales
tr|Q53L25|Q53L25_ORYSJ	ppr2r	3	9	5.0	Oryza sativa	Viridiplantae|Streptophyta|Oryzeae
tr|D8QWT9|D8QWT9_SELML	ppr2r	0	9	2.0	Selaginella moellendorffii	Viridiplantae|Streptophyta|Selaginellales
tr|D8QU24|D8QU24_SELML	ppr2r	0	9	20.0	Selaginella moellendorffii	Viridiplantae|Streptophyta|Selaginellales
tr|D8QTY8|D8QTY8_SELML	ppr2r	1	9	12.0	Selaginella moellendorffii	Viridiplantae|Streptophyta|Selaginellales
Sphmag14G079500.1.p	ppr2r	2	9	7.0	Sphagnum magellanicum	Viridiplantae|Streptophyta|Sphagnales
tr|D8RUE7|D8RUE7_SELML	ppr2r	0	9	10.0	Selaginella moellendorffii	Viridiplantae|Streptophyta|Selaginellales
tr|A0A0N7KCI8|A0A0N7KCI8_ORYSJ	ppr2r	1	9	5.0	Oryza sativa	Viridiplantae|Streptophyta|Oryzeae
tr|A0A1S3V3J7|A0A1S3V3J7_VIGRR	ppr2r	2	9	5.0	Vigna radiata	Viridiplantae|Streptophyta|Phaseoleae
sp|Q9ZQ74|PP146_ARATH	ppr2r	3	9	7.0	Arabidopsis thaliana	Viridiplantae|Streptophyta|Brassicaceae
tr|A0A1S3VM66|A0A1S3VM66_VIGRR	ppr2r	1	9	5.0	Vigna radiata	Viridiplantae|Streptophyta|Phaseoleae
tr|A0A1S3V561|A0A1S3V561_VIGRR	ppr2r	0	9	14.0	Vigna radiata	Viridiplantae|Streptophyta|Phaseoleae
Sphmag18G004100.1.p	ppr2r	3	9	6.0	Sphagnum magellanicum	Viridiplantae|Streptophyta|Sphagnales
tr|A0A1S3V6C7|A0A1S3V6C7_VIGRR	ppr2r	1	9	5.0	Vigna radiata	Viridiplantae|Streptophyta|Phaseoleae
tr|A0A1S3V6K4|A0A1S3V6K4_VIGRR	ppr2r	2	9	8.0	Vigna radiata	Viridiplantae|Streptophyta|Phaseoleae
sp|Q9SF38|PP222_ARATH	ppr2r	2	9	5.0	Arabidopsis thaliana	Viridiplantae|Streptophyta|Brassicaceae
sp|Q9SCT2|PP277_ARATH	ppr2r	2	9	7.0	Arabidopsis thaliana	Viridiplantae|Streptophyta|Brassicaceae
Sphmag14G021300.1.p	ppr2r	3	9	16.0	Sphagnum magellanicum	Viridiplantae|Streptophyta|Sphagnales
Thupl.29377402s0014.1.p	ppr2r	0	8	16.0	Thuja plicata	Viridiplantae|Streptophyta|Cupressales
sp|Q9ZQF1|PP152_ARATH	ppr2r	3	9	0.0	Arabidopsis thaliana	Viridiplantae|Streptophyta|Brassicaceae
Sphmag14G050300.1.p	ppr2r	4	7	6.0	Sphagnum magellanicum	Viridiplantae|Streptophyta|Sphagnales
sp|Q9LSB8|PP235_ARATH	ppr2r	2	9	14.0	Arabidopsis thaliana	Viridiplantae|Streptophyta|Brassicaceae
tr|D8T3L0|D8T3L0_SELML	ppr2r	4	9	13.0	Selaginella moellendorffii	Viridiplantae|Streptophyta|Selaginellales
tr|D8QXL9|D8QXL9_SELML	ppr2r	2	9	14.0	Selaginella moellendorffii	Viridiplantae|Streptophyta|Selaginellales
sp|Q9ZUA2|PP141_ARATH	ppr2r	2	9	15.0	Arabidopsis thaliana	Viridiplantae|Streptophyta|Brassicaceae
sp|Q9T0D6|PP306_ARATH	ppr2r	3	9	13.0	Arabidopsis thaliana	Viridiplantae|Streptophyta|Brassicaceae
tr|A0A1S3VMZ1|A0A1S3VMZ1_VIGRR	ppr2r	2	9	8.0	Vigna radiata	Viridiplantae|Streptophyta|Phaseoleae
Sphmag05G027100.1.p	ppr2r	1	9	7.0	Sphagnum magellanicum	Viridiplantae|Streptophyta|Sphagnales
Sphmag05G026900.1.p	ppr2r	1	9	6.0	Sphagnum magellanicum	Viridiplantae|Streptophyta|Sphagnales
sp|Q9ZUW3|PP172_ARATH	ppr2r	3	9	13.0	Arabidopsis thaliana	Viridiplantae|Streptophyta|Brassicaceae
tr|D8R7I9|D8R7I9_SELML	ppr2r	0	9	8.0	Selaginella moellendorffii	Viridiplantae|Streptophyta|Selaginellales
sp|Q9LZ19|PP364_ARATH	ppr2r	3	9	4.0	Arabidopsis thaliana	Viridiplantae|Streptophyta|Brassicaceae
tr|A0A1S3VN96|A0A1S3VN96_VIGRR	ppr2r	1	9	16.0	Vigna radiata	Viridiplantae|Streptophyta|Phaseoleae
tr|D8R871|D8R871_SELML	ppr2r	1	9	7.0	Selaginella moellendorffii	Viridiplantae|Streptophyta|Selaginellales
sp|Q9M4P3|PP316_ARATH	ppr2r	3	9	13.0	Arabidopsis thaliana	Viridiplantae|Streptophyta|Brassicaceae
tr|A0A0P0WYC5|A0A0P0WYC5_ORYSJ	ppr2r	4	9	9.0	Oryza sativa	Viridiplantae|Streptophyta|Oryzeae
tr|D8T8B8|D8T8B8_SELML	ppr2r	1	9	11.0	Selaginella moellendorffii	Viridiplantae|Streptophyta|Selaginellales
tr|A0A1S3UI02|A0A1S3UI02_VIGRR	ppr2r	3	9	16.0	Vigna radiata	Viridiplantae|Streptophyta|Phaseoleae
Sphmag16G085500.1.p	ppr2r	4	9	10.0	Sphagnum magellanicum	Viridiplantae|Streptophyta|Sphagnales
sp|Q9MA95|PP214_ARATH	ppr2r	0	9	9.0	Arabidopsis thaliana	Viridiplantae|Streptophyta|Brassicaceae
Sphmag16G076200.2.p	ppr2r	4	9	11.0	Sphagnum magellanicum	Viridiplantae|Streptophyta|Sphagnales
[truncated: 7,352 more rows]

## Sheet: TableS5
Table S5. 3D Classification of the pto DTRF candidates
DTRF candidates	C. reinhardtii	C. sorokiniana	O. tauri	A. thaliana	P. patens	M. polymorpha	Cyanidiococcus	C. merolae	Galdieria	G. chorda	P.purpureum	C. paradoxa	All species
a-solenoid shape	45	32	6	32	19	13	5	6	4	13	25	73	273
a-solenoid compatible	36	10	1	0	0	2	0	0	4	1	0	27	81
helices low quality	4	13	4	2	5	2	1	1	0	1	1	26	60
beta strands and alpha helices low quality	11	0	0	0	0	0	0	0	1	0	4	1	17
beta-alpha solenoid	24	7	1	10	3	3	0	2	3	4	9	21	87
others	2	11	0	0	0	0	0	0	0	1	0	9	23
including annotated PPR/OPR not detected by IPB	2	na	na	5	na	na	na	na	na	na	na	na	7
no prediction	69	40	1	0	8	0	0	0	1	1	2	0	122
total	189	113	13	45	35	20	6	9	13	20	41	157	661
% a-solenoid	67.5	57.5342	58.3333	71.1111	70.3704	75	83.3333	66.6667	66.6667	73.6842	64.1026	63.6943	65.6772
% a-solenoid + helices low quality	70.8333	75.3425	91.6667	75.5556	88.8889	85	100	77.7778	66.6667	78.9474	66.6667	80.2548	76.8089

## Sheet: TableS6
Table S6. InterProScan annotation of IPB candidates with at least two OPR/PPR repeats and pto DTRF candidates
#For each proteins with a match against PFAM via InterProScan, the number of domains found is given with the numer of its occurences, with corresponding IPR and GO annotations
Locus ID	pfam:n_pfam	...	ipr:n_ipr	...	go_term:n_go_term...
tr|A0A2K1KIV0|A0A2K1KIV0_PHYPA	PF14432/DYW family of nucleic acid deaminases:1	PF01535/PPR repeat:1	PF13041/PPR repeat family:4	PF20430/E+ motif:1	PF13812/Pentatricopeptide repeat domain:2	PF20431/E motif:1	IPR032867/DYW domain:1	IPR002885/Pentatricopeptide repeat:7	IPR046849/E2 motif:1	IPR046848/E motif:1	GO:0008270(InterPro):1	-:9
Thupl.29382125s0021.1.p	PF01535/PPR repeat:4	PF20430/E+ motif:1	PF20431/E motif:1	PF13041/PPR repeat family:4	IPR002885/Pentatricopeptide repeat:8	IPR046849/E2 motif:1	IPR046848/E motif:1	-:10
tr|A0A1S4DM25|A0A1S4DM25_TOBAC	PF01535/PPR repeat:1	PF12854/PPR repeat:1	PF13041/PPR repeat family:1	IPR002885/Pentatricopeptide repeat:3	-:3
tr|Q6ES36|Q6ES36_ORYSJ	PF01535/PPR repeat:2	PF13041/PPR repeat family:2	PF20431/E motif:1	IPR002885/Pentatricopeptide repeat:4	IPR046848/E motif:1	-:5
tr|D8SHJ3|D8SHJ3_SELML	PF14432/DYW family of nucleic acid deaminases:1	PF20431/E motif:1	PF13041/PPR repeat family:4	PF01535/PPR repeat:5	IPR032867/DYW domain:1	IPR046848/E motif:1	IPR002885/Pentatricopeptide repeat:9	GO:0008270(InterPro):1	-:10
tr|A0A836C4F4|A0A836C4F4_9CHLO	PF01753/MYND finger:1	IPR002893/Zinc finger, MYND-type:1	-:1
tr|D8SQI8|D8SQI8_SELML	PF14432/DYW family of nucleic acid deaminases:1	PF01535/PPR repeat:5	PF20431/E motif:1	PF13041/PPR repeat family:3	IPR032867/DYW domain:1	IPR002885/Pentatricopeptide repeat:8	IPR046848/E motif:1	GO:0008270(InterPro):1	-:9
Sphmag04G020200.1.p	PF12854/PPR repeat:1	PF14432/DYW family of nucleic acid deaminases:1	PF13041/PPR repeat family:5	PF20431/E motif:1	PF01535/PPR repeat:5	IPR002885/Pentatricopeptide repeat:11	IPR032867/DYW domain:1	IPR046848/E motif:1	-:12	GO:0008270(InterPro):1
tr|A0A1S4ADR2|A0A1S4ADR2_TOBAC	PF01535/PPR repeat:2	PF13812/Pentatricopeptide repeat domain:1	PF13041/PPR repeat family:4	IPR002885/Pentatricopeptide repeat:7	-:7
Thupl.29347481s0001.1.p	PF20431/E motif:1	PF13041/PPR repeat family:4	PF14432/DYW family of nucleic acid deaminases:1	PF01535/PPR repeat:3	PF20430/E+ motif:1	IPR046848/E motif:1	IPR002885/Pentatricopeptide repeat:7	IPR032867/DYW domain:1	IPR046849/E2 motif:1	-:9	GO:0008270(InterPro):1
tr|D8SR66|D8SR66_SELML	PF13041/PPR repeat family:3	PF01535/PPR repeat:2	PF12854/PPR repeat:1	IPR002885/Pentatricopeptide repeat:6	-:6
tr|A0A0D2NBC5|A0A0D2NBC5_9CHLO	PF01326/Pyruvate phosphate dikinase, AMP/ATP-binding domain:1	PF22973/Alpha-glucan water dikinase, phosphohistidine-like domain:1	IPR002192/Pyruvate phosphate dikinase, AMP/ATP-binding:1	IPR054481/Alpha-glucan water dikinase, phosphohistidine-like domain:1	GO:0005524(InterPro)|GO:0016301(InterPro)|GO:0016310(InterPro):1	-:1
tr|A0A383W9R9|A0A383W9R9_TETOB	PF00069/Protein kinase domain:1	IPR000719/Protein kinase domain:1	GO:0004672(InterPro)|GO:0005524(InterPro)|GO:0006468(InterPro):1
tr|A0A2V0PGA7|A0A2V0PGA7_9CHLO	PF14490/ATP-dependent RecD2 DNA helicase HHH domain:1	PF18335/ATP-dependent RecD-like DNA helicase SH3 domain:1	PF13538/UvrD-like helicase C-terminal domain:1	PF13604/AAA domain:1	IPR029493/ATP-dependent RecD2 DNA helicase-like, helix-hairpin-helix domain:1	IPR041451/ATP-dependent RecD2 DNA helicase, SH3 domain:1	IPR027785/UvrD-like helicase C-terminal domain:1	-/-:1	-:4
tr|A0A0P0Y299|A0A0P0Y299_ORYSJ	PF18511/F-box:1	PF00931/NB-ARC domain:1	PF18791/Transport inhibitor response 1 protein domain:1	PF18052/Rx N-terminal domain:1	PF23598/Leucine-rich repeat region:1	PF23559/Disease resistance protein Winged helix domain:1	IPR041567/COI1, F-box:1	IPR002182/NB-ARC:1	IPR041101/Transport inhibitor response 1 domain:1	IPR041118/Disease resistance, N-terminal:1	IPR055414/Disease resistance R13L4/SHOC-2-like, LRR domain:1	-/-:1	-:5	GO:0043531(InterPro):1
tr|A0A7I4EQL1|A0A7I4EQL1_PHYPA	PF14745/WASH complex subunit 4, N-terminal:1	PF14746/WASH complex subunit 7, C-terminal:1	PF14744/WASH complex subunit 7:1	IPR028191/WASH complex subunit 4, N-terminal:1	IPR028283/WASH complex subunit 7, C-terminal:1	IPR028282/WASH complex subunit 7, central domain:1	-:3
tr|A0A2V0PQ71|A0A2V0PQ71_9CHLO	PF01432/Peptidase family M3:1	IPR001567/Peptidase M3A/M3B catalytic domain:1	GO:0004222(InterPro)|GO:0006508(InterPro):1
tr|A0A1S4BY01|A0A1S4BY01_TOBAC	PF23598/Leucine-rich repeat region:1	PF23559/Disease resistance protein Winged helix domain:1	PF00931/NB-ARC domain:1	IPR055414/Disease resistance R13L4/SHOC-2-like, LRR domain:1	-/-:1	IPR002182/NB-ARC:1	-:2	GO:0043531(InterPro):1
tr|A0A1S3TZA4|A0A1S3TZA4_VIGRR	PF14432/DYW family of nucleic acid deaminases:1	PF20431/E motif:1	PF01535/PPR repeat:4	PF13041/PPR repeat family:1	IPR032867/DYW domain:1	IPR046848/E motif:1	IPR002885/Pentatricopeptide repeat:5	GO:0008270(InterPro):1	-:6
Sphmag08G004600.1.p	PF20431/E motif:1	PF13041/PPR repeat family:4	PF01535/PPR repeat:4	IPR046848/E motif:1	IPR002885/Pentatricopeptide repeat:8	-:9
tr|A0A090M7B9|A0A090M7B9_OSTTA	PF03109/ABC1 atypical kinase-like domain:1	IPR004147/ABC1 atypical kinase-like domain:1	-:1
tr|A0A0P0V3T7|A0A0P0V3T7_ORYSJ	PF20431/E motif:1	PF13041/PPR repeat family:2	PF01535/PPR repeat:2	IPR046848/E motif:1	IPR002885/Pentatricopeptide repeat:4	-:5
tr|Q94DI0|Q94DI0_ORYSJ	PF13041/PPR repeat family:1	PF12854/PPR repeat:1	PF01535/PPR repeat:2	IPR002885/Pentatricopeptide repeat:4	-:4
tr|A0A2P6TLY8|A0A2P6TLY8_CHLSO	PF17177/Pentacotripeptide-repeat region of PRORP:1	IPR033443/PROP1-like, PPR domain:1	-:1
tr|D8T871|D8T871_SELML	PF01535/PPR repeat:5	PF13812/Pentatricopeptide repeat domain:1	PF13041/PPR repeat family:2	IPR002885/Pentatricopeptide repeat:8	-:8
tr|A0A1S3VW71|A0A1S3VW71_VIGRR	PF01535/PPR repeat:8	PF13041/PPR repeat family:3	IPR002885/Pentatricopeptide repeat:11	-:11
tr|Q8RZK3|Q8RZK3_ORYSJ	PF20431/E motif:1	PF14432/DYW family of nucleic acid deaminases:1	PF01535/PPR repeat:2	PF20430/E+ motif:1	PF13041/PPR repeat family:2	IPR046848/E motif:1	IPR032867/DYW domain:1	IPR002885/Pentatricopeptide repeat:4	IPR046849/E2 motif:1	-:6	GO:0008270(InterPro):1
tr|A0A1S4BV04|A0A1S4BV04_TOBAC	PF13041/PPR repeat family:3	PF01535/PPR repeat:3	PF20431/E motif:1	IPR002885/Pentatricopeptide repeat:6	IPR046848/E motif:1	-:7
Thupl.29380591s0001.1.p	PF01535/PPR repeat:3	PF13041/PPR repeat family:6	PF20431/E motif:1	IPR002885/Pentatricopeptide repeat:9	IPR046848/E motif:1	-:10
sp|Q9LMH5|PPR42_ARATH	PF01535/PPR repeat:3	PF13812/Pentatricopeptide repeat domain:1	PF13041/PPR repeat family:5	PF12854/PPR repeat:1	IPR002885/Pentatricopeptide repeat:10	-:10
tr|A0A0D2KJE8|A0A0D2KJE8_9CHLO	PF01342/SAND domain:1	PF01388/ARID/BRIGHT DNA binding domain:1	IPR000770/SAND domain:1	IPR001606/ARID DNA-binding domain:1	GO:0003677(InterPro):2
tr|A0A2V0NSG5|A0A2V0NSG5_9CHLO	PF10510/Phosphatidylinositol-glycan biosynthesis class S protein:2	IPR019540/Phosphatidylinositol-glycan biosynthesis class S protein:2	GO:0016255(InterPro)|GO:0042765(InterPro):2
tr|A0A835WBW7|A0A835WBW7_CHLIN	PF00270/DEAD/DEAH box helicase:1	PF00271/Helicase conserved C-terminal domain:1	IPR011545/DEAD/DEAH-box helicase domain:1	IPR001650/Helicase, C-terminal domain-like:1	GO:0003676(InterPro)|GO:0005524(InterPro):1	-:1
tr|D8RRV8|D8RRV8_SELML	PF01535/PPR repeat:1	PF13041/PPR repeat family:2	IPR002885/Pentatricopeptide repeat:3	-:3
tr|A0A383W4L7|A0A383W4L7_TETOB	PF13812/Pentatricopeptide repeat domain:2	PF17177/Pentacotripeptide-repeat region of PRORP:1	PF00134/Cyclin, N-terminal domain:1	IPR002885/Pentatricopeptide repeat:2	IPR033443/PROP1-like, PPR domain:1	IPR006671/Cyclin, N-terminal:1	-:4
tr|A0A1S3VZJ6|A0A1S3VZJ6_VIGRR	PF13812/Pentatricopeptide repeat domain:2	PF13041/PPR repeat family:1	PF01535/PPR repeat:1	IPR002885/Pentatricopeptide repeat:4	-:4
Thupl.29379201s0027.1.p	PF20430/E+ motif:1	PF14432/DYW family of nucleic acid deaminases:1	PF13041/PPR repeat family:2	PF01535/PPR repeat:1	PF20431/E motif:1	IPR046849/E2 motif:1	IPR032867/DYW domain:1	IPR002885/Pentatricopeptide repeat:3	IPR046848/E motif:1	-:5	GO:0008270(InterPro):1
Cre13.g591050.t1.2	PF07714/Protein tyrosine and serine/threonine kinase:2	IPR001245/Serine-threonine/tyrosine-protein kinase, catalytic domain:2	GO:0004672(InterPro)|GO:0006468(InterPro):2
tr|A0A0D2M913|A0A0D2M913_9CHLO	PF00550/Phosphopantetheine attachment site:6	PF00378/Enoyl-CoA hydratase/isomerase:2	PF01154/Hydroxymethylglutaryl-coenzyme A synthase N terminal:1	PF08659/KR domain:1	IPR009081/Phosphopantetheine binding ACP domain:6	IPR001753/Enoyl-CoA hydratase/isomerase:2	IPR013528/Hydroxymethylglutaryl-coenzyme A synthase, N-terminal:1	IPR013968/Polyketide synthase-like, ketoreductase domain:1	-:10
tr|A0A835SAW5|A0A835SAW5_CHLIN	PF08373/RAP domain:1	IPR013584/RAP domain:1	-:1
tr|E1ZA28|E1ZA28_CHLVA	PF12359/Protein of unknown function (DUF3645):1	PF12340/Protein of unknown function (DUF3638):1	IPR022105/Domain of unknown function DUF3645:1	IPR022099/Domain of unknown function DUF3638:1	-:2
tr|A0A3S3MZ82|A0A3S3MZ82_9MAGN	PF00067/Cytochrome P450:1	IPR001128/Cytochrome P450:1	GO:0004497(InterPro)|GO:0005506(InterPro)|GO:0016705(InterPro)|GO:0020037(InterPro):1
tr|A0A250XH81|A0A250XH81_9CHLO	PF13041/PPR repeat family:2	PF01535/PPR repeat:2	IPR002885/Pentatricopeptide repeat:4	-:4
tr|A0A388L349|A0A388L349_CHABU	PF13041/PPR repeat family:5	PF01535/PPR repeat:7	PF13812/Pentatricopeptide repeat domain:1	PF12854/PPR repeat:1	IPR002885/Pentatricopeptide repeat:14	-:14
tr|A0A3S3NI16|A0A3S3NI16_9MAGN	PF13041/PPR repeat family:2	PF13812/Pentatricopeptide repeat domain:2	PF01535/PPR repeat:2	IPR002885/Pentatricopeptide repeat:6	-:6
tr|A0A0D2MTL3|A0A0D2MTL3_9CHLO	PF13181/Tetratricopeptide repeat:1	PF08373/RAP domain:1	IPR019734/Tetratricopeptide repeat:1	IPR013584/RAP domain:1	GO:0005515(InterPro):1	-:1
Cre01.g050500.t1.1	PF13812/Pentatricopeptide repeat domain:3	IPR002885/Pentatricopeptide repeat:3	-:3
tr|D8TPI1|D8TPI1_VOLCA	PF00686/Starch binding domain:3	IPR002044/Carbohydrate binding module family 20:3	GO:2001070(InterPro):3
Cre10.g456300.t1.1	PF13432/Tetratricopeptide repeat:2	-/-:2	-:2
tr|A0A2P6V9X6|A0A2P6V9X6_9CHLO	PF17177/Pentacotripeptide-repeat region of PRORP:2	PF13812/Pentatricopeptide repeat domain:1	PF01535/PPR repeat:1	PF13041/PPR repeat family:2	IPR033443/PROP1-like, PPR domain:2	IPR002885/Pentatricopeptide repeat:4	-:6
sp|O65434|TPS07_ARATH	PF01397/Terpene synthase, N-terminal domain:1	PF03936/Terpene synthase family, metal binding domain:1	IPR001906/Terpene synthase, N-terminal domain:1	IPR005630/Terpene synthase, metal-binding domain:1	GO:0010333(InterPro)|GO:0016829(InterPro):1	GO:0000287(InterPro)|GO:0010333(InterPro)|GO:0016829(InterPro):1
tr|M1USJ5|M1USJ5_CYAM1	PF13041/PPR repeat family:2	PF01535/PPR repeat:3	PF12854/PPR repeat:1	IPR002885/Pentatricopeptide repeat:6	-:6
tr|A0A2P6VNM5|A0A2P6VNM5_9CHLO	PF00023/Ankyrin repeat:1	PF12796/Ankyrin repeats (3 copies):1	IPR002110/Ankyrin repeat:2	GO:0005515(InterPro):2
tr|D8SZP9|D8SZP9_SELML	PF01535/PPR repeat:7	IPR002885/Pentatricopeptide repeat:7	-:7
tr|A0A2R6WTM0|A0A2R6WTM0_MARPO	PF13041/PPR repeat family:2	PF17177/Pentacotripeptide-repeat region of PRORP:1	PF01535/PPR repeat:1	PF13812/Pentatricopeptide repeat domain:4	IPR002885/Pentatricopeptide repeat:7	IPR033443/PROP1-like, PPR domain:1	-:8
Thupl.29380325s0018.1.p	PF01535/PPR repeat:1	PF13041/PPR repeat family:2	IPR002885/Pentatricopeptide repeat:3	-:3
tr|Q6ZIP5|Q6ZIP5_ORYSJ	PF20431/E motif:1	PF13041/PPR repeat family:2	PF01535/PPR repeat:4	PF14432/DYW family of nucleic acid deaminases:1	IPR046848/E motif:1	IPR002885/Pentatricopeptide repeat:6	IPR032867/DYW domain:1	-:7	GO:0008270(InterPro):1
tr|D8R7I8|D8R7I8_SELML	PF13041/PPR repeat family:2	PF12854/PPR repeat:6	IPR002885/Pentatricopeptide repeat:8	-:8
tr|A0A443P0I6|A0A443P0I6_9MAGN	PF20431/E motif:1	PF01535/PPR repeat:2	PF13041/PPR repeat family:2	IPR046848/E motif:1	IPR002885/Pentatricopeptide repeat:4	-:5
sp|Q9MA95|PP214_ARATH	PF20431/E motif:1	PF01535/PPR repeat:5	PF13041/PPR repeat family:3	IPR046848/E motif:1	IPR002885/Pentatricopeptide repeat:8	-:9
Thupl.29378171s0008.1.p	PF01535/PPR repeat:2	PF13041/PPR repeat family:7	PF12854/PPR repeat:1	PF20431/E motif:1	PF20430/E+ motif:1	PF14432/DYW family of nucleic acid deaminases:1	IPR002885/Pentatricopeptide repeat:10	IPR046848/E motif:1	IPR046849/E2 motif:1	IPR032867/DYW domain:1	-:12	GO:0008270(InterPro):1
Thupl.29381713s0001.1.p	PF20431/E motif:1	PF01535/PPR repeat:5	PF13041/PPR repeat family:2	IPR046848/E motif:1	IPR002885/Pentatricopeptide repeat:7	-:8
tr|A0A2R6XEX6|A0A2R6XEX6_MARPO	PF13812/Pentatricopeptide repeat domain:1	PF12854/PPR repeat:1	PF25245/At1g68980, TPR repeats:1	PF01535/PPR repeat:2	PF13041/PPR repeat family:3	IPR002885/Pentatricopeptide repeat:7	IPR057440/At1g68980-like, TPR repeats:1	-:8
Cre06.g299200.t1.1	PF19568/Sporulation stage III, protein AA:1	IPR045735/Stage III sporulation protein AA, AAA+ ATPase domain:1	-:1
tr|F4I4G1|F4I4G1_ARATH	PF20431/E motif:1	PF01535/PPR repeat:8	PF13041/PPR repeat family:2	PF14432/DYW family of nucleic acid deaminases:1	IPR046848/E motif:1	IPR002885/Pentatricopeptide repeat:10	IPR032867/DYW domain:1	-:11	GO:0008270(InterPro):1
tr|Q8LHA7|Q8LHA7_ORYSJ	PF12854/PPR repeat:1	PF13041/PPR repeat family:5	PF01535/PPR repeat:3	IPR002885/Pentatricopeptide repeat:9	-:9
tr|A0A3S3P7R3|A0A3S3P7R3_9MAGN	PF14432/DYW family of nucleic acid deaminases:1	PF13041/PPR repeat family:3	PF01535/PPR repeat:2	PF20431/E motif:1	IPR032867/DYW domain:1	IPR002885/Pentatricopeptide repeat:5	IPR046848/E motif:1	GO:0008270(InterPro):1	-:6
tr|A0A835XIE7|A0A835XIE7_9CHLO	PF00069/Protein kinase domain:1	IPR000719/Protein kinase domain:1	GO:0004672(InterPro)|GO:0005524(InterPro)|GO:0006468(InterPro):1
tr|A0A150GJK2|A0A150GJK2_GONPE	PF01753/MYND finger:1	IPR002893/Zinc finger, MYND-type:1	-:1
tr|A0A1S3YRF3|A0A1S3YRF3_TOBAC	PF14432/DYW family of nucleic acid deaminases:1	PF20431/E motif:1	PF01535/PPR repeat:4	PF20430/E+ motif:1	PF13041/PPR repeat family:3	IPR032867/DYW domain:1	IPR046848/E motif:1	IPR002885/Pentatricopeptide repeat:7	IPR046849/E2 motif:1	GO:0008270(InterPro):1	-:9
sp|Q9FH87|PP447_ARATH	PF13041/PPR repeat family:3	PF12854/PPR repeat:1	PF01535/PPR repeat:3	IPR002885/Pentatricopeptide repeat:7	-:7
tr|A0A1S3ZBS5|A0A1S3ZBS5_TOBAC	PF13041/PPR repeat family:10	PF01535/PPR repeat:3	PF12854/PPR repeat:2	IPR002885/Pentatricopeptide repeat:15	-:15
tr|D8STL5|D8STL5_SELML	PF13041/PPR repeat family:4	PF01535/PPR repeat:5	IPR002885/Pentatricopeptide repeat:9	-:9
tr|A0A1S3YG90|A0A1S3YG90_TOBAC	PF13041/PPR repeat family:3	PF01535/PPR repeat:1	PF14432/DYW family of nucleic acid deaminases:1	PF20431/E motif:1	IPR002885/Pentatricopeptide repeat:4	IPR032867/DYW domain:1	IPR046848/E motif:1	-:5	GO:0008270(InterPro):1
tr|D8T2P4|D8T2P4_SELML	PF13041/PPR repeat family:2	PF01535/PPR repeat:1	IPR002885/Pentatricopeptide repeat:3	-:3
tr|A0A0D2J8N5|A0A0D2J8N5_9CHLO	PF12765/HEAT repeat associated with sister chromatid cohesion:1	IPR026003/HEAT repeat associated with sister chromatid cohesion protein:1	-:1
sp|Q9CAY1|PP223_ARATH	PF01535/PPR repeat:3	PF20431/E motif:1	PF14432/DYW family of nucleic acid deaminases:1	PF13041/PPR repeat family:3	IPR002885/Pentatricopeptide repeat:6	IPR046848/E motif:1	IPR032867/DYW domain:1	-:7	GO:0008270(InterPro):1
jgi|Cyapar1|14163|g13671.t1	PF13191/AAA ATPase domain:1	IPR041664/Orc1-like, AAA ATPase domain:1	-:1
tr|A0A0P0X098|A0A0P0X098_ORYSJ	PF20431/E motif:1	PF13041/PPR repeat family:1	PF14432/DYW family of nucleic acid deaminases:1	PF01535/PPR repeat:4	IPR046848/E motif:1	IPR002885/Pentatricopeptide repeat:5	IPR032867/DYW domain:1	-:6	GO:0008270(InterPro):1
tr|A0A2P6VRS2|A0A2P6VRS2_9CHLO	PF01152/Bacterial-like globin:1	IPR001486/Truncated hemoglobin:1	GO:0019825(InterPro):1
tr|A0A1S3UJD0|A0A1S3UJD0_VIGRR	PF01535/PPR repeat:3	PF20431/E motif:1	PF13041/PPR repeat family:3	IPR002885/Pentatricopeptide repeat:6	IPR046848/E motif:1	-:7
tr|A0A383VWR2|A0A383VWR2_TETOB	PF00632/HECT-domain (ubiquitin-transferase):1	IPR000569/HECT domain:1	GO:0004842(InterPro):1
Thupl.29377713s0004.1.p	PF01535/PPR repeat:4	PF13041/PPR repeat family:4	PF20431/E motif:1	PF14432/DYW family of nucleic acid deaminases:1	IPR002885/Pentatricopeptide repeat:8	IPR046848/E motif:1	IPR032867/DYW domain:1	-:9	GO:0008270(InterPro):1
Thupl.29380007s0003.1.p	PF20431/E motif:1	PF01535/PPR repeat:6	PF13041/PPR repeat family:5	IPR046848/E motif:1	IPR002885/Pentatricopeptide repeat:11	-:12
Sphmag07G036600.1.p	PF13041/PPR repeat family:4	PF20431/E motif:1	PF13812/Pentatricopeptide repeat domain:1	PF01535/PPR repeat:2	IPR002885/Pentatricopeptide repeat:7	IPR046848/E motif:1	-:8
tr|A0A2P6TF54|A0A2P6TF54_CHLSO	PF03110/SBP domain:1	IPR004333/SBP domain:1	GO:0003677(InterPro):1
tr|D8SPD5|D8SPD5_SELML	PF20431/E motif:1	PF01535/PPR repeat:1	PF13041/PPR repeat family:5	PF14432/DYW family of nucleic acid deaminases:1	IPR046848/E motif:1	IPR002885/Pentatricopeptide repeat:6	IPR032867/DYW domain:1	-:7	GO:0008270(InterPro):1
tr|A0A1S3ULM1|A0A1S3ULM1_VIGRR	PF02536/mTERF:1	IPR003690/Transcription termination factor, mitochondrial/chloroplastic:1	GO:0003676(InterPro)|GO:0043231(InterPro):1
sp|O80647|PP195_ARATH	PF13041/PPR repeat family:5	PF01535/PPR repeat:6	IPR002885/Pentatricopeptide repeat:11	-:11
tr|Q0DUH9|Q0DUH9_ORYSJ	PF20431/E motif:1	PF13041/PPR repeat family:2	PF01535/PPR repeat:2	IPR046848/E motif:1	IPR002885/Pentatricopeptide repeat:4	-:5
tr|A0A0P0XNN2|A0A0P0XNN2_ORYSJ	PF13041/PPR repeat family:2	PF01535/PPR repeat:2	IPR002885/Pentatricopeptide repeat:4	-:4
sp|Q38959|PP257_ARATH	PF13041/PPR repeat family:2	PF01535/PPR repeat:3	IPR002885/Pentatricopeptide repeat:5	-:5
Thupl.29381248s0005.1.p	PF13812/Pentatricopeptide repeat domain:2	PF13041/PPR repeat family:4	PF01535/PPR repeat:3	IPR002885/Pentatricopeptide repeat:9	-:9
tr|D8RP20|D8RP20_SELML	PF01535/PPR repeat:1	PF17177/Pentacotripeptide-repeat region of PRORP:1	PF13041/PPR repeat family:2	PF13812/Pentatricopeptide repeat domain:1	IPR002885/Pentatricopeptide repeat:4	IPR033443/PROP1-like, PPR domain:1	-:5
tr|Q2R1Y4|Q2R1Y4_ORYSJ	PF20431/E motif:1	PF13041/PPR repeat family:2	PF01535/PPR repeat:6	IPR046848/E motif:1	IPR002885/Pentatricopeptide repeat:8	-:9
Sphmag13G095000.1.p	PF13041/PPR repeat family:5	PF01535/PPR repeat:2	IPR002885/Pentatricopeptide repeat:7	-:7
tr|A0A1S4BWR9|A0A1S4BWR9_TOBAC	PF13041/PPR repeat family:5	PF12854/PPR repeat:2	IPR002885/Pentatricopeptide repeat:7	-:7
tr|D8S1X7|D8S1X7_SELML	PF13041/PPR repeat family:2	PF01535/PPR repeat:6	IPR002885/Pentatricopeptide repeat:8	-:8
tr|A0A1S4B427|A0A1S4B427_TOBAC	PF00265/Thymidine kinase:1	PF13041/PPR repeat family:2	IPR001267/Thymidine kinase:1	IPR002885/Pentatricopeptide repeat:2	GO:0004797(InterPro)|GO:0005524(InterPro):1	-:2
tr|A0A1S3ZNY8|A0A1S3ZNY8_TOBAC	PF01535/PPR repeat:2	PF13041/PPR repeat family:3	PF13812/Pentatricopeptide repeat domain:2	IPR002885/Pentatricopeptide repeat:7	-:7
tr|A0A1S3TGP0|A0A1S3TGP0_VIGRR	PF13041/PPR repeat family:1	PF01535/PPR repeat:1	PF25245/At1g68980, TPR repeats:1	PF13812/Pentatricopeptide repeat domain:1	IPR002885/Pentatricopeptide repeat:3	IPR057440/At1g68980-like, TPR repeats:1	-:4
tr|D8RTN2|D8RTN2_SELML	PF13041/PPR repeat family:1	PF01535/PPR repeat:1	IPR002885/Pentatricopeptide repeat:2	-:2
tr|Q6K9W7|Q6K9W7_ORYSJ	PF12854/PPR repeat:1	PF01535/PPR repeat:5	PF13041/PPR repeat family:8	IPR002885/Pentatricopeptide repeat:14	-:14
tr|D8SUL0|D8SUL0_SELML	PF01535/PPR repeat:4	PF13041/PPR repeat family:4	IPR002885/Pentatricopeptide repeat:8	-:8
tr|A0A835WC13|A0A835WC13_CHLIN	PF01432/Peptidase family M3:1	IPR001567/Peptidase M3A/M3B catalytic domain:1	GO:0004222(InterPro)|GO:0006508(InterPro):1
tr|D8RT56|D8RT56_SELML	PF01535/PPR repeat:8	PF13041/PPR repeat family:2	IPR002885/Pentatricopeptide repeat:10	-:10
tr|A0A2P6TKP1|A0A2P6TKP1_CHLSO	PF01535/PPR repeat:1	PF13041/PPR repeat family:2	PF17177/Pentacotripeptide-repeat region of PRORP:2	IPR002885/Pentatricopeptide repeat:3	IPR033443/PROP1-like, PPR domain:2	-:5
Sphmag19G021700.1.p	PF13041/PPR repeat family:1	PF01535/PPR repeat:1	IPR002885/Pentatricopeptide repeat:2	-:2
Thupl.29378497s0006.1.p	PF01535/PPR repeat:2	PF12854/PPR repeat:1	PF13041/PPR repeat family:3	IPR002885/Pentatricopeptide repeat:6	-:6
tr|A2ZPV2|A2ZPV2_ORYSJ	PF20430/E+ motif:1	PF20431/E motif:1	PF12854/PPR repeat:1	PF14432/DYW family of nucleic acid deaminases:1	PF01535/PPR repeat:7	PF13041/PPR repeat family:1	IPR046849/E2 motif:1	IPR046848/E motif:1	IPR002885/Pentatricopeptide repeat:9	IPR032867/DYW domain:1	-:11	GO:0008270(InterPro):1
Thupl.29380399s0010.1.p	PF20431/E motif:1	PF13041/PPR repeat family:3	PF14432/DYW family of nucleic acid deaminases:1	PF01535/PPR repeat:3	IPR046848/E motif:1	IPR002885/Pentatricopeptide repeat:6	IPR032867/DYW domain:1	-:7	GO:0008270(InterPro):1
tr|D8R9Q0|D8R9Q0_SELML	PF13041/PPR repeat family:3	PF14432/DYW family of nucleic acid deaminases:1	PF20431/E motif:1	PF01535/PPR repeat:1	IPR002885/Pentatricopeptide repeat:4	IPR032867/DYW domain:1	IPR046848/E motif:1	-:5	GO:0008270(InterPro):1
tr|A0A1S4AZJ7|A0A1S4AZJ7_TOBAC	PF01535/PPR repeat:1	PF12854/PPR repeat:1	PF13041/PPR repeat family:2	PF13812/Pentatricopeptide repeat domain:1	PF17177/Pentacotripeptide-repeat region of PRORP:1	IPR002885/Pentatricopeptide repeat:5	IPR033443/PROP1-like, PPR domain:1	-:6
tr|A0A0P0XQE2|A0A0P0XQE2_ORYSJ	PF01535/PPR repeat:2	PF20431/E motif:1	PF13041/PPR repeat family:4	IPR002885/Pentatricopeptide repeat:6	IPR046848/E motif:1	-:7
tr|D8TCP3|D8TCP3_SELML	PF01535/PPR repeat:1	PF13041/PPR repeat family:2	PF13812/Pentatricopeptide repeat domain:1	PF17177/Pentacotripeptide-repeat region of PRORP:1	IPR002885/Pentatricopeptide repeat:4	IPR033443/PROP1-like, PPR domain:1	-:5
Thupl.29378331s0009.1.p	PF14432/DYW family of nucleic acid deaminases:1	PF20431/E motif:1	PF13041/PPR repeat family:5	PF01535/PPR repeat:1	IPR032867/DYW domain:1	IPR046848/E motif:1	IPR002885/Pentatricopeptide repeat:6	GO:0008270(InterPro):1	-:7
tr|A0A383VM57|A0A383VM57_TETOB	PF08373/RAP domain:1	IPR013584/RAP domain:1	-:1
tr|A0A1S3Y6I3|A0A1S3Y6I3_TOBAC	PF12854/PPR repeat:1	PF01535/PPR repeat:2	IPR002885/Pentatricopeptide repeat:3	-:3
tr|A0A150GWU9|A0A150GWU9_GONPE	PF13424/Tetratricopeptide repeat:1	PF13374/Tetratricopeptide repeat:1	-/-:2	-:2
tr|A0A2P6V4T8|A0A2P6V4T8_9CHLO	PF01494/FAD binding domain:1	IPR002938/FAD-binding domain:1	GO:0071949(InterPro):1
tr|A0A176VD49|A0A176VD49_MARPO	PF13812/Pentatricopeptide repeat domain:2	PF12854/PPR repeat:1	PF01535/PPR repeat:4	PF13041/PPR repeat family:1	IPR002885/Pentatricopeptide repeat:8	-:8
tr|A0A383VIL1|A0A383VIL1_TETOB	PF06978/Ribonucleases P/MRP protein subunit POP1, N-terminal:1	PF08170/POPLD (NUC188) domain:1	IPR009723/Pop1, N-terminal:1	IPR012590/POPLD domain:1	-:2
tr|A0A0D2LIF6|A0A0D2LIF6_9CHLO	PF08161/Ribosomal RNA-processing protein 12, HEAT repeats:1	IPR012978/RRP12, HEAT domain:1	-:1
Thupl.29378726s0002.1.p	PF01535/PPR repeat:2	PF12854/PPR repeat:2	PF13041/PPR repeat family:5	IPR002885/Pentatricopeptide repeat:9	-:9
tr|A0A176WMN1|A0A176WMN1_MARPO	PF13041/PPR repeat family:3	PF12854/PPR repeat:1	PF01535/PPR repeat:4	IPR002885/Pentatricopeptide repeat:8	-:8
tr|D8S1Z2|D8S1Z2_SELML	PF17177/Pentacotripeptide-repeat region of PRORP:1	PF01535/PPR repeat:4	PF13812/Pentatricopeptide repeat domain:2	IPR033443/PROP1-like, PPR domain:1	IPR002885/Pentatricopeptide repeat:6	-:7
tr|A0A1S4BUM0|A0A1S4BUM0_TOBAC	PF12854/PPR repeat:1	PF13041/PPR repeat family:6	IPR002885/Pentatricopeptide repeat:7	-:7
tr|Q6YSW0|Q6YSW0_ORYSJ	PF20431/E motif:1	PF13041/PPR repeat family:2	PF20430/E+ motif:1	PF01535/PPR repeat:2	PF14432/DYW family of nucleic acid deaminases:1	IPR046848/E motif:1	IPR002885/Pentatricopeptide repeat:4	IPR046849/E2 motif:1	IPR032867/DYW domain:1	-:6	GO:0008270(InterPro):1
tr|A0A2V0P313|A0A2V0P313_9CHLO	PF00899/ThiF family:1	IPR000594/THIF-type NAD/FAD binding fold:1	-:1
sp|Q9LYT2|PP287_ARATH	PF13812/Pentatricopeptide repeat domain:1	PF13041/PPR repeat family:3	PF01535/PPR repeat:2	IPR002885/Pentatricopeptide repeat:6	-:6
tr|O64651|O64651_ARATH	PF00514/Armadillo/beta-catenin-like repeat:1	PF23005/Domain of unknown function (DUF7032):1	IPR000225/Armadillo:1	IPR054296/Domain of unknown function DUF7032:1	GO:0005515(InterPro):1	-:1
sp|Q9LHN5|PP242_ARATH	PF01535/PPR repeat:5	PF13041/PPR repeat family:3	PF20431/E motif:1	IPR002885/Pentatricopeptide repeat:8	IPR046848/E motif:1	-:9
tr|A0A3S3PE95|A0A3S3PE95_9MAGN	PF12854/PPR repeat:2	PF13812/Pentatricopeptide repeat domain:1	PF13041/PPR repeat family:3	PF01535/PPR repeat:3	IPR002885/Pentatricopeptide repeat:9	-:9
Thupl.29377559s0012.8.p	PF16186/Atypical Arm repeat:1	PF00514/Armadillo/beta-catenin-like repeat:8	IPR032413/Atypical Arm repeat:1	IPR000225/Armadillo:8	-:1	GO:0005515(InterPro):8
tr|D8RND8|D8RND8_SELML	PF01535/PPR repeat:4	PF13041/PPR repeat family:1	IPR002885/Pentatricopeptide repeat:5	-:5
tr|A0A835XKG0|A0A835XKG0_9CHLO	PF00481/Protein phosphatase 2C:1	IPR001932/PPM-type phosphatase-like domain:1	-:1
tr|A0A1S3XPV2|A0A1S3XPV2_TOBAC	PF01535/PPR repeat:3	PF13041/PPR repeat family:2	PF14432/DYW family of nucleic acid deaminases:1	PF20431/E motif:1	IPR002885/Pentatricopeptide repeat:5	IPR032867/DYW domain:1	IPR046848/E motif:1	-:6	GO:0008270(InterPro):1
Thupl.29379628s0001.1.p	PF13041/PPR repeat family:3	PF01535/PPR repeat:2	PF12854/PPR repeat:1	IPR002885/Pentatricopeptide repeat:6	-:6
tr|A0A443NLQ2|A0A443NLQ2_9MAGN	PF01535/PPR repeat:3	PF13041/PPR repeat family:4	IPR002885/Pentatricopeptide repeat:7	-:7
tr|A0A7J7Q635|A0A7J7Q635_9CHLO	PF02536/mTERF:1	IPR003690/Transcription termination factor, mitochondrial/chloroplastic:1	GO:0003676(InterPro)|GO:0043231(InterPro):1
tr|A0A1S3ZKA4|A0A1S3ZKA4_TOBAC	PF13041/PPR repeat family:3	PF14432/DYW family of nucleic acid deaminases:1	PF20431/E motif:1	PF01535/PPR repeat:2	IPR002885/Pentatricopeptide repeat:5	IPR032867/DYW domain:1	IPR046848/E motif:1	-:6	GO:0008270(InterPro):1
tr|D8R551|D8R551_SELML	PF01535/PPR repeat:8	PF13041/PPR repeat family:2	PF14432/DYW family of nucleic acid deaminases:1	IPR002885/Pentatricopeptide repeat:10	IPR032867/DYW domain:1	-:10	GO:0008270(InterPro):1
tr|A0A7I4B8R6|A0A7I4B8R6_PHYPA	PF20651/Exocyst complex component EXOC6/Sec15, N-terminal:1	PF04091/Exocyst complex subunit Sec15 C-terminal:1	IPR048359/Exocyst complex component EXOC6/Sec15, N-terminal domain:1	IPR046361/Exocyst complex subunit EXOC6/Sec15, C-terminal:1	-:2
tr|D8RK16|D8RK16_SELML	PF25598/Plant U-box protein ARM repeat region:1	PF04564/U-box domain:1	PF25368/PUB10-like, N-terminal domain:1	-/-:1	IPR003613/U-box domain:1	IPR057623/PUB 12/19-like, N-terminal domain:1	-:2	GO:0004842(InterPro)|GO:0016567(InterPro):1
sp|Q9M907|PP217_ARATH	PF13812/Pentatricopeptide repeat domain:1	PF13041/PPR repeat family:6	PF12854/PPR repeat:4	PF01535/PPR repeat:2	IPR002885/Pentatricopeptide repeat:13	-:13
Thupl.29378271s0021.1.p	PF13456/Reverse transcriptase-like:1	PF13966/zinc-binding in reverse transcriptase:1	IPR002156/Ribonuclease H domain:1	IPR026960/Reverse transcriptase zinc-binding domain:1	GO:0003676(InterPro)|GO:0004523(InterPro):1	-:1
tr|I0YSF9|I0YSF9_COCSC	PF13812/Pentatricopeptide repeat domain:3	IPR002885/Pentatricopeptide repeat:3	-:3
tr|A0A2P6TGR0|A0A2P6TGR0_CHLSO	PF10568/Outer mitochondrial membrane transport complex protein:1	PF17171/Glutathione S-transferase, C-terminal domain:1	IPR019564/Mitochondrial outer membrane transport complex Sam37/metaxin, N-terminal domain:1	IPR033468/Metaxin, glutathione S-transferase domain:1	GO:0001401(InterPro):1	-:1
jgi|Mesvir1|24841|Mv22078-RA.1	PF07671/Protein of unknown function (DUF1601):7	PF08373/RAP domain:1	IPR011632/Domain of unknown function DUF1601:7	IPR013584/RAP domain:1	-:8
tr|A0A835W9D4|A0A835W9D4_CHLIN	PF12796/Ankyrin repeats (3 copies):1	IPR002110/Ankyrin repeat:1	GO:0005515(InterPro):1
tr|A0A1S3TMB9|A0A1S3TMB9_VIGRR	PF13041/PPR repeat family:1	PF01535/PPR repeat:1	IPR002885/Pentatricopeptide repeat:2	-:2
tr|D8SN48|D8SN48_SELML	PF13041/PPR repeat family:3	PF12854/PPR repeat:1	PF01535/PPR repeat:2	IPR002885/Pentatricopeptide repeat:6	-:6
Thupl.29378406s0007.1.p	PF20431/E motif:1	PF01535/PPR repeat:5	PF13041/PPR repeat family:4	PF20430/E+ motif:1	PF14432/DYW family of nucleic acid deaminases:1	IPR046848/E motif:1	IPR002885/Pentatricopeptide repeat:9	IPR046849/E2 motif:1	IPR032867/DYW domain:1	-:11	GO:0008270(InterPro):1
Thupl.29380105s0001.1.p	PF20431/E motif:1	PF20430/E+ motif:1	PF14432/DYW family of nucleic acid deaminases:1	PF01535/PPR repeat:5	PF13041/PPR repeat family:2	PF12854/PPR repeat:1	IPR046848/E motif:1	IPR046849/E2 motif:1	IPR032867/DYW domain:1	IPR002885/Pentatricopeptide repeat:8	-:10	GO:0008270(InterPro):1
Thupl.29380688s0003.1.p	PF13041/PPR repeat family:6	PF20431/E motif:1	PF20430/E+ motif:1	PF14432/DYW family of nucleic acid deaminases:1	PF01535/PPR repeat:4	IPR002885/Pentatricopeptide repeat:10	IPR046848/E motif:1	IPR046849/E2 motif:1	IPR032867/DYW domain:1	-:12	GO:0008270(InterPro):1
tr|E1Z4U1|E1Z4U1_CHLVA	PF00787/PX domain:1	PF08628/Sorting nexin C terminal:1	PF02194/PXA domain:1	IPR001683/Phox homology:1	IPR013937/Sorting nexin, C-terminal:1	IPR003114/Phox-associated domain:1	GO:0035091(InterPro):1	-:2
tr|A0A443Q164|A0A443Q164_9MAGN	PF13041/PPR repeat family:2	PF01535/PPR repeat:1	IPR002885/Pentatricopeptide repeat:3	-:3
tr|D8T6H1|D8T6H1_SELML	PF13812/Pentatricopeptide repeat domain:3	PF13041/PPR repeat family:1	IPR002885/Pentatricopeptide repeat:4	-:4
Sphmag02G205200.1.p	PF01535/PPR repeat:5	PF13041/PPR repeat family:5	IPR002885/Pentatricopeptide repeat:10	-:10
Thupl.29378201s0011.1.p	PF13041/PPR repeat family:7	PF01535/PPR repeat:1	PF12854/PPR repeat:2	IPR002885/Pentatricopeptide repeat:10	-:10
Sphmag03G043600.1.p	PF13041/PPR repeat family:6	PF12854/PPR repeat:1	PF01535/PPR repeat:4	IPR002885/Pentatricopeptide repeat:11	-:11
Sphmag03G013200.1.p	PF13041/PPR repeat family:1	PF01535/PPR repeat:2	IPR002885/Pentatricopeptide repeat:3	-:3
CepurGG1.1G061500.1.p	PF13041/PPR repeat family:2	PF01535/PPR repeat:2	PF13812/Pentatricopeptide repeat domain:2	IPR002885/Pentatricopeptide repeat:6	-:6
tr|A0A8J4BRK5|A0A8J4BRK5_9CHLO	PF00686/Starch binding domain:3	IPR002044/Carbohydrate binding module family 20:3	GO:2001070(InterPro):3
sp|Q9SHK2|PPR17_ARATH	PF13041/PPR repeat family:5	PF12854/PPR repeat:1	IPR002885/Pentatricopeptide repeat:6	-:6
tr|A0A150GWG0|A0A150GWG0_GONPE	PF00004/ATPase family associated with various cellular activities (AAA):1	PF00628/PHD-finger:1	IPR003959/ATPase, AAA-type, core:1	IPR019787/Zinc finger, PHD-finger:1	GO:0005524(InterPro)|GO:0016887(InterPro):1	-:1
tr|A0A1S3TK13|A0A1S3TK13_VIGRR	PF02536/mTERF:2	IPR003690/Transcription termination factor, mitochondrial/chloroplastic:2	GO:0003676(InterPro)|GO:0043231(InterPro):2
tr|C7J343|C7J343_ORYSJ	PF13041/PPR repeat family:4	PF01535/PPR repeat:1	IPR002885/Pentatricopeptide repeat:5	-:5
tr|A0A1S3U994|A0A1S3U994_VIGRR	PF12854/PPR repeat:1	PF13041/PPR repeat family:4	PF01535/PPR repeat:4	PF14432/DYW family of nucleic acid deaminases:1	IPR002885/Pentatricopeptide repeat:9	IPR032867/DYW domain:1	-:9	GO:0008270(InterPro):1
CepurGG1.12G079400.1.p	PF01535/PPR repeat:1	PF17177/Pentacotripeptide-repeat region of PRORP:1	PF12854/PPR repeat:1	PF13041/PPR repeat family:3	IPR002885/Pentatricopeptide repeat:5	IPR033443/PROP1-like, PPR domain:1	-:6
tr|A0A3S3NGG3|A0A3S3NGG3_9MAGN	PF12854/PPR repeat:1	PF13041/PPR repeat family:3	PF01535/PPR repeat:3	IPR002885/Pentatricopeptide repeat:7	-:7
tr|A0A1S4CM69|A0A1S4CM69_TOBAC	PF20431/E motif:1	PF01535/PPR repeat:8	PF13041/PPR repeat family:4	IPR046848/E motif:1	IPR002885/Pentatricopeptide repeat:12	-:13
tr|A0A383V9Q4|A0A383V9Q4_TETOB	PF08373/RAP domain:1	IPR013584/RAP domain:1	-:1
Thupl.29377537s0018.1.p	PF01535/PPR repeat:2	PF14432/DYW family of nucleic acid deaminases:1	PF20430/E+ motif:1	PF13041/PPR repeat family:6	PF13812/Pentatricopeptide repeat domain:1	PF20431/E motif:1	IPR002885/Pentatricopeptide repeat:9	IPR032867/DYW domain:1	IPR046849/E2 motif:1	IPR046848/E motif:1	-:11	GO:0008270(InterPro):1
Thupl.29380399s0002.1.p	PF20430/E+ motif:1	PF14432/DYW family of nucleic acid deaminases:1	PF01535/PPR repeat:4	PF20431/E motif:1	PF13041/PPR repeat family:3	IPR046849/E2 motif:1	IPR032867/DYW domain:1	IPR002885/Pentatricopeptide repeat:7	IPR046848/E motif:1	-:9	GO:0008270(InterPro):1
Sphmag10G077200.1.p	PF13812/Pentatricopeptide repeat domain:1	PF20431/E motif:1	PF01535/PPR repeat:4	PF13041/PPR repeat family:5	PF14432/DYW family of nucleic acid deaminases:1	IPR002885/Pentatricopeptide repeat:10	IPR046848/E motif:1	IPR032867/DYW domain:1	-:11	GO:0008270(InterPro):1
sp|Q9FGL1|PP423_ARATH	PF13041/PPR repeat family:4	PF20431/E motif:1	PF01535/PPR repeat:3	IPR002885/Pentatricopeptide repeat:7	IPR046848/E motif:1	-:8
tr|D8TAX6|D8TAX6_SELML	PF01535/PPR repeat:2	PF13041/PPR repeat family:1	PF13812/Pentatricopeptide repeat domain:1	IPR002885/Pentatricopeptide repeat:4	-:4
tr|D8RF86|D8RF86_SELML	PF13041/PPR repeat family:3	PF01535/PPR repeat:6	IPR002885/Pentatricopeptide repeat:9	-:9
jgi|Cyapar1|9849|g9544.t1	PF13812/Pentatricopeptide repeat domain:1	PF01535/PPR repeat:1	IPR002885/Pentatricopeptide repeat:2	-:2
tr|A0A1S4CHV5|A0A1S4CHV5_TOBAC	PF20431/E motif:1	PF13041/PPR repeat family:2	PF01535/PPR repeat:2	IPR046848/E motif:1	IPR002885/Pentatricopeptide repeat:4	-:5
tr|A0A7I4E201|A0A7I4E201_PHYPA	PF13041/PPR repeat family:4	PF00076/RNA recognition motif:1	PF17177/Pentacotripeptide-repeat region of PRORP:1	PF13812/Pentatricopeptide repeat domain:1	IPR002885/Pentatricopeptide repeat:5	IPR000504/RNA recognition motif domain:1	IPR033443/PROP1-like, PPR domain:1	-:6	GO:0003723(InterPro):1
tr|A0A443P334|A0A443P334_9MAGN	PF01535/PPR repeat:2	PF13041/PPR repeat family:2	IPR002885/Pentatricopeptide repeat:4	-:4
tr|A0A2P6VP37|A0A2P6VP37_9CHLO	PF23774/GEMI5 TPR domain:1	IPR056421/Gem-associated protein 5, TPR domain:1	-:1
tr|A0A836C4Q9|A0A836C4Q9_9CHLO	PF03810/Importin-beta N-terminal domain:1	PF02985/HEAT repeat:1	PF13513/HEAT-like repeat:1	IPR001494/Importin-beta, N-terminal domain:1	IPR000357/HEAT repeat:1	-/-:1	GO:0006886(InterPro)|GO:0031267(InterPro):1	GO:0005515(InterPro):1	-:1
tr|A0A150GIK0|A0A150GIK0_GONPE	PF01753/MYND finger:1	IPR002893/Zinc finger, MYND-type:1	-:1
tr|A0A835SUN9|A0A835SUN9_CHLIN	PF00069/Protein kinase domain:1	PF07714/Protein tyrosine and serine/threonine kinase:1	IPR000719/Protein kinase domain:1	IPR001245/Serine-threonine/tyrosine-protein kinase, catalytic domain:1	GO:0004672(InterPro)|GO:0005524(InterPro)|GO:0006468(InterPro):1	GO:0004672(InterPro)|GO:0006468(InterPro):1
sp|Q9FMF6|PP444_ARATH	PF01535/PPR repeat:1	PF12854/PPR repeat:2	PF13041/PPR repeat family:6	IPR002885/Pentatricopeptide repeat:9	-:9
tr|A0A835XP08|A0A835XP08_9CHLO	PF00211/Adenylate and Guanylate cyclase catalytic domain:2	IPR001054/Adenylyl cyclase class-3/4/guanylyl cyclase:2	GO:0009190(InterPro)|GO:0035556(InterPro):2
CepurGG1.5G113100.1.p	PF13041/PPR repeat family:6	PF12854/PPR repeat:1	IPR002885/Pentatricopeptide repeat:7	-:7
tr|A0A0P0XQA7|A0A0P0XQA7_ORYSJ	PF13041/PPR repeat family:2	PF01535/PPR repeat:1	IPR002885/Pentatricopeptide repeat:3	-:3
tr|A0A383VQ93|A0A383VQ93_TETOB	PF00875/DNA photolyase:1	PF12697/Alpha/beta hydrolase family:1	IPR006050/DNA photolyase, N-terminal:1	IPR000073/Alpha/beta hydrolase fold-1:1	-:2
tr|A0A0P0YB55|A0A0P0YB55_ORYSJ	PF13041/PPR repeat family:5	PF20431/E motif:1	PF14432/DYW family of nucleic acid deaminases:1	PF01535/PPR repeat:6	IPR002885/Pentatricopeptide repeat:11	IPR046848/E motif:1	IPR032867/DYW domain:1	-:12	GO:0008270(InterPro):1
jgi|Cyapar1|4632|g4497.t1	PF00514/Armadillo/beta-catenin-like repeat:3	IPR000225/Armadillo:3	GO:0005515(InterPro):3
tr|A0A1S4C7Q7|A0A1S4C7Q7_TOBAC	PF01535/PPR repeat:5	PF13041/PPR repeat family:3	PF13812/Pentatricopeptide repeat domain:1	IPR002885/Pentatricopeptide repeat:9	-:9
tr|A0A2V0P9E9|A0A2V0P9E9_9CHLO	PF01535/PPR repeat:1	PF13812/Pentatricopeptide repeat domain:2	IPR002885/Pentatricopeptide repeat:3	-:3
tr|D8THT7|D8THT7_VOLCA	PF08373/RAP domain:1	IPR013584/RAP domain:1	-:1
tr|A0A0N7KPK3|A0A0N7KPK3_ORYSJ	PF13041/PPR repeat family:1	PF01535/PPR repeat:3	PF13812/Pentatricopeptide repeat domain:1	IPR002885/Pentatricopeptide repeat:5	-:5
tr|D8QPR3|D8QPR3_SELML	PF01535/PPR repeat:3	PF13041/PPR repeat family:1	IPR002885/Pentatricopeptide repeat:4	-:4
Thupl.29378946s0017.1.p	PF13041/PPR repeat family:4	PF14432/DYW family of nucleic acid deaminases:1	PF20430/E+ motif:1	PF20431/E motif:1	PF01535/PPR repeat:9	IPR002885/Pentatricopeptide repeat:13	IPR032867/DYW domain:1	IPR046849/E2 motif:1	IPR046848/E motif:1	-:15	GO:0008270(InterPro):1
tr|D8S2T6|D8S2T6_SELML	PF12854/PPR repeat:1	PF01535/PPR repeat:5	PF13041/PPR repeat family:3	IPR002885/Pentatricopeptide repeat:9	-:9
Thupl.29379407s0003.1.p	PF01535/PPR repeat:1	PF13041/PPR repeat family:6	IPR002885/Pentatricopeptide repeat:7	-:7
tr|A0A1S3TMS0|A0A1S3TMS0_VIGRR	PF14432/DYW family of nucleic acid deaminases:1	PF01535/PPR repeat:4	PF20431/E motif:1	PF13041/PPR repeat family:3	IPR032867/DYW domain:1	IPR002885/Pentatricopeptide repeat:7	IPR046848/E motif:1	GO:0008270(InterPro):1	-:8
tr|A0A443NY99|A0A443NY99_9MAGN	PF03936/Terpene synthase family, metal binding domain:1	PF01397/Terpene synthase, N-terminal domain:1	IPR005630/Terpene synthase, metal-binding domain:1	IPR001906/Terpene synthase, N-terminal domain:1	GO:0000287(InterPro)|GO:0010333(InterPro)|GO:0016829(InterPro):1	GO:0010333(InterPro)|GO:0016829(InterPro):1
tr|D8TWF0|D8TWF0_VOLCA	PF11938/TLR4 regulator and MIR-interacting MSAP:1	IPR021852/Domain of unknown function DUF3456:1	-:1
tr|D8RIV7|D8RIV7_SELML	PF05028/Poly (ADP-ribose) glycohydrolase (PARG), Macro domain fold:1	PF20811/Poly (ADP-ribose) glycohydrolase (PARG), helical domain:1	IPR046372/Poly (ADP-ribose) glycohydrolase (PARG), catalytic domain:1	IPR048362/Poly (ADP-ribose) glycohydrolase, helical domain:1	GO:0004649(InterPro)|GO:0006282(InterPro):1	-:1
tr|A0A443PCG3|A0A443PCG3_9MAGN	PF01535/PPR repeat:4	PF20431/E motif:1	PF13041/PPR repeat family:1	IPR002885/Pentatricopeptide repeat:5	IPR046848/E motif:1	-:6
tr|A0A1S3VLH4|A0A1S3VLH4_VIGRR	PF20431/E motif:1	PF13041/PPR repeat family:2	PF01535/PPR repeat:3	IPR046848/E motif:1	IPR002885/Pentatricopeptide repeat:5	-:6
tr|A0A3S3MDK3|A0A3S3MDK3_9MAGN	PF01535/PPR repeat:1	PF12854/PPR repeat:1	PF13041/PPR repeat family:10	IPR002885/Pentatricopeptide repeat:12	-:12
tr|A0A383V3I8|A0A383V3I8_TETOB	PF01624/MutS domain I:1	IPR007695/DNA mismatch repair protein MutS-like, N-terminal:1	GO:0005524(InterPro)|GO:0006298(InterPro)|GO:0030983(InterPro):1
tr|D8RLC9|D8RLC9_SELML	PF13041/PPR repeat family:1	PF19086/Terpene synthase family 2, C-terminal metal binding:1	PF12854/PPR repeat:1	PF01535/PPR repeat:1	IPR002885/Pentatricopeptide repeat:3	-/-:1	-:4
tr|A0A1S3XB42|A0A1S3XB42_TOBAC	PF20431/E motif:1	PF13041/PPR repeat family:3	PF01535/PPR repeat:3	IPR046848/E motif:1	IPR002885/Pentatricopeptide repeat:6	-:7
tr|A0A2R6WAT3|A0A2R6WAT3_MARPO	PF13041/PPR repeat family:4	PF12854/PPR repeat:1	IPR002885/Pentatricopeptide repeat:5	-:5
Thupl.29378967s0018.1.p	PF20431/E motif:1	PF01535/PPR repeat:6	PF13041/PPR repeat family:3	IPR046848/E motif:1	IPR002885/Pentatricopeptide repeat:9	-:10
tr|Q0J8W3|Q0J8W3_ORYSJ	PF12854/PPR repeat:2	PF01535/PPR repeat:3	PF13041/PPR repeat family:4	PF13812/Pentatricopeptide repeat domain:1	PF00076/RNA recognition motif:1	IPR002885/Pentatricopeptide repeat:10	IPR000504/RNA recognition motif domain:1	-:10	GO:0003723(InterPro):1
Thupl.29346623s0002.1.p	PF01535/PPR repeat:5	PF13041/PPR repeat family:5	PF14432/DYW family of nucleic acid deaminases:1	PF20431/E motif:1	IPR002885/Pentatricopeptide repeat:10	IPR032867/DYW domain:1	IPR046848/E motif:1	-:11	GO:0008270(InterPro):1
tr|E1Z7P7|E1Z7P7_CHLVA	PF01535/PPR repeat:2	PF13041/PPR repeat family:1	PF17177/Pentacotripeptide-repeat region of PRORP:1	IPR002885/Pentatricopeptide repeat:3	IPR033443/PROP1-like, PPR domain:1	-:4
tr|A0A3S3MRF3|A0A3S3MRF3_9MAGN	PF01535/PPR repeat:6	PF13041/PPR repeat family:3	IPR002885/Pentatricopeptide repeat:9	-:9
tr|A0A2K1IJG4|A0A2K1IJG4_PHYPA	PF25553/BTB/POZ Ankyrin-like repeat:1	IPR058039/At3g05675-like, ankyrin-like domain:1	-:1
tr|A0A8J4BP94|A0A8J4BP94_9CHLO	PF03638/Tesmin/TSO1-like CXC domain, cysteine-rich domain:2	IPR005172/CRC domain:2	-:2
Thupl.29379284s0007.1.p	PF20431/E motif:1	PF13812/Pentatricopeptide repeat domain:1	PF13041/PPR repeat family:6	PF01535/PPR repeat:2	IPR046848/E motif:1	IPR002885/Pentatricopeptide repeat:9	-:10
tr|D8S834|D8S834_SELML	PF13041/PPR repeat family:2	IPR002885/Pentatricopeptide repeat:2	-:2
tr|A0A835SVR2|A0A835SVR2_CHLIN	PF00069/Protein kinase domain:1	IPR000719/Protein kinase domain:1	GO:0004672(InterPro)|GO:0005524(InterPro)|GO:0006468(InterPro):1
tr|A0A443PJ16|A0A443PJ16_9MAGN	PF20431/E motif:1	PF01535/PPR repeat:7	PF20430/E+ motif:1	PF14432/DYW family of nucleic acid deaminases:1	PF13041/PPR repeat family:1	IPR046848/E motif:1	IPR002885/Pentatricopeptide repeat:8	IPR046849/E2 motif:1	IPR032867/DYW domain:1	-:10	GO:0008270(InterPro):1
tr|D8R6K1|D8R6K1_SELML	PF01535/PPR repeat:5	PF17177/Pentacotripeptide-repeat region of PRORP:1	PF13041/PPR repeat family:1	IPR002885/Pentatricopeptide repeat:6	IPR033443/PROP1-like, PPR domain:1	-:7
Thupl.29378184s0003.4.p	PF14432/DYW family of nucleic acid deaminases:1	PF01535/PPR repeat:2	PF13041/PPR repeat family:5	PF20430/E+ motif:1	PF20431/E motif:1	IPR032867/DYW domain:1	IPR002885/Pentatricopeptide repeat:7	IPR046849/E2 motif:1	IPR046848/E motif:1	GO:0008270(InterPro):1	-:9
tr|A0A443NYL9|A0A443NYL9_9MAGN	PF13041/PPR repeat family:1	PF01535/PPR repeat:5	PF14432/DYW family of nucleic acid deaminases:1	PF20431/E motif:1	PF12854/PPR repeat:1	PF20430/E+ motif:1	IPR002885/Pentatricopeptide repeat:7	IPR032867/DYW domain:1	IPR046848/E motif:1	IPR046849/E2 motif:1	-:9	GO:0008270(InterPro):1
tr|A0A1S3XJM9|A0A1S3XJM9_TOBAC	PF13041/PPR repeat family:3	PF01535/PPR repeat:3	PF20431/E motif:1	IPR002885/Pentatricopeptide repeat:6	IPR046848/E motif:1	-:7
tr|A0A7J7Q8U8|A0A7J7Q8U8_9CHLO	PF00632/HECT-domain (ubiquitin-transferase):1	IPR000569/HECT domain:1	GO:0004842(InterPro):1
tr|A0A2P6TY46|A0A2P6TY46_CHLSO	PF01491/Frataxin-like domain:1	PF00097/Zinc finger, C3HC4 type (RING finger):1	PF04757/Pex2 / Pex12 amino terminal region:1	IPR002908/Frataxin/CyaY:1	IPR018957/Zinc finger, C3HC4 RING-type:1	IPR006845/Pex, N-terminal:1	GO:0008199(InterPro)|GO:0016226(InterPro):1	GO:0046872(InterPro):1	-:1
sp|Q9LUD6|PP230_ARATH	PF12854/PPR repeat:1	PF13041/PPR repeat family:1	IPR002885/Pentatricopeptide repeat:2	-:2
tr|A0A1S4AW84|A0A1S4AW84_TOBAC	PF01535/PPR repeat:2	PF13041/PPR repeat family:3	PF20431/E motif:1	IPR002885/Pentatricopeptide repeat:5	IPR046848/E motif:1	-:6
tr|A0A443PEA3|A0A443PEA3_9MAGN	PF20431/E motif:1	PF17177/Pentacotripeptide-repeat region of PRORP:1	PF13041/PPR repeat family:2	IPR046848/E motif:1	IPR033443/PROP1-like, PPR domain:1	IPR002885/Pentatricopeptide repeat:2	-:4
tr|E1Z6E7|E1Z6E7_CHLVA	PF17177/Pentacotripeptide-repeat region of PRORP:1	PF13041/PPR repeat family:1	PF25539/Bacterial/Fungal Bestrophin protein:1	IPR033443/PROP1-like, PPR domain:1	IPR002885/Pentatricopeptide repeat:1	IPR044669/Voltage-dependent anion channel-forming protein YneE/VCCN1/2-like:1	-:3
tr|A0A1S4C4H2|A0A1S4C4H2_TOBAC	PF20431/E motif:1	PF14432/DYW family of nucleic acid deaminases:1	PF13041/PPR repeat family:1	PF01535/PPR repeat:4	IPR046848/E motif:1	IPR032867/DYW domain:1	IPR002885/Pentatricopeptide repeat:5	-:6	GO:0008270(InterPro):1
tr|A0A3Q0F7V1|A0A3Q0F7V1_VIGRR	PF13041/PPR repeat family:1	PF20431/E motif:1	PF01535/PPR repeat:4	IPR002885/Pentatricopeptide repeat:5	IPR046848/E motif:1	-:6
tr|A0A3S3NA18|A0A3S3NA18_9MAGN	PF13041/PPR repeat family:2	IPR002885/Pentatricopeptide repeat:2	-:2
tr|A0A8J4FA37|A0A8J4FA37_9CHLO	PF08373/RAP domain:1	IPR013584/RAP domain:1	-:1
tr|Q7EZR5|Q7EZR5_ORYSJ	PF12854/PPR repeat:1	PF20431/E motif:1	PF01535/PPR repeat:9	PF13041/PPR repeat family:3	IPR002885/Pentatricopeptide repeat:13	IPR046848/E motif:1	-:14
tr|Q6YS36|Q6YS36_ORYSJ	PF12854/PPR repeat:2	PF01535/PPR repeat:3	PF13041/PPR repeat family:7	IPR002885/Pentatricopeptide repeat:12	-:12
tr|Q2RBE0|Q2RBE0_ORYSJ	PF01535/PPR repeat:4	PF13041/PPR repeat family:1	PF12854/PPR repeat:1	IPR002885/Pentatricopeptide repeat:6	-:6
tr|A0A1S4DGR8|A0A1S4DGR8_TOBAC	PF13041/PPR repeat family:3	PF01535/PPR repeat:1	IPR002885/Pentatricopeptide repeat:4	-:4
tr|D8RS31|D8RS31_SELML	PF12854/PPR repeat:2	PF01535/PPR repeat:5	IPR002885/Pentatricopeptide repeat:7	-:7
tr|D8SB27|D8SB27_SELML	PF01432/Peptidase family M3:1	IPR001567/Peptidase M3A/M3B catalytic domain:1	GO:0004222(InterPro)|GO:0006508(InterPro):1
tr|A0A2V0PBU5|A0A2V0PBU5_9CHLO	PF01612/3'-5' exonuclease:1	IPR002562/3'-5' exonuclease domain:1	GO:0003676(InterPro)|GO:0006139(InterPro)|GO:0008408(InterPro):1
tr|I0Z3X1|I0Z3X1_COCSC	PF17177/Pentacotripeptide-repeat region of PRORP:2	IPR033443/PROP1-like, PPR domain:2	-:2
tr|K8EA36|K8EA36_9CHLO	PF07671/Protein of unknown function (DUF1601):3	PF01494/FAD binding domain:1	IPR011632/Domain of unknown function DUF1601:3	IPR002938/FAD-binding domain:1	-:3	GO:0071949(InterPro):1
tr|A0A3Q0FDR2|A0A3Q0FDR2_VIGRR	PF13041/PPR repeat family:1	PF20431/E motif:1	PF01535/PPR repeat:7	IPR002885/Pentatricopeptide repeat:8	IPR046848/E motif:1	-:9
Thupl.29371156s0002.1.p	PF13041/PPR repeat family:5	PF01535/PPR repeat:2	PF20431/E motif:1	IPR002885/Pentatricopeptide repeat:7	IPR046848/E motif:1	-:8
tr|A0A443N5E2|A0A443N5E2_9MAGN	PF01535/PPR repeat:5	PF13041/PPR repeat family:1	IPR002885/Pentatricopeptide repeat:6	-:6
tr|A0A1S3ZN22|A0A1S3ZN22_TOBAC	PF12854/PPR repeat:1	PF01535/PPR repeat:4	PF13041/PPR repeat family:7	IPR002885/Pentatricopeptide repeat:12	-:12
sp|Q9SVH3|PP328_ARATH	PF12854/PPR repeat:1	PF13812/Pentatricopeptide repeat domain:1	PF13041/PPR repeat family:3	PF01535/PPR repeat:1	IPR002885/Pentatricopeptide repeat:6	-:6
tr|A0A1S3TXX6|A0A1S3TXX6_VIGRR	PF20431/E motif:1	PF13041/PPR repeat family:2	PF01535/PPR repeat:4	IPR046848/E motif:1	IPR002885/Pentatricopeptide repeat:6	-:7
tr|D8RY42|D8RY42_SELML	PF13041/PPR repeat family:2	PF01535/PPR repeat:5	IPR002885/Pentatricopeptide repeat:7	-:7
tr|A0A835T2M8|A0A835T2M8_CHLIN	PF07714/Protein tyrosine and serine/threonine kinase:1	IPR001245/Serine-threonine/tyrosine-protein kinase, catalytic domain:1	GO:0004672(InterPro)|GO:0006468(InterPro):1
tr|A0A443PM75|A0A443PM75_9MAGN	PF13041/PPR repeat family:1	PF13812/Pentatricopeptide repeat domain:1	IPR002885/Pentatricopeptide repeat:2	-:2
tr|A0A443N307|A0A443N307_9MAGN	PF13041/PPR repeat family:5	PF20431/E motif:1	PF01535/PPR repeat:4	IPR002885/Pentatricopeptide repeat:9	IPR046848/E motif:1	-:10
tr|A0A1S3VUS4|A0A1S3VUS4_VIGRR	PF13812/Pentatricopeptide repeat domain:1	PF01535/PPR repeat:5	IPR002885/Pentatricopeptide repeat:6	-:6
tr|A0A835VX21|A0A835VX21_9CHLO	PF00588/SpoU rRNA Methylase family:2	IPR001537/tRNA/rRNA methyltransferase, SpoU type:2	GO:0003723(InterPro)|GO:0006396(InterPro)|GO:0008173(InterPro):2
Thupl.29353851s0001.1.p	PF13041/PPR repeat family:3	PF01535/PPR repeat:2	IPR002885/Pentatricopeptide repeat:5	-:5
tr|A0A836C2B2|A0A836C2B2_9CHLO	PF00225/Kinesin motor domain:1	PF00078/Reverse transcriptase (RNA-dependent DNA polymerase):1	IPR001752/Kinesin motor domain:1	IPR000477/Reverse transcriptase domain:1	GO:0003777(InterPro)|GO:0005524(InterPro)|GO:0007018(InterPro)|GO:0008017(InterPro):1	-:1
tr|D8SZI2|D8SZI2_SELML	PF01535/PPR repeat:5	PF13041/PPR repeat family:3	PF12854/PPR repeat:1	IPR002885/Pentatricopeptide repeat:9	-:9
tr|A0A1S3UXW1|A0A1S3UXW1_VIGRR	PF13041/PPR repeat family:4	PF01535/PPR repeat:2	PF20431/E motif:1	IPR002885/Pentatricopeptide repeat:6	IPR046848/E motif:1	-:7
tr|A0A1S4CR76|A0A1S4CR76_TOBAC	PF13041/PPR repeat family:4	PF01535/PPR repeat:1	PF12854/PPR repeat:3	IPR002885/Pentatricopeptide repeat:8	-:8
tr|A0A2V0NXP7|A0A2V0NXP7_9CHLO	PF08373/RAP domain:1	IPR013584/RAP domain:1	-:1
tr|A0A2P6VI73|A0A2P6VI73_9CHLO	PF13414/TPR repeat:1	PF00856/SET domain:1	-/-:1	IPR001214/SET domain:1	-:1	GO:0005515(InterPro):1
tr|A0A2K1KF98|A0A2K1KF98_PHYPA	PF13041/PPR repeat family:1	PF13812/Pentatricopeptide repeat domain:1	IPR002885/Pentatricopeptide repeat:2	-:2
tr|A0A443PJU5|A0A443PJU5_9MAGN	PF01535/PPR repeat:2	PF13812/Pentatricopeptide repeat domain:1	PF13041/PPR repeat family:3	IPR002885/Pentatricopeptide repeat:6	-:6
Thupl.29381775s0005.1.p	PF20431/E motif:1	PF13041/PPR repeat family:3	PF01535/PPR repeat:5	IPR046848/E motif:1	IPR002885/Pentatricopeptide repeat:8	-:9
tr|A0A1S3XK38|A0A1S3XK38_TOBAC	PF13041/PPR repeat family:4	PF01535/PPR repeat:3	PF12854/PPR repeat:2	IPR002885/Pentatricopeptide repeat:9	-:9
tr|A0A2R6X3A6|A0A2R6X3A6_MARPO	PF13041/PPR repeat family:1	PF17177/Pentacotripeptide-repeat region of PRORP:1	PF01535/PPR repeat:1	PF12854/PPR repeat:1	IPR002885/Pentatricopeptide repeat:3	IPR033443/PROP1-like, PPR domain:1	-:4
jgi|Mesvir1|17924|Mv12987-RA.1	PF01535/PPR repeat:1	PF17177/Pentacotripeptide-repeat region of PRORP:2	PF13812/Pentatricopeptide repeat domain:1	IPR002885/Pentatricopeptide repeat:2	IPR033443/PROP1-like, PPR domain:2	-:4
Sphmag10G055600.1.p	PF01535/PPR repeat:5	PF13041/PPR repeat family:1	IPR002885/Pentatricopeptide repeat:6	-:6
tr|Q84TY4|Q84TY4_ORYSJ	PF13041/PPR repeat family:6	PF12854/PPR repeat:2	IPR002885/Pentatricopeptide repeat:8	-:8
tr|A0A5J4YIL9|A0A5J4YIL9_PORPP	PF01535/PPR repeat:1	IPR002885/Pentatricopeptide repeat:1	-:1
tr|A0A1S3VZA8|A0A1S3VZA8_VIGRR	PF20431/E motif:1	PF13041/PPR repeat family:3	PF01535/PPR repeat:5	IPR046848/E motif:1	IPR002885/Pentatricopeptide repeat:8	-:9
CepurGG1.6G211800.1.p	PF13432/Tetratricopeptide repeat:2	PF14559/Tetratricopeptide repeat:1	-/-:3	-:3
Thupl.29377239s0010.1.p	PF13041/PPR repeat family:5	PF20431/E motif:1	PF01535/PPR repeat:5	IPR002885/Pentatricopeptide repeat:10	IPR046848/E motif:1	-:11
tr|D8TAF8|D8TAF8_SELML	PF01535/PPR repeat:2	PF12854/PPR repeat:2	PF13041/PPR repeat family:3	IPR002885/Pentatricopeptide repeat:7	-:7
Thupl.29378985s0010.1.p	PF13041/PPR repeat family:4	PF12854/PPR repeat:2	PF01535/PPR repeat:2	IPR002885/Pentatricopeptide repeat:8	-:8
tr|A0A2V0P6D7|A0A2V0P6D7_9CHLO	PF01843/DIL domain:1	IPR002710/Dilute domain:1	-:1
tr|D8S084|D8S084_SELML	PF01535/PPR repeat:2	PF13812/Pentatricopeptide repeat domain:1	PF13041/PPR repeat family:2	IPR002885/Pentatricopeptide repeat:5	-:5
tr|A0A1S3XTD1|A0A1S3XTD1_TOBAC	PF13041/PPR repeat family:1	PF01535/PPR repeat:6	PF20431/E motif:1	IPR002885/Pentatricopeptide repeat:7	IPR046848/E motif:1	-:8
tr|A0A2P6VQ35|A0A2P6VQ35_9CHLO	PF12697/Alpha/beta hydrolase family:1	IPR000073/Alpha/beta hydrolase fold-1:1	-:1
tr|D8S5L7|D8S5L7_SELML	PF01535/PPR repeat:3	PF20431/E motif:1	PF13041/PPR repeat family:1	IPR002885/Pentatricopeptide repeat:4	IPR046848/E motif:1	-:5
sp|Q9CA58|PP120_ARATH	PF12854/PPR repeat:1	PF01535/PPR repeat:2	PF13041/PPR repeat family:7	IPR002885/Pentatricopeptide repeat:10	-:10
tr|A0A2P6VAT0|A0A2P6VAT0_9CHLO	PF17177/Pentacotripeptide-repeat region of PRORP:1	PF13041/PPR repeat family:1	IPR033443/PROP1-like, PPR domain:1	IPR002885/Pentatricopeptide repeat:1	-:2
Thupl.29347894s0003.1.p	PF13041/PPR repeat family:4	PF20431/E motif:1	PF01535/PPR repeat:7	IPR002885/Pentatricopeptide repeat:11	IPR046848/E motif:1	-:12
tr|A0A1S3ZGT8|A0A1S3ZGT8_TOBAC	PF01397/Terpene synthase, N-terminal domain:1	PF03936/Terpene synthase family, metal binding domain:1	IPR001906/Terpene synthase, N-terminal domain:1	IPR005630/Terpene synthase, metal-binding domain:1	GO:0010333(InterPro)|GO:0016829(InterPro):1	GO:0000287(InterPro)|GO:0010333(InterPro)|GO:0016829(InterPro):1
tr|A0A383W769|A0A383W769_TETOB	PF00091/Tubulin/FtsZ family, GTPase domain:1	PF10294/Lysine methyltransferase:1	PF12327/FtsZ family, C-terminal domain:1	IPR003008/Tubulin/FtsZ, GTPase domain:1	IPR019410/Lysine methyltransferase:1	IPR024757/Cell division protein FtsZ, C-terminal:1	GO:0005525(InterPro):1	-:2
sp|Q9FX35|PP117_ARATH	PF13041/PPR repeat family:2	PF12854/PPR repeat:2	PF01535/PPR repeat:1	IPR002885/Pentatricopeptide repeat:5	-:5
tr|Q2QXH1|Q2QXH1_ORYSJ	PF01535/PPR repeat:3	PF13041/PPR repeat family:2	PF20431/E motif:1	PF14432/DYW family of nucleic acid deaminases:1	PF12854/PPR repeat:1	IPR002885/Pentatricopeptide repeat:6	IPR046848/E motif:1	IPR032867/DYW domain:1	-:7	GO:0008270(InterPro):1
tr|A0A835WJF2|A0A835WJF2_9CHLO	PF01025/GrpE:1	IPR000740/GrpE nucleotide exchange factor:1	GO:0000774(InterPro)|GO:0006457(InterPro)|GO:0042803(InterPro)|GO:0051087(InterPro):1
tr|A0A3Q0EKA6|A0A3Q0EKA6_VIGRR	PF12854/PPR repeat:2	PF13041/PPR repeat family:2	IPR002885/Pentatricopeptide repeat:4	-:4
tr|A0A3S3NRJ5|A0A3S3NRJ5_9MAGN	PF01535/PPR repeat:2	PF13041/PPR repeat family:2	IPR002885/Pentatricopeptide repeat:4	-:4
tr|A0A1S3UDE7|A0A1S3UDE7_VIGRR	PF20430/E+ motif:1	PF14432/DYW family of nucleic acid deaminases:1	PF13041/PPR repeat family:3	PF01535/PPR repeat:6	PF20431/E motif:1	IPR046849/E2 motif:1	IPR032867/DYW domain:1	IPR002885/Pentatricopeptide repeat:9	IPR046848/E motif:1	-:11	GO:0008270(InterPro):1
Thupl.29379809s0009.1.p	PF20430/E+ motif:1	PF14432/DYW family of nucleic acid deaminases:1	PF20431/E motif:1	PF13041/PPR repeat family:7	PF01535/PPR repeat:2	IPR046849/E2 motif:1	IPR032867/DYW domain:1	IPR046848/E motif:1	IPR002885/Pentatricopeptide repeat:9	-:11	GO:0008270(InterPro):1
tr|A0A3S3P798|A0A3S3P798_9MAGN	PF13041/PPR repeat family:1	PF01535/PPR repeat:3	IPR002885/Pentatricopeptide repeat:4	-:4
tr|A0A1S4CES6|A0A1S4CES6_TOBAC	PF13041/PPR repeat family:6	PF01535/PPR repeat:1	IPR002885/Pentatricopeptide repeat:7	-:7
tr|A0A1S3VB93|A0A1S3VB93_VIGRR	PF13041/PPR repeat family:2	PF20431/E motif:1	PF01535/PPR repeat:3	IPR002885/Pentatricopeptide repeat:5	IPR046848/E motif:1	-:6
tr|A0A1S4BKJ5|A0A1S4BKJ5_TOBAC	PF14432/DYW family of nucleic acid deaminases:1	PF01535/PPR repeat:3	PF20431/E motif:1	PF13041/PPR repeat family:3	IPR032867/DYW domain:1	IPR002885/Pentatricopeptide repeat:6	IPR046848/E motif:1	GO:0008270(InterPro):1	-:7
tr|A0A0D2LWM0|A0A0D2LWM0_9CHLO	PF17177/Pentacotripeptide-repeat region of PRORP:1	IPR033443/PROP1-like, PPR domain:1	-:1
tr|A0A0K2QW32|A0A0K2QW32_MARPO	PF24758/FBD-associated F-box protein At5g56370, LRR repeats:1	PF18791/Transport inhibitor response 1 protein domain:1	PF18511/F-box:1	PF13516/Leucine Rich repeat:2	IPR055411/F-box/LRR-repeat protein 15/At3g58940/PEG3-like, LRR domain:1	IPR041101/Transport inhibitor response 1 domain:1	IPR041567/COI1, F-box:1	IPR001611/Leucine-rich repeat:2	-:3	GO:0005515(InterPro):2
tr|A0A7I4BZ07|A0A7I4BZ07_PHYPA	PF08568/Uncharacterised protein family, YAP/Alf4/glomulin:2	IPR013877/YAP-binding/ALF4/Glomulin:2	-:2
tr|A0A3S4PM78|A0A3S4PM78_9MAGN	PF01535/PPR repeat:6	PF20431/E motif:1	PF13041/PPR repeat family:2	IPR002885/Pentatricopeptide repeat:8	IPR046848/E motif:1	-:9
tr|A0A443NZJ5|A0A443NZJ5_9MAGN	PF01535/PPR repeat:1	PF13041/PPR repeat family:2	IPR002885/Pentatricopeptide repeat:3	-:3
jgi|Cyapar1|21301|g20862.t1	PF00622/SPRY domain:1	PF00612/IQ calmodulin-binding motif:2	IPR003877/SPRY domain:1	IPR000048/IQ motif, EF-hand binding site:2	GO:0005515(InterPro):3
tr|A0A2R6X2B9|A0A2R6X2B9_MARPO	PF12854/PPR repeat:1	PF13812/Pentatricopeptide repeat domain:1	PF13041/PPR repeat family:5	PF01535/PPR repeat:2	PF17177/Pentacotripeptide-repeat region of PRORP:1	IPR002885/Pentatricopeptide repeat:9	IPR033443/PROP1-like, PPR domain:1	-:10
Cre15.g641527.t1.1	PF12796/Ankyrin repeats (3 copies):7	PF00023/Ankyrin repeat:3	PF13637/Ankyrin repeats (many copies):2	IPR002110/Ankyrin repeat:12	GO:0005515(InterPro):12
sp|Q9STE1|PP333_ARATH	PF01535/PPR repeat:4	PF20431/E motif:1	PF13041/PPR repeat family:4	IPR002885/Pentatricopeptide repeat:8	IPR046848/E motif:1	-:9
tr|A0A383WMB0|A0A383WMB0_TETOB	PF18755/Restriction Enzyme Adenine Methylase Associated:1	PF14464/Prokaryotic homologs of the JAB domain:1	IPR040843/Restriction enzyme adenine methylase associated:1	IPR028090/JAB domain, prokaryotic:1	-:2
sp|Q9LTV8|PP224_ARATH	PF14432/DYW family of nucleic acid deaminases:1	PF20431/E motif:1	PF01535/PPR repeat:2	PF13041/PPR repeat family:4	IPR032867/DYW domain:1	IPR046848/E motif:1	IPR002885/Pentatricopeptide repeat:6	GO:0008270(InterPro):1	-:7
Thupl.29377402s0008.1.p	PF14432/DYW family of nucleic acid deaminases:1	PF13041/PPR repeat family:5	PF20431/E motif:1	PF20430/E+ motif:1	PF01535/PPR repeat:2	IPR032867/DYW domain:1	IPR002885/Pentatricopeptide repeat:7	IPR046848/E motif:1	IPR046849/E2 motif:1	GO:0008270(InterPro):1	-:9
Thupl.29379116s0010.1.p	PF01535/PPR repeat:8	PF20431/E motif:1	PF13041/PPR repeat family:5	PF12854/PPR repeat:1	IPR002885/Pentatricopeptide repeat:14	IPR046848/E motif:1	-:15
tr|Q6EPP6|Q6EPP6_ORYSJ	PF12854/PPR repeat:1	PF13041/PPR repeat family:3	IPR002885/Pentatricopeptide repeat:4	-:4
Sphmag14G061800.1.p	PF13424/Tetratricopeptide repeat:3	-/-:3	-:3
tr|A0A2J8A565|A0A2J8A565_9CHLO	PF12796/Ankyrin repeats (3 copies):1	IPR002110/Ankyrin repeat:1	GO:0005515(InterPro):1
tr|A0A3S3N0M2|A0A3S3N0M2_9MAGN	PF01535/PPR repeat:1	PF12854/PPR repeat:2	PF13041/PPR repeat family:5	IPR002885/Pentatricopeptide repeat:8	-:8
tr|A0A443PRG8|A0A443PRG8_9MAGN	PF13041/PPR repeat family:1	PF01535/PPR repeat:5	PF12854/PPR repeat:1	IPR002885/Pentatricopeptide repeat:7	-:7
sp|Q9SN39|PP320_ARATH	PF01535/PPR repeat:1	PF14432/DYW family of nucleic acid deaminases:1	PF13041/PPR repeat family:5	PF20431/E motif:1	IPR002885/Pentatricopeptide repeat:6	IPR032867/DYW domain:1	IPR046848/E motif:1	-:7	GO:0008270(InterPro):1
tr|D8QZE5|D8QZE5_SELML	PF13041/PPR repeat family:4	PF01535/PPR repeat:2	IPR002885/Pentatricopeptide repeat:6	-:6
sp|Q9M2C8|PP291_ARATH	PF13041/PPR repeat family:2	PF01535/PPR repeat:3	IPR002885/Pentatricopeptide repeat:5	-:5
tr|D8SQM8|D8SQM8_SELML	PF12854/PPR repeat:1	PF13041/PPR repeat family:5	IPR002885/Pentatricopeptide repeat:6	-:6
tr|A0A383WJ46|A0A383WJ46_TETOB	PF01753/MYND finger:1	IPR002893/Zinc finger, MYND-type:1	-:1
tr|A0A835XES5|A0A835XES5_9CHLO	PF01753/MYND finger:1	IPR002893/Zinc finger, MYND-type:1	-:1
tr|A0A1S3YT56|A0A1S3YT56_TOBAC	PF01535/PPR repeat:10	PF13041/PPR repeat family:1	PF20430/E+ motif:1	PF14432/DYW family of nucleic acid deaminases:1	PF20431/E motif:1	IPR002885/Pentatricopeptide repeat:11	IPR046849/E2 motif:1	IPR032867/DYW domain:1	IPR046848/E motif:1	-:13	GO:0008270(InterPro):1
tr|A0A835W9T2|A0A835W9T2_CHLIN	PF01204/Trehalase:1	IPR001661/Glycoside hydrolase, family 37:1	GO:0004555(InterPro)|GO:0005991(InterPro):1
Thupl.29380876s0008.1.p	PF12854/PPR repeat:1	PF20431/E motif:1	PF20430/E+ motif:1	PF14432/DYW family of nucleic acid deaminases:1	PF01535/PPR repeat:2	PF13041/PPR repeat family:7	IPR002885/Pentatricopeptide repeat:10	IPR046848/E motif:1	IPR046849/E2 motif:1	IPR032867/DYW domain:1	-:12	GO:0008270(InterPro):1
tr|D8SDX1|D8SDX1_SELML	PF01535/PPR repeat:3	PF12854/PPR repeat:2	PF13812/Pentatricopeptide repeat domain:1	PF13041/PPR repeat family:5	IPR002885/Pentatricopeptide repeat:11	-:11
Cre08.g358250.t1.2	PF13812/Pentatricopeptide repeat domain:4	PF01535/PPR repeat:2	IPR002885/Pentatricopeptide repeat:6	-:6
Thupl.29378242s0016.1.p	PF01535/PPR repeat:4	PF13041/PPR repeat family:5	PF20431/E motif:1	IPR002885/Pentatricopeptide repeat:9	IPR046848/E motif:1	-:10
tr|A0A0P0V7C6|A0A0P0V7C6_ORYSJ	PF20431/E motif:1	PF14432/DYW family of nucleic acid deaminases:1	PF13041/PPR repeat family:2	PF01535/PPR repeat:2	IPR046848/E motif:1	IPR032867/DYW domain:1	IPR002885/Pentatricopeptide repeat:4	-:5	GO:0008270(InterPro):1
tr|Q5W6Z0|Q5W6Z0_ORYSJ	PF01535/PPR repeat:4	PF13812/Pentatricopeptide repeat domain:1	PF13041/PPR repeat family:2	IPR002885/Pentatricopeptide repeat:7	-:7
tr|A0A2P6V4T7|A0A2P6V4T7_9CHLO	PF00514/Armadillo/beta-catenin-like repeat:1	PF00443/Ubiquitin carboxyl-terminal hydrolase:1	IPR000225/Armadillo:1	IPR001394/Peptidase C19, ubiquitin carboxyl-terminal hydrolase:1	GO:0005515(InterPro):1	GO:0004843(InterPro)|GO:0016579(InterPro):1
tr|A0A1S4BVM6|A0A1S4BVM6_TOBAC	PF13041/PPR repeat family:2	PF01535/PPR repeat:5	PF20431/E motif:1	IPR002885/Pentatricopeptide repeat:7	IPR046848/E motif:1	-:8
tr|A0A835WLW5|A0A835WLW5_9CHLO	PF13692/Glycosyl transferases group 1:1	-/-:1	-:1
Thupl.29381523s0004.1.p	PF13041/PPR repeat family:6	PF14432/DYW family of nucleic acid deaminases:1	PF20431/E motif:1	PF01535/PPR repeat:5	PF12854/PPR repeat:1	PF20430/E+ motif:1	IPR002885/Pentatricopeptide repeat:12	IPR032867/DYW domain:1	IPR046848/E motif:1	IPR046849/E2 motif:1	-:14	GO:0008270(InterPro):1
Sphmag11G082400.1.p	PF03109/ABC1 atypical kinase-like domain:1	IPR004147/ABC1 atypical kinase-like domain:1	-:1
jgi|Cyapar1|22941|g22460.t1	PF10257/Retinoic acid induced 16-like protein:1	PF19314/Family of unknown function (DUF5917):1	IPR019384/FHF complex subunit HOOK interacting protein:1	IPR045669/FHF complex subunit HOOK-interacting protein, C-terminal:1	-:2
tr|A0A835T4P4|A0A835T4P4_9CHLO	PF19050/PhoD related phosphatase:2	IPR043904/PhoD-like phosphatase:2	-:2
tr|A0A1S3YJ89|A0A1S3YJ89_TOBAC	PF14432/DYW family of nucleic acid deaminases:1	PF01535/PPR repeat:2	PF13041/PPR repeat family:2	PF20431/E motif:1	IPR032867/DYW domain:1	IPR002885/Pentatricopeptide repeat:4	IPR046848/E motif:1	GO:0008270(InterPro):1	-:5
tr|A0A2K1KGV5|A0A2K1KGV5_PHYPA	PF13812/Pentatricopeptide repeat domain:2	PF13041/PPR repeat family:4	IPR002885/Pentatricopeptide repeat:6	-:6
sp|Q9SY69|PPR29_ARATH	PF12854/PPR repeat:1	PF01535/PPR repeat:4	IPR002885/Pentatricopeptide repeat:5	-:5
tr|A0A0P0VBY9|A0A0P0VBY9_ORYSJ	PF20431/E motif:1	PF01535/PPR repeat:4	PF13041/PPR repeat family:1	PF13812/Pentatricopeptide repeat domain:1	IPR046848/E motif:1	IPR002885/Pentatricopeptide repeat:6	-:7
tr|A0A0D2MJ93|A0A0D2MJ93_9CHLO	PF13516/Leucine Rich repeat:2	IPR001611/Leucine-rich repeat:2	GO:0005515(InterPro):2
tr|A0A443PL31|A0A443PL31_9MAGN	PF13041/PPR repeat family:2	PF01535/PPR repeat:5	IPR002885/Pentatricopeptide repeat:7	-:7
sp|Q84ZD2|CRP1_ORYSJ	PF13041/PPR repeat family:3	PF01535/PPR repeat:2	PF13812/Pentatricopeptide repeat domain:2	IPR002885/Pentatricopeptide repeat:7	-:7
Thupl.29382505s0002.1.p	PF12854/PPR repeat:1	PF13041/PPR repeat family:3	IPR002885/Pentatricopeptide repeat:4	-:4
jgi|Mesvir1|24840|Mv22078-RA.2	PF08373/RAP domain:1	PF07671/Protein of unknown function (DUF1601):7	IPR013584/RAP domain:1	IPR011632/Domain of unknown function DUF1601:7	-:8
tr|A0A3Q0F6L8|A0A3Q0F6L8_VIGRR	PF13041/PPR repeat family:3	PF14432/DYW family of nucleic acid deaminases:1	PF12854/PPR repeat:2	PF01535/PPR repeat:2	PF20431/E motif:1	IPR002885/Pentatricopeptide repeat:7	IPR032867/DYW domain:1	IPR046848/E motif:1	-:8	GO:0008270(InterPro):1
tr|A0A1S3W0B0|A0A1S3W0B0_VIGRR	PF13041/PPR repeat family:1	PF12854/PPR repeat:1	PF01535/PPR repeat:8	IPR002885/Pentatricopeptide repeat:10	-:10
jgi|Cyapar1|4320|g4196.t1	PF13424/Tetratricopeptide repeat:2	PF05729/NACHT domain:1	PF13374/Tetratricopeptide repeat:2	-/-:4	IPR007111/NACHT nucleoside triphosphatase:1	-:5
tr|A0A1S4BLK3|A0A1S4BLK3_TOBAC	PF13041/PPR repeat family:5	PF12854/PPR repeat:1	PF13812/Pentatricopeptide repeat domain:2	IPR002885/Pentatricopeptide repeat:8	-:8
Sphmag03G013100.1.p	PF01535/PPR repeat:5	PF13041/PPR repeat family:5	IPR002885/Pentatricopeptide repeat:10	-:10
Thupl.29378161s0007.1.p	PF13041/PPR repeat family:5	PF01535/PPR repeat:2	PF20431/E motif:1	IPR002885/Pentatricopeptide repeat:7	IPR046848/E motif:1	-:8
tr|A0A1S3XJH7|A0A1S3XJH7_TOBAC	PF01535/PPR repeat:2	PF13041/PPR repeat family:3	IPR002885/Pentatricopeptide repeat:5	-:5
tr|Q7XHP5|Q7XHP5_ORYSJ	PF20430/E+ motif:1	PF20431/E motif:1	PF13041/PPR repeat family:1	PF14432/DYW family of nucleic acid deaminases:1	PF01535/PPR repeat:9	IPR046849/E2 motif:1	IPR046848/E motif:1	IPR002885/Pentatricopeptide repeat:10	IPR032867/DYW domain:1	-:12	GO:0008270(InterPro):1
Sphmag06G044600.1.p	PF02536/mTERF:1	IPR003690/Transcription termination factor, mitochondrial/chloroplastic:1	GO:0003676(InterPro)|GO:0043231(InterPro):1
tr|A0A1S4CPP8|A0A1S4CPP8_TOBAC	PF13041/PPR repeat family:2	PF17177/Pentacotripeptide-repeat region of PRORP:1	PF01535/PPR repeat:2	PF13812/Pentatricopeptide repeat domain:1	IPR002885/Pentatricopeptide repeat:5	IPR033443/PROP1-like, PPR domain:1	-:6
tr|A0A090B957|A0A090B957_PHYPA	PF20431/E motif:1	PF01535/PPR repeat:1	PF13041/PPR repeat family:7	PF14432/DYW family of nucleic acid deaminases:1	PF20430/E+ motif:1	IPR046848/E motif:1	IPR002885/Pentatricopeptide repeat:8	IPR032867/DYW domain:1	IPR046849/E2 motif:1	-:10	GO:0008270(InterPro):1
tr|A4S3Y1|A4S3Y1_OSTLU	PF03399/SAC3/GANP family:1	IPR005062/SAC3/GANP/THP3, conserved domain:1	-:1
Sphmag16G000600.1.p	PF01535/PPR repeat:4	PF13812/Pentatricopeptide repeat domain:1	PF13041/PPR repeat family:4	IPR002885/Pentatricopeptide repeat:9	-:9
tr|A0A1S3YGI3|A0A1S3YGI3_TOBAC	PF13041/PPR repeat family:6	PF01535/PPR repeat:2	IPR002885/Pentatricopeptide repeat:8	-:8
tr|Q0D4B1|Q0D4B1_ORYSJ	PF20431/E motif:1	PF01535/PPR repeat:3	PF14432/DYW family of nucleic acid deaminases:1	PF20430/E+ motif:1	IPR046848/E motif:1	IPR002885/Pentatricopeptide repeat:3	IPR032867/DYW domain:1	IPR046849/E2 motif:1	-:5	GO:0008270(InterPro):1
tr|A0A835T610|A0A835T610_CHLIN	PF01068/ATP dependent DNA ligase domain:1	IPR012310/DNA ligase, ATP-dependent, central:1	GO:0003910(InterPro)|GO:0005524(InterPro)|GO:0006281(InterPro)|GO:0006310(InterPro):1
CepurGG1.8G085700.1.p	PF14432/DYW family of nucleic acid deaminases:1	PF13041/PPR repeat family:8	PF20430/E+ motif:1	PF20431/E motif:1	PF13812/Pentatricopeptide repeat domain:1	PF01535/PPR repeat:2	IPR032867/DYW domain:1	IPR002885/Pentatricopeptide repeat:11	IPR046849/E2 motif:1	IPR046848/E motif:1	GO:0008270(InterPro):1	-:13
tr|D8SH79|D8SH79_SELML	PF13041/PPR repeat family:2	PF01535/PPR repeat:2	IPR002885/Pentatricopeptide repeat:4	-:4
tr|Q0DQL5|Q0DQL5_ORYSJ	PF01535/PPR repeat:2	PF14432/DYW family of nucleic acid deaminases:1	PF13041/PPR repeat family:2	PF20431/E motif:1	IPR002885/Pentatricopeptide repeat:4	IPR032867/DYW domain:1	IPR046848/E motif:1	-:5	GO:0008270(InterPro):1
tr|D8RNS8|D8RNS8_SELML	PF01535/PPR repeat:1	PF13041/PPR repeat family:2	IPR002885/Pentatricopeptide repeat:3	-:3
tr|A0A0P0WT54|A0A0P0WT54_ORYSJ	PF13041/PPR repeat family:5	PF12854/PPR repeat:3	IPR002885/Pentatricopeptide repeat:8	-:8
Thupl.29380868s0006.1.p	PF01535/PPR repeat:3	PF20431/E motif:1	PF13041/PPR repeat family:3	PF12854/PPR repeat:1	IPR002885/Pentatricopeptide repeat:7	IPR046848/E motif:1	-:8
Thupl.29377760s0006.2.p	PF13041/PPR repeat family:4	PF01535/PPR repeat:2	IPR002885/Pentatricopeptide repeat:6	-:6
tr|A0A2P6TY13|A0A2P6TY13_CHLSO	PF02361/Cobalt transport protein:1	PF00069/Protein kinase domain:1	PF13890/Rab3 GTPase-activating protein catalytic subunit:1	IPR003339/ABC/ECF transporter, transmembrane component:1	IPR000719/Protein kinase domain:1	IPR026147/Rab3GAP catalytic subunit, conserved domain:1	-:2	GO:0004672(InterPro)|GO:0005524(InterPro)|GO:0006468(InterPro):1
tr|D8T4J0|D8T4J0_SELML	PF01535/PPR repeat:10	PF13041/PPR repeat family:6	IPR002885/Pentatricopeptide repeat:16	-:16
tr|A0A1S4C8J2|A0A1S4C8J2_TOBAC	PF01535/PPR repeat:3	PF20431/E motif:1	PF13041/PPR repeat family:1	PF12854/PPR repeat:1	IPR002885/Pentatricopeptide repeat:5	IPR046848/E motif:1	-:6
Sphmag18G042900.1.p	PF14432/DYW family of nucleic acid deaminases:1	PF13041/PPR repeat family:2	PF01535/PPR repeat:3	IPR032867/DYW domain:1	IPR002885/Pentatricopeptide repeat:5	GO:0008270(InterPro):1	-:5
tr|A0A1S3ZGQ7|A0A1S3ZGQ7_TOBAC	PF13041/PPR repeat family:4	PF12854/PPR repeat:1	IPR002885/Pentatricopeptide repeat:5	-:5
tr|D8R0N3|D8R0N3_SELML	PF13041/PPR repeat family:3	PF12854/PPR repeat:2	IPR002885/Pentatricopeptide repeat:5	-:5
tr|A0A1S4AEX9|A0A1S4AEX9_TOBAC	PF12738/twin BRCT domain:1	IPR001357/BRCT domain:1	-:1
tr|Q75L17|Q75L17_ORYSJ	PF01535/PPR repeat:6	PF13041/PPR repeat family:2	PF12854/PPR repeat:1	PF20431/E motif:1	IPR002885/Pentatricopeptide repeat:9	IPR046848/E motif:1	-:10
tr|A0A383WPZ3|A0A383WPZ3_TETOB	PF08373/RAP domain:1	IPR013584/RAP domain:1	-:1
Thupl.29379593s0028.1.p	PF20430/E+ motif:1	PF01535/PPR repeat:1	PF14432/DYW family of nucleic acid deaminases:1	PF20431/E motif:1	PF13041/PPR repeat family:3	IPR046849/E2 motif:1	IPR002885/Pentatricopeptide repeat:4	IPR032867/DYW domain:1	IPR046848/E motif:1	-:6	GO:0008270(InterPro):1
tr|A0A1S4CMK7|A0A1S4CMK7_TOBAC	PF01535/PPR repeat:6	PF20431/E motif:1	PF13041/PPR repeat family:1	IPR002885/Pentatricopeptide repeat:7	IPR046848/E motif:1	-:8
tr|A0A1S3ULS7|A0A1S3ULS7_VIGRR	PF13041/PPR repeat family:4	PF01535/PPR repeat:2	IPR002885/Pentatricopeptide repeat:6	-:6
tr|A0A2R6XTR7|A0A2R6XTR7_MARPO	PF01535/PPR repeat:2	PF13041/PPR repeat family:5	IPR002885/Pentatricopeptide repeat:7	-:7
sp|Q9LIE7|PP246_ARATH	PF01535/PPR repeat:2	PF13041/PPR repeat family:4	PF20431/E motif:1	IPR002885/Pentatricopeptide repeat:6	IPR046848/E motif:1	-:7
tr|Q76C21|Q76C21_ORYSJ	PF13041/PPR repeat family:4	PF12854/PPR repeat:2	IPR002885/Pentatricopeptide repeat:6	-:6
tr|D8QZ91|D8QZ91_SELML	PF01535/PPR repeat:3	IPR002885/Pentatricopeptide repeat:3	-:3
tr|A0A835TAC1|A0A835TAC1_9CHLO	PF00847/AP2 domain:1	IPR001471/AP2/ERF domain:1	GO:0003700(InterPro)|GO:0006355(InterPro):1
tr|A0A1S3YRF1|A0A1S3YRF1_TOBAC	PF20431/E motif:1	PF13041/PPR repeat family:4	PF01535/PPR repeat:3	PF12854/PPR repeat:1	IPR046848/E motif:1	IPR002885/Pentatricopeptide repeat:8	-:9
tr|A0A1S3Y3W6|A0A1S3Y3W6_TOBAC	PF13041/PPR repeat family:2	PF01535/PPR repeat:7	PF20431/E motif:1	IPR002885/Pentatricopeptide repeat:9	IPR046848/E motif:1	-:10
tr|A0A8J4CFU0|A0A8J4CFU0_9CHLO	PF13424/Tetratricopeptide repeat:2	PF13374/Tetratricopeptide repeat:2	-/-:4	-:4
tr|A0A1S3YV55|A0A1S3YV55_TOBAC	PF20431/E motif:1	PF01535/PPR repeat:5	PF13041/PPR repeat family:2	IPR046848/E motif:1	IPR002885/Pentatricopeptide repeat:7	-:8
tr|A0A1S3TVY6|A0A1S3TVY6_VIGRR	PF00514/Armadillo/beta-catenin-like repeat:1	PF24768/ARMC5:1	PF12937/F-box-like:1	IPR000225/Armadillo:1	IPR055445/ARMC5-like, ARM-repeats domain:1	IPR001810/F-box domain:1	GO:0005515(InterPro):2	-:1
tr|Q0DLJ0|Q0DLJ0_ORYSJ	PF13041/PPR repeat family:3	PF01535/PPR repeat:2	IPR002885/Pentatricopeptide repeat:5	-:5
tr|D8S0S3|D8S0S3_SELML	PF13041/PPR repeat family:1	PF01535/PPR repeat:4	IPR002885/Pentatricopeptide repeat:5	-:5
jgi|Cyapar1|7108|g6883.t1	PF08373/RAP domain:1	IPR013584/RAP domain:1	-:1
sp|Q9LIC3|PP227_ARATH	PF13041/PPR repeat family:3	PF01535/PPR repeat:2	PF14432/DYW family of nucleic acid deaminases:1	PF20431/E motif:1	IPR002885/Pentatricopeptide repeat:5	IPR032867/DYW domain:1	IPR046848/E motif:1	-:6	GO:0008270(InterPro):1
tr|A0A2J8A760|A0A2J8A760_9CHLO	PF01753/MYND finger:1	IPR002893/Zinc finger, MYND-type:1	-:1
tr|A0A1S4BPA8|A0A1S4BPA8_TOBAC	PF20430/E+ motif:1	PF13041/PPR repeat family:3	PF14432/DYW family of nucleic acid deaminases:1	PF20431/E motif:1	PF01535/PPR repeat:2	IPR046849/E2 motif:1	IPR002885/Pentatricopeptide repeat:5	IPR032867/DYW domain:1	IPR046848/E motif:1	-:7	GO:0008270(InterPro):1
tr|A5A8G0|A5A8G0_PHYPA	PF01397/Terpene synthase, N-terminal domain:1	PF03936/Terpene synthase family, metal binding domain:1	IPR001906/Terpene synthase, N-terminal domain:1	IPR005630/Terpene synthase, metal-binding domain:1	GO:0010333(InterPro)|GO:0016829(InterPro):1	GO:0000287(InterPro)|GO:0010333(InterPro)|GO:0016829(InterPro):1
tr|A0A2V0NWE3|A0A2V0NWE3_9CHLO	PF14643/Domain of unknown function (DUF4455):1	PF14644/Domain of unknown function (DUF4456):1	IPR028089/Domain of unknown function DUF4455:1	IPR027914/Domain of unknown function DUF4456:1	-:2
tr|A0A8J4ESD7|A0A8J4ESD7_9CHLO	PF13812/Pentatricopeptide repeat domain:2	PF17177/Pentacotripeptide-repeat region of PRORP:1	PF00134/Cyclin, N-terminal domain:1	IPR002885/Pentatricopeptide repeat:2	IPR033443/PROP1-like, PPR domain:1	IPR006671/Cyclin, N-terminal:1	-:4
sp|Q9FLD8|PP408_ARATH	PF01535/PPR repeat:4	PF13041/PPR repeat family:4	IPR002885/Pentatricopeptide repeat:8	-:8
tr|A0A2R6XX33|A0A2R6XX33_MARPO	PF13041/PPR repeat family:5	PF01535/PPR repeat:5	PF17177/Pentacotripeptide-repeat region of PRORP:1	PF13812/Pentatricopeptide repeat domain:1	IPR002885/Pentatricopeptide repeat:11	IPR033443/PROP1-like, PPR domain:1	-:12
tr|A0A2V0PHI6|A0A2V0PHI6_9CHLO	PF05670/NFACT protein RNA binding domain:1	PF05833/NFACT N-terminal and middle domains:2	IPR008532/NFACT, RNA-binding domain:1	-/-:2	-:3
tr|A0A1S4CW98|A0A1S4CW98_TOBAC	PF20431/E motif:1	PF13041/PPR repeat family:2	PF14432/DYW family of nucleic acid deaminases:1	PF01535/PPR repeat:6	IPR046848/E motif:1	IPR002885/Pentatricopeptide repeat:8	IPR032867/DYW domain:1	-:9	GO:0008270(InterPro):1
tr|A0A383VDJ1|A0A383VDJ1_TETOB	PF01424/R3H domain:1	PF25390/RCC1-like domain:1	IPR001374/R3H domain:1	-/-:1	GO:0003676(InterPro):1	-:1
tr|A0A1S3VML8|A0A1S3VML8_VIGRR	PF01535/PPR repeat:2	PF13041/PPR repeat family:1	PF12854/PPR repeat:1	PF17177/Pentacotripeptide-repeat region of PRORP:1	IPR002885/Pentatricopeptide repeat:4	IPR033443/PROP1-like, PPR domain:1	-:5
tr|A0A835YD77|A0A835YD77_9CHLO	PF03133/Tubulin-tyrosine ligase family:2	IPR004344/Tubulin-tyrosine ligase/Tubulin polyglutamylase:2	GO:0036211(InterPro):2
tr|A0A1S3XI37|A0A1S3XI37_TOBAC	PF13041/PPR repeat family:3	PF01535/PPR repeat:1	PF13812/Pentatricopeptide repeat domain:1	PF20431/E motif:1	IPR002885/Pentatricopeptide repeat:5	IPR046848/E motif:1	-:6
tr|D8R9I9|D8R9I9_SELML	PF14432/DYW family of nucleic acid deaminases:1	PF01535/PPR repeat:3	PF13041/PPR repeat family:3	PF20430/E+ motif:1	PF20431/E motif:1	IPR032867/DYW domain:1	IPR002885/Pentatricopeptide repeat:6	IPR046849/E2 motif:1	IPR046848/E motif:1	GO:0008270(InterPro):1	-:8
tr|A0A1S4BTU7|A0A1S4BTU7_TOBAC	PF20431/E motif:1	PF01535/PPR repeat:5	PF13041/PPR repeat family:2	PF14432/DYW family of nucleic acid deaminases:1	IPR046848/E motif:1	IPR002885/Pentatricopeptide repeat:7	IPR032867/DYW domain:1	-:8	GO:0008270(InterPro):1
sp|Q9SYK1|PPR11_ARATH	PF12854/PPR repeat:2	PF13041/PPR repeat family:2	PF01535/PPR repeat:4	IPR002885/Pentatricopeptide repeat:8	-:8
jgi|Cyapar1|1327|g1283.t1	PF01535/PPR repeat:4	PF13041/PPR repeat family:1	PF13812/Pentatricopeptide repeat domain:1	PF12854/PPR repeat:1	PF17177/Pentacotripeptide-repeat region of PRORP:1	IPR002885/Pentatricopeptide repeat:7	IPR033443/PROP1-like, PPR domain:1	-:8
tr|A0A836BZH3|A0A836BZH3_9CHLO	PF01753/MYND finger:1	IPR002893/Zinc finger, MYND-type:1	-:1
tr|A0A1S4CZX9|A0A1S4CZX9_TOBAC	PF12854/PPR repeat:2	PF13041/PPR repeat family:5	IPR002885/Pentatricopeptide repeat:7	-:7
sp|Q9LRV9|PP228_ARATH	PF13041/PPR repeat family:3	PF01535/PPR repeat:4	PF20431/E motif:1	IPR002885/Pentatricopeptide repeat:7	IPR046848/E motif:1	-:8
tr|D8SF67|D8SF67_SELML	PF13041/PPR repeat family:2	PF01535/PPR repeat:3	IPR002885/Pentatricopeptide repeat:5	-:5
Thupl.29379192s0004.1.p	PF13041/PPR repeat family:2	PF20431/E motif:1	PF01535/PPR repeat:2	IPR002885/Pentatricopeptide repeat:4	IPR046848/E motif:1	-:5
tr|A0A1S3ZM03|A0A1S3ZM03_TOBAC	PF01535/PPR repeat:4	PF20431/E motif:1	PF20430/E+ motif:1	PF14432/DYW family of nucleic acid deaminases:1	PF13041/PPR repeat family:3	IPR002885/Pentatricopeptide repeat:7	IPR046848/E motif:1	IPR046849/E2 motif:1	IPR032867/DYW domain:1	-:9	GO:0008270(InterPro):1
tr|A0A1S3Z8P2|A0A1S3Z8P2_TOBAC	PF20431/E motif:1	PF01535/PPR repeat:3	PF13041/PPR repeat family:4	IPR046848/E motif:1	IPR002885/Pentatricopeptide repeat:7	-:8
tr|A0A2V0PBB6|A0A2V0PBB6_9CHLO	PF01753/MYND finger:1	IPR002893/Zinc finger, MYND-type:1	-:1
tr|A0A1S3VAM8|A0A1S3VAM8_VIGRR	PF01535/PPR repeat:3	PF12854/PPR repeat:2	PF13041/PPR repeat family:2	IPR002885/Pentatricopeptide repeat:7	-:7
tr|A0A3S3PAB3|A0A3S3PAB3_9MAGN	PF13041/PPR repeat family:3	PF01535/PPR repeat:1	PF13812/Pentatricopeptide repeat domain:1	IPR002885/Pentatricopeptide repeat:5	-:5
tr|A0A1S3V6K4|A0A1S3V6K4_VIGRR	PF13812/Pentatricopeptide repeat domain:1	PF00076/RNA recognition motif:1	PF13041/PPR repeat family:5	PF01535/PPR repeat:2	PF12854/PPR repeat:1	IPR002885/Pentatricopeptide repeat:9	IPR000504/RNA recognition motif domain:1	-:9	GO:0003723(InterPro):1
sp|Q9SN85|PP267_ARATH	PF01535/PPR repeat:2	PF20431/E motif:1	PF13041/PPR repeat family:1	PF14432/DYW family of nucleic acid deaminases:1	IPR002885/Pentatricopeptide repeat:3	IPR046848/E motif:1	IPR032867/DYW domain:1	-:4	GO:0008270(InterPro):1
tr|A0A0D2IX52|A0A0D2IX52_9CHLO	PF01425/Amidase:1	IPR023631/Amidase signature domain:1	-:1
tr|A0A1S4BYP7|A0A1S4BYP7_TOBAC	PF02536/mTERF:3	IPR003690/Transcription termination factor, mitochondrial/chloroplastic:3	GO:0003676(InterPro)|GO:0043231(InterPro):3
tr|A0A443NCH5|A0A443NCH5_9MAGN	PF13041/PPR repeat family:1	IPR002885/Pentatricopeptide repeat:1	-:1
tr|A0A1S3TJC7|A0A1S3TJC7_VIGRR	PF17177/Pentacotripeptide-repeat region of PRORP:2	PF01535/PPR repeat:1	IPR033443/PROP1-like, PPR domain:2	IPR002885/Pentatricopeptide repeat:1	-:3
tr|E1ZGB0|E1ZGB0_CHLVA	PF02037/SAP domain:2	IPR003034/SAP domain:2	-:2
tr|A0A3S3NQB6|A0A3S3NQB6_9MAGN	PF13041/PPR repeat family:2	PF01535/PPR repeat:2	IPR002885/Pentatricopeptide repeat:4	-:4
tr|A0A1S3VBH9|A0A1S3VBH9_VIGRR	PF13041/PPR repeat family:1	IPR002885/Pentatricopeptide repeat:1	-:1
tr|A0A150G454|A0A150G454_GONPE	PF01753/MYND finger:1	IPR002893/Zinc finger, MYND-type:1	-:1
Thupl.29380399s0001.1.p	PF20431/E motif:1	PF14432/DYW family of nucleic acid deaminases:1	PF01535/PPR repeat:1	PF13041/PPR repeat family:4	PF20430/E+ motif:1	IPR046848/E motif:1	IPR032867/DYW domain:1	IPR002885/Pentatricopeptide repeat:5	IPR046849/E2 motif:1	-:7	GO:0008270(InterPro):1
tr|A0A383VQK4|A0A383VQK4_TETOB	PF00425/chorismate binding enzyme:1	PF02775/Thiamine pyrophosphate enzyme, C-terminal TPP binding domain:1	PF16582/Middle domain of thiamine pyrophosphate:1	PF02776/Thiamine pyrophosphate enzyme, N-terminal TPP binding domain:1	PF13378/Enolase C-terminal domain-like:1	PF00561/alpha/beta hydrolase fold:1	IPR015890/Chorismate-utilising enzyme, C-terminal:1	IPR011766/Thiamine pyrophosphate enzyme, TPP-binding:1	IPR032264/Menaquinone biosynthesis protein MenD, middle domain:1	IPR012001/Thiamine pyrophosphate enzyme, N-terminal TPP-binding domain:1	IPR029065/Enolase C-terminal domain-like:1	IPR000073/Alpha/beta hydrolase fold-1:1	-:4	GO:0003824(InterPro)|GO:0030976(InterPro):1	GO:0030976(InterPro):1
tr|D8SE50|D8SE50_SELML	PF13812/Pentatricopeptide repeat domain:1	PF01535/PPR repeat:4	PF13041/PPR repeat family:1	IPR002885/Pentatricopeptide repeat:6	-:6
sp|Q8LDU5|PP298_ARATH	PF13041/PPR repeat family:2	PF01535/PPR repeat:2	PF12854/PPR repeat:1	IPR002885/Pentatricopeptide repeat:5	-:5
tr|A0A2P6VMM6|A0A2P6VMM6_9CHLO	PF12906/RING-variant domain:1	IPR011016/Zinc finger, RING-CH-type:1	GO:0008270(InterPro):1
tr|M1VH99|M1VH99_CYAM1	PF10236/Mitochondrial ribosomal death-associated protein 3:1	IPR019368/Small ribosomal subunit protein mS29:1	-:1
tr|A0A1S3ZI45|A0A1S3ZI45_TOBAC	PF12854/PPR repeat:2	PF13041/PPR repeat family:5	IPR002885/Pentatricopeptide repeat:7	-:7
tr|D8QSJ3|D8QSJ3_SELML	PF01535/PPR repeat:1	PF13041/PPR repeat family:5	IPR002885/Pentatricopeptide repeat:6	-:6
sp|Q9LQQ1|PPR20_ARATH	PF13041/PPR repeat family:3	PF01535/PPR repeat:3	IPR002885/Pentatricopeptide repeat:6	-:6
tr|A0A443NJ38|A0A443NJ38_9MAGN	PF01535/PPR repeat:4	PF13041/PPR repeat family:2	IPR002885/Pentatricopeptide repeat:6	-:6
sp|Q5XEY7|PP309_ARATH	PF01535/PPR repeat:4	PF13041/PPR repeat family:1	PF20431/E motif:1	IPR002885/Pentatricopeptide repeat:5	IPR046848/E motif:1	-:6
Thupl.29381009s0006.1.p	PF13041/PPR repeat family:5	PF20431/E motif:1	PF14432/DYW family of nucleic acid deaminases:1	IPR002885/Pentatricopeptide repeat:5	IPR046848/E motif:1	IPR032867/DYW domain:1	-:6	GO:0008270(InterPro):1
tr|A0A835VP81|A0A835VP81_CHLIN	PF00400/WD domain, G-beta repeat:1	IPR001680/WD40 repeat:1	GO:0005515(InterPro):1
tr|A0A443PDC3|A0A443PDC3_9MAGN	PF13041/PPR repeat family:3	PF01535/PPR repeat:3	PF12854/PPR repeat:2	IPR002885/Pentatricopeptide repeat:8	-:8
tr|A0A7J7PH02|A0A7J7PH02_9CHLO	PF08373/RAP domain:1	IPR013584/RAP domain:1	-:1
tr|A0A1S4D8N6|A0A1S4D8N6_TOBAC	PF01535/PPR repeat:4	PF13041/PPR repeat family:2	IPR002885/Pentatricopeptide repeat:6	-:6
tr|A0A3S3R1I6|A0A3S3R1I6_9MAGN	PF01535/PPR repeat:3	PF13812/Pentatricopeptide repeat domain:1	PF13041/PPR repeat family:3	PF12854/PPR repeat:1	IPR002885/Pentatricopeptide repeat:8	-:8
tr|A0A1S3V3B3|A0A1S3V3B3_VIGRR	PF14432/DYW family of nucleic acid deaminases:1	PF01535/PPR repeat:4	PF13041/PPR repeat family:5	IPR032867/DYW domain:1	IPR002885/Pentatricopeptide repeat:9	GO:0008270(InterPro):1	-:9
tr|D8S7Y4|D8S7Y4_SELML	PF13041/PPR repeat family:5	PF12854/PPR repeat:4	IPR002885/Pentatricopeptide repeat:9	-:9
tr|A0A835SPT0|A0A835SPT0_CHLIN	PF07714/Protein tyrosine and serine/threonine kinase:1	IPR001245/Serine-threonine/tyrosine-protein kinase, catalytic domain:1	GO:0004672(InterPro)|GO:0006468(InterPro):1
tr|A0A3Q0F4U2|A0A3Q0F4U2_VIGRR	PF01535/PPR repeat:3	PF13041/PPR repeat family:6	PF12854/PPR repeat:1	IPR002885/Pentatricopeptide repeat:10	-:10
sp|Q8S8P6|PP180_ARATH	PF13041/PPR repeat family:4	PF12854/PPR repeat:1	PF17177/Pentacotripeptide-repeat region of PRORP:1	IPR002885/Pentatricopeptide repeat:5	IPR033443/PROP1-like, PPR domain:1	-:6
tr|D8RTQ4|D8RTQ4_SELML	PF13041/PPR repeat family:2	PF01535/PPR repeat:9	IPR002885/Pentatricopeptide repeat:11	-:11
tr|D8T973|D8T973_SELML	PF13041/PPR repeat family:1	PF01535/PPR repeat:2	PF12854/PPR repeat:1	IPR002885/Pentatricopeptide repeat:4	-:4
tr|D8R2S5|D8R2S5_SELML	PF01535/PPR repeat:4	PF13041/PPR repeat family:2	IPR002885/Pentatricopeptide repeat:6	-:6
tr|A0A383V9S3|A0A383V9S3_TETOB	PF00514/Armadillo/beta-catenin-like repeat:1	IPR000225/Armadillo:1	GO:0005515(InterPro):1
tr|A0A443PY29|A0A443PY29_9MAGN	PF13041/PPR repeat family:7	PF12854/PPR repeat:2	PF01535/PPR repeat:3	IPR002885/Pentatricopeptide repeat:12	-:12
tr|Q5ZBJ9|Q5ZBJ9_ORYSJ	PF01535/PPR repeat:1	PF20431/E motif:1	PF13041/PPR repeat family:3	IPR002885/Pentatricopeptide repeat:4	IPR046848/E motif:1	-:5
tr|A0A8J4D3T4|A0A8J4D3T4_9CHLO	PF10358/N-terminal C2 in EEIG1 and EHBP1 proteins:1	IPR019448/NT-type C2 domain:1	-:1
tr|A0A1S3TZS7|A0A1S3TZS7_VIGRR	PF20430/E+ motif:1	PF20431/E motif:1	PF13041/PPR repeat family:3	PF14432/DYW family of nucleic acid deaminases:1	PF01535/PPR repeat:5	IPR046849/E2 motif:1	IPR046848/E motif:1	IPR002885/Pentatricopeptide repeat:8	IPR032867/DYW domain:1	-:10	GO:0008270(InterPro):1
tr|D8QPR5|D8QPR5_SELML	PF01535/PPR repeat:5	PF13041/PPR repeat family:4	IPR002885/Pentatricopeptide repeat:9	-:9
Sphmag19G097500.1.p	PF13041/PPR repeat family:1	PF01535/PPR repeat:1	IPR002885/Pentatricopeptide repeat:2	-:2
tr|I0YRX4|I0YRX4_COCSC	PF13812/Pentatricopeptide repeat domain:2	PF13041/PPR repeat family:1	PF01535/PPR repeat:1	IPR002885/Pentatricopeptide repeat:4	-:4
Sphmag17G034800.1.p	PF01535/PPR repeat:6	PF20431/E motif:1	PF14432/DYW family of nucleic acid deaminases:1	PF13041/PPR repeat family:6	IPR002885/Pentatricopeptide repeat:12	IPR046848/E motif:1	IPR032867/DYW domain:1	-:13	GO:0008270(InterPro):1
tr|Q9LFN1|Q9LFN1_ARATH	PF01582/TIR domain:1	PF00931/NB-ARC domain:1	PF20160/C-JID domain:1	PF23282/Disease resistance protein Roq1-like, winged-helix domain:1	PF07725/Leucine Rich Repeat:1	IPR000157/Toll/interleukin-1 receptor homology (TIR) domain:1	IPR002182/NB-ARC:1	IPR045344/C-JID domain:1	-/-:1	IPR011713/Leucine-rich repeat 3:1	GO:0007165(InterPro):1	GO:0043531(InterPro):1	-:3
tr|A0A1S3XFY7|A0A1S3XFY7_TOBAC	PF17177/Pentacotripeptide-repeat region of PRORP:1	PF01535/PPR repeat:2	PF13041/PPR repeat family:2	PF13812/Pentatricopeptide repeat domain:2	IPR033443/PROP1-like, PPR domain:1	IPR002885/Pentatricopeptide repeat:6	-:7
tr|A0A3S3ML85|A0A3S3ML85_9MAGN	PF13041/PPR repeat family:2	PF01535/PPR repeat:3	IPR002885/Pentatricopeptide repeat:5	-:5
tr|A0A2J8AIR3|A0A2J8AIR3_9CHLO	PF08373/RAP domain:1	IPR013584/RAP domain:1	-:1
tr|A0A835TPL4|A0A835TPL4_CHLIN	PF13251/Domain of unknown function (DUF4042):2	IPR025283/Domain of unknown function DUF4042:2	-:2
tr|D8QUJ0|D8QUJ0_SELML	PF13041/PPR repeat family:2	PF14432/DYW family of nucleic acid deaminases:1	PF01535/PPR repeat:2	PF20431/E motif:1	PF13812/Pentatricopeptide repeat domain:1	IPR002885/Pentatricopeptide repeat:5	IPR032867/DYW domain:1	IPR046848/E motif:1	-:6	GO:0008270(InterPro):1
tr|A0A836BTG0|A0A836BTG0_9CHLO	PF01753/MYND finger:1	IPR002893/Zinc finger, MYND-type:1	-:1
tr|A0A1S3ZBS8|A0A1S3ZBS8_TOBAC	PF01535/PPR repeat:4	PF13041/PPR repeat family:5	IPR002885/Pentatricopeptide repeat:9	-:9
tr|A0A443PE67|A0A443PE67_9MAGN	PF13041/PPR repeat family:6	PF12854/PPR repeat:3	IPR002885/Pentatricopeptide repeat:9	-:9
tr|Q8H8B5|Q8H8B5_ORYSJ	PF01535/PPR repeat:4	PF20431/E motif:1	IPR002885/Pentatricopeptide repeat:4	IPR046848/E motif:1	-:5
Thupl.29379880s0001.1.p	PF13041/PPR repeat family:5	PF12854/PPR repeat:1	PF20431/E motif:1	PF01535/PPR repeat:3	IPR002885/Pentatricopeptide repeat:9	IPR046848/E motif:1	-:10
tr|D8S304|D8S304_SELML	PF13041/PPR repeat family:1	PF01535/PPR repeat:4	IPR002885/Pentatricopeptide repeat:5	-:5
tr|A0A3S3NR79|A0A3S3NR79_9MAGN	PF01535/PPR repeat:1	PF13041/PPR repeat family:2	IPR002885/Pentatricopeptide repeat:3	-:3
tr|A0A3S3NE65|A0A3S3NE65_9MAGN	PF01535/PPR repeat:5	PF20431/E motif:1	PF13041/PPR repeat family:2	IPR002885/Pentatricopeptide repeat:7	IPR046848/E motif:1	-:8
tr|A0A1S4AZG1|A0A1S4AZG1_TOBAC	PF12854/PPR repeat:1	PF17177/Pentacotripeptide-repeat region of PRORP:1	IPR002885/Pentatricopeptide repeat:1	IPR033443/PROP1-like, PPR domain:1	-:2
Sphmag19G050600.1.p	PF13041/PPR repeat family:5	PF01535/PPR repeat:3	IPR002885/Pentatricopeptide repeat:8	-:8
tr|D8QXL9|D8QXL9_SELML	PF13812/Pentatricopeptide repeat domain:1	PF13041/PPR repeat family:5	PF12854/PPR repeat:2	PF01535/PPR repeat:4	IPR002885/Pentatricopeptide repeat:12	-:12
tr|A0A0P0X9F2|A0A0P0X9F2_ORYSJ	PF20431/E motif:1	PF01535/PPR repeat:7	PF13041/PPR repeat family:2	IPR046848/E motif:1	IPR002885/Pentatricopeptide repeat:9	-:10
sp|Q9LF10|CRS1_ARATH	PF01985/CRS1 / YhbY (CRM) domain:3	IPR001890/RNA-binding, CRM domain:3	GO:0003723(InterPro):3
Sphmag13G126800.1.p	PF01535/PPR repeat:4	PF13041/PPR repeat family:5	PF14432/DYW family of nucleic acid deaminases:1	IPR002885/Pentatricopeptide repeat:9	IPR032867/DYW domain:1	-:9	GO:0008270(InterPro):1
tr|D8SVD5|D8SVD5_SELML	PF01535/PPR repeat:1	PF13041/PPR repeat family:3	IPR002885/Pentatricopeptide repeat:4	-:4
Sphmag13G030400.1.p	PF01535/PPR repeat:4	PF13041/PPR repeat family:5	IPR002885/Pentatricopeptide repeat:9	-:9
Sphmag02G131700.1.p	PF13812/Pentatricopeptide repeat domain:1	PF01535/PPR repeat:4	PF13041/PPR repeat family:3	IPR002885/Pentatricopeptide repeat:8	-:8
tr|D8QWT9|D8QWT9_SELML	PF13041/PPR repeat family:5	PF01535/PPR repeat:1	PF12854/PPR repeat:5	IPR002885/Pentatricopeptide repeat:11	-:11
tr|A0A3S3NDA1|A0A3S3NDA1_9MAGN	PF01535/PPR repeat:2	PF12854/PPR repeat:1	PF13041/PPR repeat family:6	IPR002885/Pentatricopeptide repeat:9	-:9
tr|A0A1S3UNG6|A0A1S3UNG6_VIGRR	PF13041/PPR repeat family:3	PF01535/PPR repeat:2	IPR002885/Pentatricopeptide repeat:5	-:5
tr|A0A1S3WZW9|A0A1S3WZW9_TOBAC	PF12854/PPR repeat:1	PF13812/Pentatricopeptide repeat domain:2	PF13041/PPR repeat family:1	PF01535/PPR repeat:4	IPR002885/Pentatricopeptide repeat:8	-:8
tr|A0A3S4P3X5|A0A3S4P3X5_9MAGN	PF20431/E motif:1	PF13812/Pentatricopeptide repeat domain:1	PF13041/PPR repeat family:3	PF14432/DYW family of nucleic acid deaminases:1	PF01535/PPR repeat:5	IPR046848/E motif:1	IPR002885/Pentatricopeptide repeat:9	IPR032867/DYW domain:1	-:10	GO:0008270(InterPro):1
tr|A0A2K1IRN2|A0A2K1IRN2_PHYPA	PF13812/Pentatricopeptide repeat domain:1	PF13041/PPR repeat family:2	PF01535/PPR repeat:2	IPR002885/Pentatricopeptide repeat:5	-:5
tr|Q6ETD1|Q6ETD1_ORYSJ	PF13041/PPR repeat family:3	PF01535/PPR repeat:7	PF20431/E motif:1	PF14432/DYW family of nucleic acid deaminases:1	IPR002885/Pentatricopeptide repeat:10	IPR046848/E motif:1	IPR032867/DYW domain:1	-:11	GO:0008270(InterPro):1
tr|A0A1S3XZ18|A0A1S3XZ18_TOBAC	PF01535/PPR repeat:6	PF13041/PPR repeat family:3	IPR002885/Pentatricopeptide repeat:9	-:9
tr|A0A1S3T7E3|A0A1S3T7E3_VIGRR	PF01535/PPR repeat:3	PF13041/PPR repeat family:2	PF20431/E motif:1	IPR002885/Pentatricopeptide repeat:5	IPR046848/E motif:1	-:6
sp|Q9LH31|TPS30_ARATH	PF03936/Terpene synthase family, metal binding domain:1	PF01397/Terpene synthase, N-terminal domain:1	IPR005630/Terpene synthase, metal-binding domain:1	IPR001906/Terpene synthase, N-terminal domain:1	GO:0000287(InterPro)|GO:0010333(InterPro)|GO:0016829(InterPro):1	GO:0010333(InterPro)|GO:0016829(InterPro):1
tr|A0A1S3YVL3|A0A1S3YVL3_TOBAC	PF13041/PPR repeat family:2	PF01535/PPR repeat:7	PF20431/E motif:1	IPR002885/Pentatricopeptide repeat:9	IPR046848/E motif:1	-:10
CepurGG1.4G019300.1.p	PF01535/PPR repeat:4	PF25245/At1g68980, TPR repeats:1	PF13041/PPR repeat family:3	IPR002885/Pentatricopeptide repeat:7	IPR057440/At1g68980-like, TPR repeats:1	-:8
tr|A0A2V0NQN4|A0A2V0NQN4_9CHLO	PF20675/Maintenance of Photosystem II under High light 2:1	IPR049072/Maintenance of Photosystem II under High light 2, C-terminal domain:1	-:1
tr|A0A1S3XCT5|A0A1S3XCT5_TOBAC	PF13812/Pentatricopeptide repeat domain:1	PF13041/PPR repeat family:6	PF12854/PPR repeat:2	PF01535/PPR repeat:1	IPR002885/Pentatricopeptide repeat:10	-:10
tr|A0A1S3W338|A0A1S3W338_VIGRR	PF12854/PPR repeat:1	PF01535/PPR repeat:4	PF13041/PPR repeat family:1	PF20431/E motif:1	IPR002885/Pentatricopeptide repeat:6	IPR046848/E motif:1	-:7
Thupl.29379120s0018.1.p	PF20431/E motif:1	PF12854/PPR repeat:1	PF13041/PPR repeat family:9	PF01535/PPR repeat:7	IPR046848/E motif:1	IPR002885/Pentatricopeptide repeat:17	-:18
Thupl.29377573s0004.1.p	PF01535/PPR repeat:3	PF13041/PPR repeat family:4	IPR002885/Pentatricopeptide repeat:7	-:7
tr|Q6K2P5|Q6K2P5_ORYSJ	PF13041/PPR repeat family:1	PF14432/DYW family of nucleic acid deaminases:1	PF01535/PPR repeat:11	PF20431/E motif:1	IPR002885/Pentatricopeptide repeat:12	IPR032867/DYW domain:1	IPR046848/E motif:1	-:13	GO:0008270(InterPro):1
tr|E1Z6M0|E1Z6M0_CHLVA	PF08385/Dynein heavy chain, N-terminal region 1:1	IPR013594/Dynein heavy chain, tail:1	-:1
Thupl.29380405s0002.1.p	PF13041/PPR repeat family:4	PF01535/PPR repeat:4	PF13812/Pentatricopeptide repeat domain:1	PF17177/Pentacotripeptide-repeat region of PRORP:1	IPR002885/Pentatricopeptide repeat:9	IPR033443/PROP1-like, PPR domain:1	-:10
sp|Q9LFC5|PP360_ARATH	PF12854/PPR repeat:2	PF01535/PPR repeat:2	PF13041/PPR repeat family:6	IPR002885/Pentatricopeptide repeat:10	-:10
tr|A0A3S3PXU2|A0A3S3PXU2_9MAGN	PF03161/LAGLIDADG DNA endonuclease family:1	PF01535/PPR repeat:4	IPR004860/Homing endonuclease, LAGLIDADG domain:1	IPR002885/Pentatricopeptide repeat:4	GO:0004519(InterPro):1	-:4
tr|A0A835VQV8|A0A835VQV8_9CHLO	PF05183/RNA dependent RNA polymerase:1	IPR057596/RNA dependent RNA polymerase core:1	-:1
tr|A0A5J4Z7V4|A0A5J4Z7V4_PORPP	PF23231/Pre-mRNA-splicing factor Syf1/CRNKL1 C-terminal HAT repeat:1	IPR055430/Pre-mRNA-splicing factor Syf1/CRNKL1-like, C-terminal HAT-repeats domain:1	-:1
CepurGG1.9G086500.1.p	PF13812/Pentatricopeptide repeat domain:3	PF13041/PPR repeat family:1	PF12854/PPR repeat:1	PF01535/PPR repeat:3	IPR002885/Pentatricopeptide repeat:8	-:8
sp|Q9ZWC5|SCL18_ARATH	PF03514/GRAS domain family:1	IPR005202/Transcription factor GRAS:1	-:1
Thupl.29377745s0005.1.p	PF14432/DYW family of nucleic acid deaminases:1	PF13041/PPR repeat family:3	PF20431/E motif:1	PF20430/E+ motif:1	PF01535/PPR repeat:3	IPR032867/DYW domain:1	IPR002885/Pentatricopeptide repeat:6	IPR046848/E motif:1	IPR046849/E2 motif:1	GO:0008270(InterPro):1	-:8
tr|A0A1S4ARA3|A0A1S4ARA3_TOBAC	PF13041/PPR repeat family:5	PF01535/PPR repeat:2	PF13812/Pentatricopeptide repeat domain:3	IPR002885/Pentatricopeptide repeat:10	-:10
tr|A0A2V0PEM8|A0A2V0PEM8_9CHLO	PF00069/Protein kinase domain:1	IPR000719/Protein kinase domain:1	GO:0004672(InterPro)|GO:0005524(InterPro)|GO:0006468(InterPro):1
CepurGG1.1G146300.1.p	PF12854/PPR repeat:1	PF01535/PPR repeat:2	PF13041/PPR repeat family:7	IPR002885/Pentatricopeptide repeat:10	-:10
tr|I0YWL2|I0YWL2_COCSC	PF13041/PPR repeat family:1	PF02984/Cyclin, C-terminal domain:1	PF17177/Pentacotripeptide-repeat region of PRORP:1	PF13812/Pentatricopeptide repeat domain:1	IPR002885/Pentatricopeptide repeat:2	IPR004367/Cyclin, C-terminal domain:1	IPR033443/PROP1-like, PPR domain:1	-:4
tr|A0A3S3NJC5|A0A3S3NJC5_9MAGN	PF13041/PPR repeat family:1	PF01535/PPR repeat:1	IPR002885/Pentatricopeptide repeat:2	-:2
sp|Q9SV26|PP297_ARATH	PF13812/Pentatricopeptide repeat domain:2	PF13041/PPR repeat family:3	PF14432/DYW family of nucleic acid deaminases:1	PF01535/PPR repeat:3	PF20431/E motif:1	IPR002885/Pentatricopeptide repeat:8	IPR032867/DYW domain:1	IPR046848/E motif:1	-:9	GO:0008270(InterPro):1
sp|Q8VYD6|PP374_ARATH	PF13041/PPR repeat family:2	PF01535/PPR repeat:1	IPR002885/Pentatricopeptide repeat:3	-:3
sp|O64705|PP184_ARATH	PF20431/E motif:1	PF13041/PPR repeat family:3	PF01535/PPR repeat:4	IPR046848/E motif:1	IPR002885/Pentatricopeptide repeat:7	-:8
tr|A0A2K1L3H4|A0A2K1L3H4_PHYPA	PF00136/DNA polymerase family B:2	PF03104/DNA polymerase family B, exonuclease domain:1	IPR006134/DNA-directed DNA polymerase, family B, multifunctional domain:2	IPR006133/DNA-directed DNA polymerase, family B, exonuclease domain:1	GO:0000166(InterPro)|GO:0003677(InterPro):2	-:1
tr|A0A3S3QL73|A0A3S3QL73_9MAGN	PF20431/E motif:1	PF01535/PPR repeat:6	PF13041/PPR repeat family:6	PF14432/DYW family of nucleic acid deaminases:1	IPR046848/E motif:1	IPR002885/Pentatricopeptide repeat:12	IPR032867/DYW domain:1	-:13	GO:0008270(InterPro):1
tr|A0A2K1IRR5|A0A2K1IRR5_PHYPA	PF13812/Pentatricopeptide repeat domain:5	IPR002885/Pentatricopeptide repeat:5	-:5
sp|Q9LYU9|PP378_ARATH	PF13041/PPR repeat family:2	PF01535/PPR repeat:7	PF20430/E+ motif:1	PF20431/E motif:1	PF14432/DYW family of nucleic acid deaminases:1	IPR002885/Pentatricopeptide repeat:9	IPR046849/E2 motif:1	IPR046848/E motif:1	IPR032867/DYW domain:1	-:11	GO:0008270(InterPro):1
tr|A0A2K1L014|A0A2K1L014_PHYPA	PF13812/Pentatricopeptide repeat domain:1	PF13041/PPR repeat family:2	IPR002885/Pentatricopeptide repeat:3	-:3
tr|A0A1S3YW96|A0A1S3YW96_TOBAC	PF14432/DYW family of nucleic acid deaminases:1	PF20431/E motif:1	PF01535/PPR repeat:3	PF13041/PPR repeat family:3	IPR032867/DYW domain:1	IPR046848/E motif:1	IPR002885/Pentatricopeptide repeat:6	GO:0008270(InterPro):1	-:7
sp|Q9FXA9|PPR83_ARATH	PF01535/PPR repeat:5	PF13041/PPR repeat family:1	PF12854/PPR repeat:1	PF20431/E motif:1	IPR002885/Pentatricopeptide repeat:7	IPR046848/E motif:1	-:8
tr|A0A0P0VZ90|A0A0P0VZ90_ORYSJ	PF20431/E motif:1	PF14432/DYW family of nucleic acid deaminases:1	PF01535/PPR repeat:3	PF13041/PPR repeat family:4	IPR046848/E motif:1	IPR032867/DYW domain:1	IPR002885/Pentatricopeptide repeat:7	-:8	GO:0008270(InterPro):1
tr|A0A1S4BG30|A0A1S4BG30_TOBAC	PF13041/PPR repeat family:2	PF20431/E motif:1	PF01535/PPR repeat:5	IPR002885/Pentatricopeptide repeat:7	IPR046848/E motif:1	-:8
sp|Q9LQ15|PPR95_ARATH	PF13041/PPR repeat family:6	IPR002885/Pentatricopeptide repeat:6	-:6
sp|Q9SAA6|PPR34_ARATH	PF13041/PPR repeat family:4	PF01535/PPR repeat:4	IPR002885/Pentatricopeptide repeat:8	-:8
tr|Q94DV3|Q94DV3_ORYSJ	PF20431/E motif:1	PF01535/PPR repeat:3	PF13041/PPR repeat family:1	IPR046848/E motif:1	IPR002885/Pentatricopeptide repeat:4	-:5
CepurGG1.4G221600.1.p	PF01535/PPR repeat:2	PF13041/PPR repeat family:1	PF13812/Pentatricopeptide repeat domain:1	IPR002885/Pentatricopeptide repeat:4	-:4
tr|A0A150GAT1|A0A150GAT1_GONPE	PF25773/ANAPC2-like, TPR repeats:1	IPR057975/Anaphase-promoting complex subunit 2, TPR repeats:1	-:1
tr|A0A1S3YQK9|A0A1S3YQK9_TOBAC	PF20431/E motif:1	PF13041/PPR repeat family:2	PF01535/PPR repeat:9	IPR046848/E motif:1	IPR002885/Pentatricopeptide repeat:11	-:12
tr|D8TEJ0|D8TEJ0_SELML	PF13041/PPR repeat family:2	PF01535/PPR repeat:3	IPR002885/Pentatricopeptide repeat:5	-:5
tr|A0A1S3XDV7|A0A1S3XDV7_TOBAC	PF14432/DYW family of nucleic acid deaminases:1	PF13041/PPR repeat family:3	PF01535/PPR repeat:1	PF20431/E motif:1	IPR032867/DYW domain:1	IPR002885/Pentatricopeptide repeat:4	IPR046848/E motif:1	GO:0008270(InterPro):1	-:5
tr|A0A836B1C8|A0A836B1C8_CHLIN	PF00856/SET domain:1	PF01753/MYND finger:1	IPR001214/SET domain:1	IPR002893/Zinc finger, MYND-type:1	GO:0005515(InterPro):1	-:1
tr|A0A8J4FFM7|A0A8J4FFM7_9CHLO	PF17177/Pentacotripeptide-repeat region of PRORP:1	PF00134/Cyclin, N-terminal domain:1	PF02984/Cyclin, C-terminal domain:1	PF01535/PPR repeat:1	PF13041/PPR repeat family:1	IPR033443/PROP1-like, PPR domain:1	IPR006671/Cyclin, N-terminal:1	IPR004367/Cyclin, C-terminal domain:1	IPR002885/Pentatricopeptide repeat:2	-:5
Thupl.29378679s0005.1.p	PF20430/E+ motif:1	PF01535/PPR repeat:3	PF13041/PPR repeat family:5	PF20431/E motif:1	PF14432/DYW family of nucleic acid deaminases:1	PF12854/PPR repeat:1	IPR046849/E2 motif:1	IPR002885/Pentatricopeptide repeat:9	IPR046848/E motif:1	IPR032867/DYW domain:1	-:11	GO:0008270(InterPro):1
Sphmag03G013300.1.p	PF01535/PPR repeat:1	PF13041/PPR repeat family:2	IPR002885/Pentatricopeptide repeat:3	-:3
tr|D8QZA4|D8QZA4_SELML	PF01535/PPR repeat:6	PF13041/PPR repeat family:2	IPR002885/Pentatricopeptide repeat:8	-:8
tr|A0A1S3VEZ4|A0A1S3VEZ4_VIGRR	PF01535/PPR repeat:5	PF20431/E motif:1	PF13041/PPR repeat family:3	IPR002885/Pentatricopeptide repeat:8	IPR046848/E motif:1	-:9
tr|A0A3S3NF04|A0A3S3NF04_9MAGN	PF01535/PPR repeat:2	PF14432/DYW family of nucleic acid deaminases:1	IPR002885/Pentatricopeptide repeat:2	IPR032867/DYW domain:1	-:2	GO:0008270(InterPro):1
tr|A0A443PST4|A0A443PST4_9MAGN	PF13041/PPR repeat family:2	PF01535/PPR repeat:3	IPR002885/Pentatricopeptide repeat:5	-:5
tr|A0A835SEW1|A0A835SEW1_CHLIN	PF14700/DNA-directed RNA polymerase N-terminal:1	PF00940/DNA-dependent RNA polymerase:1	IPR029262/DNA-directed RNA polymerase, N-terminal:1	IPR046950/DNA-directed RNA polymerase, C-terminal domain, phage-type:1	-:2
tr|A0A443N4F1|A0A443N4F1_9MAGN	PF13041/PPR repeat family:3	PF13812/Pentatricopeptide repeat domain:1	IPR002885/Pentatricopeptide repeat:4	-:4
tr|A0A1S4C2U7|A0A1S4C2U7_TOBAC	PF13812/Pentatricopeptide repeat domain:1	IPR002885/Pentatricopeptide repeat:1	-:1
tr|A0A1S4CFW5|A0A1S4CFW5_TOBAC	PF13041/PPR repeat family:4	PF12854/PPR repeat:2	PF13812/Pentatricopeptide repeat domain:1	IPR002885/Pentatricopeptide repeat:7	-:7
jgi|Cyapar1|5112|g4956.t1	PF00005/ABC transporter:1	IPR003439/ABC transporter-like, ATP-binding domain:1	GO:0005524(InterPro)|GO:0016887(InterPro):1
tr|A0A3S3ML96|A0A3S3ML96_9MAGN	PF13041/PPR repeat family:2	PF01535/PPR repeat:1	IPR002885/Pentatricopeptide repeat:3	-:3
tr|A0A835TB73|A0A835TB73_CHLIN	PF00225/Kinesin motor domain:1	IPR001752/Kinesin motor domain:1	GO:0003777(InterPro)|GO:0005524(InterPro)|GO:0007018(InterPro)|GO:0008017(InterPro):1
tr|A0A2R6W5U9|A0A2R6W5U9_MARPO	PF13041/PPR repeat family:2	PF12854/PPR repeat:2	IPR002885/Pentatricopeptide repeat:4	-:4
tr|D8RLD2|D8RLD2_SELML	PF12854/PPR repeat:1	PF01535/PPR repeat:1	PF13041/PPR repeat family:3	IPR002885/Pentatricopeptide repeat:5	-:5
tr|D8RPM4|D8RPM4_SELML	PF20431/E motif:1	PF13041/PPR repeat family:4	PF01535/PPR repeat:4	IPR046848/E motif:1	IPR002885/Pentatricopeptide repeat:8	-:9
tr|D8U471|D8U471_VOLCA	PF13513/HEAT-like repeat:1	PF25780/IPO5-like, TPR repeats:1	-/-:1	IPR057672/IPO4/5-like, TPR repeats domain:1	-:2
tr|D8S7B3|D8S7B3_SELML	PF01535/PPR repeat:3	PF13041/PPR repeat family:1	IPR002885/Pentatricopeptide repeat:4	-:4
Thupl.29382027s0011.1.p	PF01535/PPR repeat:2	PF20431/E motif:1	PF13041/PPR repeat family:7	IPR002885/Pentatricopeptide repeat:9	IPR046848/E motif:1	-:10
tr|A0A2P6V4M3|A0A2P6V4M3_9CHLO	PF00316/Fructose-1-6-bisphosphatase, N-terminal domain:1	PF18913/Fructose-1-6-bisphosphatase, C-terminal domain:1	IPR033391/Fructose-1-6-bisphosphatase class I, N-terminal:1	IPR044015/Fructose-1-6-bisphosphatase class 1, C-terminal:1	-:2
tr|A4RYI8|A4RYI8_OSTLU	PF13041/PPR repeat family:1	PF17177/Pentacotripeptide-repeat region of PRORP:1	PF13812/Pentatricopeptide repeat domain:1	PF01535/PPR repeat:2	IPR002885/Pentatricopeptide repeat:4	IPR033443/PROP1-like, PPR domain:1	-:5
tr|A0A1S3TJ12|A0A1S3TJ12_VIGRR	PF14432/DYW family of nucleic acid deaminases:1	PF01535/PPR repeat:8	PF13041/PPR repeat family:3	PF20431/E motif:1	IPR032867/DYW domain:1	IPR002885/Pentatricopeptide repeat:11	IPR046848/E motif:1	GO:0008270(InterPro):1	-:12
tr|Q6YUT6|Q6YUT6_ORYSJ	PF13041/PPR repeat family:3	PF14432/DYW family of nucleic acid deaminases:1	PF20431/E motif:1	PF01535/PPR repeat:3	PF12854/PPR repeat:1	PF20430/E+ motif:1	IPR002885/Pentatricopeptide repeat:7	IPR032867/DYW domain:1	IPR046848/E motif:1	IPR046849/E2 motif:1	-:9	GO:0008270(InterPro):1
Cre10.g437150.t1.2	PF13812/Pentatricopeptide repeat domain:2	PF17177/Pentacotripeptide-repeat region of PRORP:1	PF00134/Cyclin, N-terminal domain:1	IPR002885/Pentatricopeptide repeat:2	IPR033443/PROP1-like, PPR domain:1	IPR006671/Cyclin, N-terminal:1	-:4
tr|A0A1S4B8F1|A0A1S4B8F1_TOBAC	PF12854/PPR repeat:1	PF13812/Pentatricopeptide repeat domain:2	IPR002885/Pentatricopeptide repeat:3	-:3
tr|D8SYW7|D8SYW7_SELML	PF01535/PPR repeat:1	PF13041/PPR repeat family:4	PF12854/PPR repeat:3	IPR002885/Pentatricopeptide repeat:8	-:8
jgi|Cyapar1|20298|g19894.t1	PF12796/Ankyrin repeats (3 copies):2	IPR002110/Ankyrin repeat:2	GO:0005515(InterPro):2
tr|M2VUR0|M2VUR0_GALSU	PF13812/Pentatricopeptide repeat domain:1	PF17177/Pentacotripeptide-repeat region of PRORP:1	PF13041/PPR repeat family:1	IPR002885/Pentatricopeptide repeat:2	IPR033443/PROP1-like, PPR domain:1	-:3
Thupl.29378114s0027.1.p	PF20431/E motif:1	PF13041/PPR repeat family:11	PF14432/DYW family of nucleic acid deaminases:1	PF01535/PPR repeat:1	PF20430/E+ motif:1	IPR046848/E motif:1	IPR002885/Pentatricopeptide repeat:12	IPR032867/DYW domain:1	IPR046849/E2 motif:1	-:14	GO:0008270(InterPro):1
tr|A0A0P0XUD1|A0A0P0XUD1_ORYSJ	PF12854/PPR repeat:1	PF13041/PPR repeat family:6	PF01535/PPR repeat:2	IPR002885/Pentatricopeptide repeat:9	-:9
tr|A0A1S3Z7G5|A0A1S3Z7G5_TOBAC	PF20431/E motif:1	PF01535/PPR repeat:3	PF13041/PPR repeat family:3	IPR046848/E motif:1	IPR002885/Pentatricopeptide repeat:6	-:7
sp|Q9FNL2|PP418_ARATH	PF13041/PPR repeat family:2	PF12854/PPR repeat:2	PF01535/PPR repeat:2	IPR002885/Pentatricopeptide repeat:6	-:6
tr|A0A1S4A5B6|A0A1S4A5B6_TOBAC	PF14432/DYW family of nucleic acid deaminases:1	PF20431/E motif:1	PF01535/PPR repeat:4	PF13041/PPR repeat family:2	IPR032867/DYW domain:1	IPR046848/E motif:1	IPR002885/Pentatricopeptide repeat:6	GO:0008270(InterPro):1	-:7
tr|A0A2P6TMG8|A0A2P6TMG8_CHLSO	PF00397/WW domain:1	PF00249/Myb-like DNA-binding domain:1	PF00628/PHD-finger:1	PF00642/Zinc finger C-x8-C-x5-C-x3-H type (and similar):1	IPR001202/WW domain:1	IPR001005/SANT/Myb domain:1	IPR019787/Zinc finger, PHD-finger:1	IPR000571/Zinc finger, CCCH-type:1	GO:0005515(InterPro):1	-:2	GO:0046872(InterPro):1
tr|A0A1S3ZYW6|A0A1S3ZYW6_TOBAC	PF13041/PPR repeat family:6	PF12854/PPR repeat:2	PF01535/PPR repeat:5	IPR002885/Pentatricopeptide repeat:13	-:13
Thupl.29370380s0001.1.p	PF13041/PPR repeat family:6	PF20430/E+ motif:1	PF14432/DYW family of nucleic acid deaminases:1	PF20431/E motif:1	IPR002885/Pentatricopeptide repeat:6	IPR046849/E2 motif:1	IPR032867/DYW domain:1	IPR046848/E motif:1	-:8	GO:0008270(InterPro):1
Thupl.29377721s0001.1.p	PF20431/E motif:1	PF01535/PPR repeat:4	PF13041/PPR repeat family:5	IPR046848/E motif:1	IPR002885/Pentatricopeptide repeat:9	-:10
tr|E1ZKZ8|E1ZKZ8_CHLVA	PF00476/DNA polymerase family A:1	IPR001098/DNA-directed DNA polymerase, family A, palm domain:1	GO:0003677(InterPro)|GO:0003887(InterPro)|GO:0006260(InterPro):1
tr|A0A383W0Y6|A0A383W0Y6_TETOB	PF00069/Protein kinase domain:1	PF00481/Protein phosphatase 2C:2	IPR000719/Protein kinase domain:1	IPR001932/PPM-type phosphatase-like domain:2	GO:0004672(InterPro)|GO:0005524(InterPro)|GO:0006468(InterPro):1	-:2
tr|A0A1S3V3Y1|A0A1S3V3Y1_VIGRR	PF20431/E motif:1	PF01535/PPR repeat:2	PF13041/PPR repeat family:2	IPR046848/E motif:1	IPR002885/Pentatricopeptide repeat:4	-:5
tr|A0A443NA49|A0A443NA49_9MAGN	PF13812/Pentatricopeptide repeat domain:2	PF01535/PPR repeat:7	PF13041/PPR repeat family:3	IPR002885/Pentatricopeptide repeat:12	-:12
tr|D8QMY9|D8QMY9_SELML	PF01535/PPR repeat:10	PF13041/PPR repeat family:2	IPR002885/Pentatricopeptide repeat:12	-:12
jgi|Mesvir1|24848|Mv22084-RA.1	PF08373/RAP domain:1	PF07671/Protein of unknown function (DUF1601):6	IPR013584/RAP domain:1	IPR011632/Domain of unknown function DUF1601:6	-:7
Thupl.29380226s0004.1.p	PF01535/PPR repeat:6	PF14432/DYW family of nucleic acid deaminases:1	PF20431/E motif:1	PF13041/PPR repeat family:4	IPR002885/Pentatricopeptide repeat:10	IPR032867/DYW domain:1	IPR046848/E motif:1	-:11	GO:0008270(InterPro):1
tr|A0A1S4CFM6|A0A1S4CFM6_TOBAC	PF13812/Pentatricopeptide repeat domain:1	PF13041/PPR repeat family:2	IPR002885/Pentatricopeptide repeat:3	-:3
tr|A0A3S3R8L9|A0A3S3R8L9_9MAGN	PF13041/PPR repeat family:3	PF20430/E+ motif:1	PF20431/E motif:1	PF01535/PPR repeat:4	IPR002885/Pentatricopeptide repeat:7	IPR046849/E2 motif:1	IPR046848/E motif:1	-:9
Thupl.29377127s0023.1.p	PF20431/E motif:1	PF13041/PPR repeat family:4	PF20430/E+ motif:1	PF14432/DYW family of nucleic acid deaminases:1	IPR046848/E motif:1	IPR002885/Pentatricopeptide repeat:4	IPR046849/E2 motif:1	IPR032867/DYW domain:1	-:6	GO:0008270(InterPro):1
tr|A0A1S3VCN6|A0A1S3VCN6_VIGRR	PF01535/PPR repeat:1	PF13041/PPR repeat family:3	PF12854/PPR repeat:1	IPR002885/Pentatricopeptide repeat:5	-:5
tr|A0A0P0X8U1|A0A0P0X8U1_ORYSJ	PF01535/PPR repeat:2	PF13041/PPR repeat family:3	PF14432/DYW family of nucleic acid deaminases:1	PF20431/E motif:1	IPR002885/Pentatricopeptide repeat:5	IPR032867/DYW domain:1	IPR046848/E motif:1	-:6	GO:0008270(InterPro):1
Thupl.29379495s0009.1.p	PF13041/PPR repeat family:2	PF13812/Pentatricopeptide repeat domain:2	PF01535/PPR repeat:1	IPR002885/Pentatricopeptide repeat:5	-:5
Thupl.29378803s0020.1.p	PF13812/Pentatricopeptide repeat domain:1	PF01535/PPR repeat:1	PF12854/PPR repeat:1	PF13041/PPR repeat family:5	IPR002885/Pentatricopeptide repeat:8	-:8
tr|A0A1S4AJU1|A0A1S4AJU1_TOBAC	PF01535/PPR repeat:2	PF13041/PPR repeat family:3	PF12854/PPR repeat:1	IPR002885/Pentatricopeptide repeat:6	-:6
tr|A0A3S3M593|A0A3S3M593_9MAGN	PF01535/PPR repeat:8	PF20431/E motif:1	IPR002885/Pentatricopeptide repeat:8	IPR046848/E motif:1	-:9
tr|A0A0P0XH62|A0A0P0XH62_ORYSJ	PF12854/PPR repeat:1	PF13041/PPR repeat family:3	PF20431/E motif:1	IPR002885/Pentatricopeptide repeat:4	IPR046848/E motif:1	-:5
tr|A0A5J4Z2B3|A0A5J4Z2B3_PORPP	PF00078/Reverse transcriptase (RNA-dependent DNA polymerase):1	IPR000477/Reverse transcriptase domain:1	-:1
tr|A0A835T8E3|A0A835T8E3_9CHLO	PF09243/Mitochondrial small ribosomal subunit Rsm22:1	IPR015324/Ribosomal protein Rsm22-like:1	GO:0006412(InterPro)|GO:0008168(InterPro):1
tr|A0A2K1JQS6|A0A2K1JQS6_PHYPA	PF17177/Pentacotripeptide-repeat region of PRORP:1	PF13041/PPR repeat family:1	PF01535/PPR repeat:3	IPR033443/PROP1-like, PPR domain:1	IPR002885/Pentatricopeptide repeat:4	-:5
Thupl.29380876s0003.2.p	PF12854/PPR repeat:1	PF20430/E+ motif:1	PF20431/E motif:1	PF14432/DYW family of nucleic acid deaminases:1	PF13041/PPR repeat family:5	IPR002885/Pentatricopeptide repeat:6	IPR046849/E2 motif:1	IPR046848/E motif:1	IPR032867/DYW domain:1	-:8	GO:0008270(InterPro):1
tr|A0A388LR98|A0A388LR98_CHABU	PF01535/PPR repeat:6	PF13812/Pentatricopeptide repeat domain:1	IPR002885/Pentatricopeptide repeat:7	-:7
Thupl.29378052s0021.1.p	PF01535/PPR repeat:1	PF13041/PPR repeat family:5	PF14432/DYW family of nucleic acid deaminases:1	PF20430/E+ motif:1	PF20431/E motif:1	IPR002885/Pentatricopeptide repeat:6	IPR032867/DYW domain:1	IPR046849/E2 motif:1	IPR046848/E motif:1	-:8	GO:0008270(InterPro):1
tr|A0A1S3UKN1|A0A1S3UKN1_VIGRR	PF01535/PPR repeat:1	PF12854/PPR repeat:2	PF13041/PPR repeat family:6	IPR002885/Pentatricopeptide repeat:9	-:9
tr|A0A1S3XVF4|A0A1S3XVF4_TOBAC	PF01535/PPR repeat:3	PF13041/PPR repeat family:2	IPR002885/Pentatricopeptide repeat:5	-:5
tr|A0A3Q0FAE7|A0A3Q0FAE7_VIGRR	PF20431/E motif:1	PF14432/DYW family of nucleic acid deaminases:1	PF01535/PPR repeat:6	PF13041/PPR repeat family:1	IPR046848/E motif:1	IPR032867/DYW domain:1	IPR002885/Pentatricopeptide repeat:7	-:8	GO:0008270(InterPro):1
Thupl.29377169s0026.1.p	PF01535/PPR repeat:4	PF20431/E motif:1	PF13041/PPR repeat family:3	IPR002885/Pentatricopeptide repeat:7	IPR046848/E motif:1	-:8
tr|I0YIU1|I0YIU1_COCSC	PF08373/RAP domain:1	IPR013584/RAP domain:1	-:1
tr|A0A2R6WHT8|A0A2R6WHT8_MARPO	PF13812/Pentatricopeptide repeat domain:2	PF01535/PPR repeat:3	PF13041/PPR repeat family:4	IPR002885/Pentatricopeptide repeat:9	-:9
tr|E1ZBI1|E1ZBI1_CHLVA	PF00069/Protein kinase domain:1	IPR000719/Protein kinase domain:1	GO:0004672(InterPro)|GO:0005524(InterPro)|GO:0006468(InterPro):1
tr|E1Z6U9|E1Z6U9_CHLVA	PF20667/Exocyst complex component Sec10, N-terminal:1	PF07393/Exocyst complex component Sec10-like, alpha-helical bundle:1	IPR048625/Exocyst complex component Sec10, N-terminal:1	IPR048627/Exocyst complex component Sec10-like, alpha-helical bundle:1	-:2
tr|A0A2V3IPD1|A0A2V3IPD1_9FLOR	PF03810/Importin-beta N-terminal domain:1	PF13513/HEAT-like repeat:1	PF25574/Importin subunit beta-1-like, TPR repeats:1	IPR001494/Importin-beta, N-terminal domain:1	-/-:2	GO:0006886(InterPro)|GO:0031267(InterPro):1	-:2
tr|A0A1S3X4G7|A0A1S3X4G7_TOBAC	PF13041/PPR repeat family:4	PF01535/PPR repeat:3	PF12854/PPR repeat:1	PF20431/E motif:1	PF14432/DYW family of nucleic acid deaminases:1	IPR002885/Pentatricopeptide repeat:8	IPR046848/E motif:1	IPR032867/DYW domain:1	-:9	GO:0008270(InterPro):1
tr|A0A2P6TPC6|A0A2P6TPC6_CHLSO	PF01535/PPR repeat:3	PF13812/Pentatricopeptide repeat domain:3	PF13041/PPR repeat family:1	IPR002885/Pentatricopeptide repeat:7	-:7
Thupl.29380311s0004.1.p	PF00931/NB-ARC domain:1	PF23598/Leucine-rich repeat region:1	PF23559/Disease resistance protein Winged helix domain:1	IPR002182/NB-ARC:1	IPR055414/Disease resistance R13L4/SHOC-2-like, LRR domain:1	-/-:1	GO:0043531(InterPro):1	-:2
tr|A0A3S3QMS7|A0A3S3QMS7_9MAGN	PF01535/PPR repeat:6	PF20431/E motif:1	PF13041/PPR repeat family:3	PF12854/PPR repeat:1	IPR002885/Pentatricopeptide repeat:10	IPR046848/E motif:1	-:11
tr|A0A2V0NRK1|A0A2V0NRK1_9CHLO	PF17835/NOG1 N-terminal helical domain:1	PF02421/Ferrous iron transport protein B:1	PF06858/Nucleolar GTP-binding protein 1 (NOG1):1	IPR041623/NOG1, N-terminal helical domain:1	IPR030389/FeoB-type guanine nucleotide-binding (G) domain:1	IPR010674/Nucleolar GTP-binding protein 1, Rossman-fold domain:1	-:1	GO:0005525(InterPro):2
tr|A0A1S3TMU5|A0A1S3TMU5_VIGRR	PF01535/PPR repeat:5	PF13041/PPR repeat family:1	IPR002885/Pentatricopeptide repeat:6	-:6
tr|A0A3S3NRF8|A0A3S3NRF8_9MAGN	PF01535/PPR repeat:2	PF12854/PPR repeat:1	PF20431/E motif:1	PF13041/PPR repeat family:1	IPR002885/Pentatricopeptide repeat:4	IPR046848/E motif:1	-:5
Thupl.29378896s0065.1.p	PF20431/E motif:1	PF20430/E+ motif:1	PF14432/DYW family of nucleic acid deaminases:1	PF01535/PPR repeat:1	PF12854/PPR repeat:1	PF13041/PPR repeat family:4	IPR046848/E motif:1	IPR046849/E2 motif:1	IPR032867/DYW domain:1	IPR002885/Pentatricopeptide repeat:6	-:8	GO:0008270(InterPro):1
Sphmag18G013600.1.p	PF14432/DYW family of nucleic acid deaminases:1	PF20431/E motif:1	PF01535/PPR repeat:3	IPR032867/DYW domain:1	IPR046848/E motif:1	IPR002885/Pentatricopeptide repeat:3	GO:0008270(InterPro):1	-:4
Thupl.29378453s0016.1.p	PF12854/PPR repeat:1	PF14432/DYW family of nucleic acid deaminases:1	PF01535/PPR repeat:5	PF20431/E motif:1	PF20430/E+ motif:1	PF13041/PPR repeat family:6	IPR002885/Pentatricopeptide repeat:12	IPR032867/DYW domain:1	IPR046848/E motif:1	IPR046849/E2 motif:1	-:14	GO:0008270(InterPro):1
tr|A0A443PDF8|A0A443PDF8_9MAGN	PF13041/PPR repeat family:2	PF01535/PPR repeat:1	PF13812/Pentatricopeptide repeat domain:2	IPR002885/Pentatricopeptide repeat:5	-:5
tr|A0A1S4AHN5|A0A1S4AHN5_TOBAC	PF00183/Hsp90 protein:1	PF13589/Histidine kinase-, DNA gyrase B-, and HSP90-like ATPase:1	IPR001404/Heat shock protein Hsp90 family:1	-/-:1	GO:0005524(InterPro)|GO:0006457(InterPro)|GO:0016887(InterPro)|GO:0051082(InterPro)|GO:0140662(InterPro):1	-:1
tr|D8QWX0|D8QWX0_SELML	PF01535/PPR repeat:1	PF14432/DYW family of nucleic acid deaminases:1	PF13041/PPR repeat family:4	PF20431/E motif:1	IPR002885/Pentatricopeptide repeat:5	IPR032867/DYW domain:1	IPR046848/E motif:1	-:6	GO:0008270(InterPro):1
tr|A0A1S3TAP5|A0A1S3TAP5_VIGRR	PF14432/DYW family of nucleic acid deaminases:1	PF20431/E motif:1	PF01535/PPR repeat:3	PF20430/E+ motif:1	PF13041/PPR repeat family:2	IPR032867/DYW domain:1	IPR046848/E motif:1	IPR002885/Pentatricopeptide repeat:5	IPR046849/E2 motif:1	GO:0008270(InterPro):1	-:7
tr|D8T6N2|D8T6N2_SELML	PF13812/Pentatricopeptide repeat domain:3	PF13041/PPR repeat family:1	IPR002885/Pentatricopeptide repeat:4	-:4
Thupl.29379443s0002.1.p	PF21052/EFR3, armadillo repeat:1	IPR049152/EFR3-like, armadillo repeat:1	-:1
tr|A0A835WMA5|A0A835WMA5_9CHLO	PF01753/MYND finger:1	IPR002893/Zinc finger, MYND-type:1	-:1
tr|A0A835XJH8|A0A835XJH8_9CHLO	PF05050/Methyltransferase FkbM domain:1	IPR006342/Methyltransferase FkbM:1	-:1
tr|A0A1S4DCQ5|A0A1S4DCQ5_TOBAC	PF12854/PPR repeat:1	PF13041/PPR repeat family:4	PF01535/PPR repeat:3	IPR002885/Pentatricopeptide repeat:8	-:8
tr|A0A0P0WYC5|A0A0P0WYC5_ORYSJ	PF20431/E motif:1	PF13041/PPR repeat family:2	PF01535/PPR repeat:5	IPR046848/E motif:1	IPR002885/Pentatricopeptide repeat:7	-:8
CepurGG1.10G010100.1.p	PF12854/PPR repeat:1	IPR002885/Pentatricopeptide repeat:1	-:1
tr|A0A0P0Y9U6|A0A0P0Y9U6_ORYSJ	PF12854/PPR repeat:1	PF13041/PPR repeat family:3	PF01535/PPR repeat:8	IPR002885/Pentatricopeptide repeat:12	-:12
tr|A0A2V0NV99|A0A2V0NV99_9CHLO	PF00225/Kinesin motor domain:1	IPR001752/Kinesin motor domain:1	GO:0003777(InterPro)|GO:0005524(InterPro)|GO:0007018(InterPro)|GO:0008017(InterPro):1
tr|A0A835YAI7|A0A835YAI7_9CHLO	PF01753/MYND finger:1	IPR002893/Zinc finger, MYND-type:1	-:1
tr|A0A1S3Y9D9|A0A1S3Y9D9_TOBAC	PF01535/PPR repeat:3	PF14432/DYW family of nucleic acid deaminases:1	PF13041/PPR repeat family:3	PF20431/E motif:1	IPR002885/Pentatricopeptide repeat:6	IPR032867/DYW domain:1	IPR046848/E motif:1	-:7	GO:0008270(InterPro):1
tr|A0A7J7PH61|A0A7J7PH61_9CHLO	PF03711/Orn/Lys/Arg decarboxylase, C-terminal domain:1	PF01276/Orn/Lys/Arg decarboxylase, major domain:1	IPR008286/Orn/Lys/Arg decarboxylase, C-terminal:1	IPR000310/Orn/Lys/Arg decarboxylase, major domain:1	GO:0003824(InterPro):2
sp|Q9SVA5|PP357_ARATH	PF13812/Pentatricopeptide repeat domain:1	PF13041/PPR repeat family:2	PF20431/E motif:1	PF20430/E+ motif:1	PF01535/PPR repeat:7	IPR002885/Pentatricopeptide repeat:10	IPR046848/E motif:1	IPR046849/E2 motif:1	-:12
tr|A0A1S3VQ13|A0A1S3VQ13_VIGRR	PF01535/PPR repeat:4	PF13041/PPR repeat family:1	IPR002885/Pentatricopeptide repeat:5	-:5
jgi|Cyapar1|19048|g18688.t1	PF00225/Kinesin motor domain:1	IPR001752/Kinesin motor domain:1	GO:0003777(InterPro)|GO:0005524(InterPro)|GO:0007018(InterPro)|GO:0008017(InterPro):1
tr|D8R7J3|D8R7J3_SELML	PF13041/PPR repeat family:4	PF12854/PPR repeat:1	PF17177/Pentacotripeptide-repeat region of PRORP:1	IPR002885/Pentatricopeptide repeat:5	IPR033443/PROP1-like, PPR domain:1	-:6
tr|A0A2J8A9Y8|A0A2J8A9Y8_9CHLO	PF01753/MYND finger:1	IPR002893/Zinc finger, MYND-type:1	-:1
tr|A0A2V0NVE5|A0A2V0NVE5_9CHLO	PF13499/EF-hand domain pair:1	PF13328/HD domain:1	PF04607/Region found in RelA / SpoT proteins:1	IPR002048/EF-hand domain:1	-/-:1	IPR007685/RelA/SpoT:1	GO:0005509(InterPro):1	-:1	GO:0015969(InterPro):1
Sphmag14G097500.1.p	PF01535/PPR repeat:3	PF13041/PPR repeat family:5	PF13812/Pentatricopeptide repeat domain:1	IPR002885/Pentatricopeptide repeat:9	-:9
tr|A0A2P6U5K0|A0A2P6U5K0_CHLSO	PF00385/Chromo (CHRromatin Organisation MOdifier) domain:1	PF00176/SNF2-related domain:1	PF00271/Helicase conserved C-terminal domain:1	PF06465/CHD subfamily II, DUF1087:1	PF23588/ATP-dependent helicase CHD1-2/hrp3 HTH domain:1	PF00583/Acetyltransferase (GNAT) family:1	IPR023780/Chromo domain:1	IPR000330/SNF2, N-terminal:1	IPR001650/Helicase, C-terminal domain-like:1	IPR009463/Domain of unknown function DUF1087:1	IPR056302/ATP-dependent helicase CHD1-2/hrp3, HTH domain:1	IPR000182/GNAT domain:1	-:4	GO:0005524(InterPro):1	GO:0016747(InterPro):1
tr|A0A0D2NCS0|A0A0D2NCS0_9CHLO	PF00415/Regulator of chromosome condensation (RCC1) repeat:3	IPR000408/Regulator of chromosome condensation, RCC1:3	-:3
tr|A0A2V0PEK8|A0A2V0PEK8_9CHLO	PF13041/PPR repeat family:1	PF17177/Pentacotripeptide-repeat region of PRORP:1	PF13812/Pentatricopeptide repeat domain:1	IPR002885/Pentatricopeptide repeat:2	IPR033443/PROP1-like, PPR domain:1	-:3
tr|A0A7I4BIS2|A0A7I4BIS2_PHYPA	PF14432/DYW family of nucleic acid deaminases:1	PF01535/PPR repeat:4	PF13041/PPR repeat family:5	PF20431/E motif:1	PF20430/E+ motif:1	IPR032867/DYW domain:1	IPR002885/Pentatricopeptide repeat:9	IPR046848/E motif:1	IPR046849/E2 motif:1	GO:0008270(InterPro):1	-:11
sp|Q9S7R4|PP125_ARATH	PF13041/PPR repeat family:3	PF01535/PPR repeat:1	PF12854/PPR repeat:1	IPR002885/Pentatricopeptide repeat:5	-:5
Thupl.29377538s0004.1.p	PF13041/PPR repeat family:1	PF01535/PPR repeat:1	PF13812/Pentatricopeptide repeat domain:3	IPR002885/Pentatricopeptide repeat:5	-:5
tr|A0A2V0P5N9|A0A2V0P5N9_9CHLO	PF00224/Pyruvate kinase, barrel domain:2	PF02887/Pyruvate kinase, alpha/beta domain:1	IPR015793/Pyruvate kinase, barrel:2	IPR015795/Pyruvate kinase, C-terminal:1	GO:0000287(InterPro)|GO:0004743(InterPro)|GO:0006096(InterPro)|GO:0030955(InterPro):2	-:1
tr|D8SG68|D8SG68_SELML	PF17177/Pentacotripeptide-repeat region of PRORP:1	PF01535/PPR repeat:2	PF13041/PPR repeat family:3	IPR033443/PROP1-like, PPR domain:1	IPR002885/Pentatricopeptide repeat:5	-:6
tr|A0A1S4ALQ9|A0A1S4ALQ9_TOBAC	PF20431/E motif:1	PF13041/PPR repeat family:2	PF01535/PPR repeat:3	IPR046848/E motif:1	IPR002885/Pentatricopeptide repeat:5	-:6
tr|A0A8J4BAG7|A0A8J4BAG7_9CHLO	PF01025/GrpE:1	IPR000740/GrpE nucleotide exchange factor:1	GO:0000774(InterPro)|GO:0006457(InterPro)|GO:0042803(InterPro)|GO:0051087(InterPro):1
Thupl.29378826s0010.1.p	PF20431/E motif:1	PF13041/PPR repeat family:2	PF01535/PPR repeat:7	IPR046848/E motif:1	IPR002885/Pentatricopeptide repeat:9	-:10
tr|D8SQN2|D8SQN2_SELML	PF01535/PPR repeat:2	PF13041/PPR repeat family:3	PF13812/Pentatricopeptide repeat domain:1	IPR002885/Pentatricopeptide repeat:6	-:6
tr|I0Z7E4|I0Z7E4_COCSC	PF17177/Pentacotripeptide-repeat region of PRORP:1	PF01535/PPR repeat:4	PF13812/Pentatricopeptide repeat domain:1	PF13041/PPR repeat family:1	IPR033443/PROP1-like, PPR domain:1	IPR002885/Pentatricopeptide repeat:6	-:7
tr|D8UIZ9|D8UIZ9_VOLCA	PF12796/Ankyrin repeats (3 copies):1	PF04130/Gamma tubulin complex component C-terminal:1	IPR002110/Ankyrin repeat:1	IPR040457/Gamma tubulin complex component, C-terminal:1	GO:0005515(InterPro):1	GO:0043015(InterPro):1
tr|Q0DE04|Q0DE04_ORYSJ	PF13041/PPR repeat family:2	PF20431/E motif:1	PF01535/PPR repeat:3	PF20430/E+ motif:1	PF14432/DYW family of nucleic acid deaminases:1	IPR002885/Pentatricopeptide repeat:5	IPR046848/E motif:1	IPR046849/E2 motif:1	IPR032867/DYW domain:1	-:7	GO:0008270(InterPro):1
sp|Q9FFE3|PP388_ARATH	PF13041/PPR repeat family:2	PF12854/PPR repeat:3	IPR002885/Pentatricopeptide repeat:5	-:5
tr|A0A0P0VE04|A0A0P0VE04_ORYSJ	PF01535/PPR repeat:4	PF13041/PPR repeat family:2	PF20431/E motif:1	IPR002885/Pentatricopeptide repeat:6	IPR046848/E motif:1	-:7
Sphmag16G076900.1.p	PF13041/PPR repeat family:1	PF01535/PPR repeat:2	IPR002885/Pentatricopeptide repeat:3	-:3
tr|Q6ZKI7|Q6ZKI7_ORYSJ	PF01535/PPR repeat:3	PF13041/PPR repeat family:2	PF20431/E motif:1	PF14432/DYW family of nucleic acid deaminases:1	IPR002885/Pentatricopeptide repeat:5	IPR046848/E motif:1	IPR032867/DYW domain:1	-:6	GO:0008270(InterPro):1
tr|A0A2V0PHD4|A0A2V0PHD4_9CHLO	PF01266/FAD dependent oxidoreductase:1	IPR006076/FAD dependent oxidoreductase:1	-:1
tr|D8SLF6|D8SLF6_SELML	PF14432/DYW family of nucleic acid deaminases:1	PF20430/E+ motif:1	PF01535/PPR repeat:5	PF20431/E motif:1	IPR032867/DYW domain:1	IPR046849/E2 motif:1	IPR002885/Pentatricopeptide repeat:5	IPR046848/E motif:1	GO:0008270(InterPro):1	-:7
tr|A0A1S3Z829|A0A1S3Z829_TOBAC	PF01535/PPR repeat:1	PF13041/PPR repeat family:1	IPR002885/Pentatricopeptide repeat:2	-:2
tr|A0A1S3U6E7|A0A1S3U6E7_VIGRR	PF20431/E motif:1	PF13041/PPR repeat family:3	PF14432/DYW family of nucleic acid deaminases:1	PF01535/PPR repeat:3	IPR046848/E motif:1	IPR002885/Pentatricopeptide repeat:6	IPR032867/DYW domain:1	-:7	GO:0008270(InterPro):1
tr|A0A1S3ZTT3|A0A1S3ZTT3_TOBAC	PF13041/PPR repeat family:7	PF12854/PPR repeat:2	IPR002885/Pentatricopeptide repeat:9	-:9
tr|M2X994|M2X994_GALSU	PF14622/Ribonuclease-III-like:1	PF00035/Double-stranded RNA binding motif:1	IPR000999/Ribonuclease III domain:1	IPR014720/Double-stranded RNA-binding domain:1	GO:0004525(InterPro)|GO:0006396(InterPro):1	-:1
tr|D8RGQ5|D8RGQ5_SELML	PF13041/PPR repeat family:6	PF12854/PPR repeat:2	PF01535/PPR repeat:1	IPR002885/Pentatricopeptide repeat:9	-:9
tr|A0A150H3E1|A0A150H3E1_GONPE	PF16575/mRNA cleavage and polyadenylation factor CLP1 P-loop:1	PF25467/NOL9-like, C-terminal domain:1	IPR032319/Clp1, P-loop domain:1	IPR057570/NOL9, C-terminal domain:1	-:2
Cre11.g467649.t1.1	PF08373/RAP domain:1	IPR013584/RAP domain:1	-:1
tr|A0A443PI13|A0A443PI13_9MAGN	PF13041/PPR repeat family:2	PF12854/PPR repeat:1	PF01535/PPR repeat:5	IPR002885/Pentatricopeptide repeat:8	-:8
tr|Q0E1A0|Q0E1A0_ORYSJ	PF13041/PPR repeat family:3	PF01535/PPR repeat:4	IPR002885/Pentatricopeptide repeat:7	-:7
tr|D8S9K2|D8S9K2_SELML	PF13812/Pentatricopeptide repeat domain:1	PF01535/PPR repeat:1	PF13041/PPR repeat family:4	IPR002885/Pentatricopeptide repeat:6	-:6
tr|E1ZCE7|E1ZCE7_CHLVA	PF10344/Hobbit/FMP27/BTLP2 family:2	IPR045167/Hobbit:2	-:2
Thupl.29378771s0011.1.p	PF14432/DYW family of nucleic acid deaminases:1	PF13041/PPR repeat family:3	PF20430/E+ motif:1	PF01535/PPR repeat:4	PF20431/E motif:1	IPR032867/DYW domain:1	IPR002885/Pentatricopeptide repeat:7	IPR046849/E2 motif:1	IPR046848/E motif:1	GO:0008270(InterPro):1	-:9
tr|D8SB73|D8SB73_SELML	PF13041/PPR repeat family:2	PF01535/PPR repeat:3	IPR002885/Pentatricopeptide repeat:5	-:5
tr|A0A3S3P3K4|A0A3S3P3K4_9MAGN	PF01535/PPR repeat:1	PF13041/PPR repeat family:7	IPR002885/Pentatricopeptide repeat:8	-:8
tr|A0A0P0V4P7|A0A0P0V4P7_ORYSJ	PF14432/DYW family of nucleic acid deaminases:1	PF01535/PPR repeat:6	PF20431/E motif:1	PF13041/PPR repeat family:3	PF20430/E+ motif:1	IPR032867/DYW domain:1	IPR002885/Pentatricopeptide repeat:9	IPR046848/E motif:1	IPR046849/E2 motif:1	GO:0008270(InterPro):1	-:11
tr|A0A1S4DEC6|A0A1S4DEC6_TOBAC	PF20431/E motif:1	PF13041/PPR repeat family:4	PF01535/PPR repeat:4	IPR046848/E motif:1	IPR002885/Pentatricopeptide repeat:8	-:9
tr|D8RUL1|D8RUL1_SELML	PF13041/PPR repeat family:1	PF01535/PPR repeat:4	IPR002885/Pentatricopeptide repeat:5	-:5
tr|A0A443NCW2|A0A443NCW2_9MAGN	PF20431/E motif:1	PF01535/PPR repeat:5	PF13041/PPR repeat family:3	PF20430/E+ motif:1	IPR046848/E motif:1	IPR002885/Pentatricopeptide repeat:8	IPR046849/E2 motif:1	-:10
sp|Q9SSR6|PPR78_ARATH	PF13041/PPR repeat family:3	PF01535/PPR repeat:2	IPR002885/Pentatricopeptide repeat:5	-:5
tr|A0A836BWQ1|A0A836BWQ1_9CHLO	PF01753/MYND finger:1	IPR002893/Zinc finger, MYND-type:1	-:1
tr|A0A7J7IKR4|A0A7J7IKR4_9RHOD	PF13812/Pentatricopeptide repeat domain:1	PF13041/PPR repeat family:2	IPR002885/Pentatricopeptide repeat:3	-:3
tr|A0A835SC30|A0A835SC30_9CHLO	PF13872/P-loop containing NTP hydrolase pore-1:2	PF00628/PHD-finger:1	PF25373/SBNO alpha/beta domain:1	PF13871/C-terminal domain on Strawberry notch homologue:1	IPR039187/Strawberry notch, AAA domain:2	IPR019787/Zinc finger, PHD-finger:1	IPR057332/SBNO, alpha/beta domain:1	IPR026937/Strawberry notch, helicase C domain:1	-:5
jgi|Cyapar1|5613|g5443.t1	PF02536/mTERF:2	IPR003690/Transcription termination factor, mitochondrial/chloroplastic:2	GO:0003676(InterPro)|GO:0043231(InterPro):2
sp|Q9LXF4|PP384_ARATH	PF01535/PPR repeat:7	PF13041/PPR repeat family:3	IPR002885/Pentatricopeptide repeat:10	-:10
tr|A0A383VZF0|A0A383VZF0_TETOB	PF08373/RAP domain:1	PF00400/WD domain, G-beta repeat:1	IPR013584/RAP domain:1	IPR001680/WD40 repeat:1	-:1	GO:0005515(InterPro):1
tr|D8TCL5|D8TCL5_SELML	PF20431/E motif:1	PF14432/DYW family of nucleic acid deaminases:1	PF01535/PPR repeat:4	PF13041/PPR repeat family:3	IPR046848/E motif:1	IPR032867/DYW domain:1	IPR002885/Pentatricopeptide repeat:7	-:8	GO:0008270(InterPro):1
tr|A0A2P6V6I5|A0A2P6V6I5_9CHLO	PF01713/Smr domain:1	PF00488/MutS domain V:1	IPR002625/Smr domain:1	IPR000432/DNA mismatch repair protein MutS, C-terminal:1	-:1	GO:0005524(InterPro)|GO:0006298(InterPro)|GO:0030983(InterPro):1
tr|E1Z724|E1Z724_CHLVA	PF08373/RAP domain:1	IPR013584/RAP domain:1	-:1
tr|A0A443ND95|A0A443ND95_9MAGN	PF01535/PPR repeat:3	PF14432/DYW family of nucleic acid deaminases:1	PF13041/PPR repeat family:4	PF20431/E motif:1	PF20430/E+ motif:1	IPR002885/Pentatricopeptide repeat:7	IPR032867/DYW domain:1	IPR046848/E motif:1	IPR046849/E2 motif:1	-:9	GO:0008270(InterPro):1
tr|D8QQM3|D8QQM3_SELML	PF13041/PPR repeat family:1	PF01535/PPR repeat:3	IPR002885/Pentatricopeptide repeat:4	-:4
tr|A0A2J7ZYK0|A0A2J7ZYK0_9CHLO	PF06733/DEAD_2:1	PF13307/Helicase C-terminal domain:1	IPR010614/RAD3-like helicase, DEAD:1	IPR006555/ATP-dependent helicase, C-terminal:1	GO:0003677(InterPro)|GO:0003678(InterPro)|GO:0005524(InterPro):1	GO:0003676(InterPro)|GO:0004386(InterPro)|GO:0005524(InterPro)|GO:0006139(InterPro)|GO:0016818(InterPro):1
tr|A0A2V0PH55|A0A2V0PH55_9CHLO	PF00176/SNF2-related domain:1	PF01903/CbiX:1	IPR000330/SNF2, N-terminal:1	IPR002762/Sirohydrochlorin cobaltochelatase CbiX-like:1	GO:0005524(InterPro):1	GO:0016829(InterPro):1
Sphmag11G067400.1.p	PF13041/PPR repeat family:3	PF01535/PPR repeat:1	PF13812/Pentatricopeptide repeat domain:1	IPR002885/Pentatricopeptide repeat:5	-:5
tr|A0A1S3ZE45|A0A1S3ZE45_TOBAC	PF01535/PPR repeat:1	PF12854/PPR repeat:4	PF13041/PPR repeat family:5	IPR002885/Pentatricopeptide repeat:10	-:10
tr|A0A176VLN1|A0A176VLN1_MARPO	PF13812/Pentatricopeptide repeat domain:2	PF13041/PPR repeat family:4	IPR002885/Pentatricopeptide repeat:6	-:6
tr|A0A1S4ACV8|A0A1S4ACV8_TOBAC	PF13812/Pentatricopeptide repeat domain:1	PF13041/PPR repeat family:2	PF01535/PPR repeat:2	IPR002885/Pentatricopeptide repeat:5	-:5
jgi|Cyapar1|4624|g4490.t1	PF14559/Tetratricopeptide repeat:1	PF13432/Tetratricopeptide repeat:1	-/-:2	-:2
tr|A0A1S3Z081|A0A1S3Z081_TOBAC	PF13041/PPR repeat family:4	PF01535/PPR repeat:1	IPR002885/Pentatricopeptide repeat:5	-:5
Cre07.g313000.t1.1	PF00270/DEAD/DEAH box helicase:1	PF00271/Helicase conserved C-terminal domain:1	IPR011545/DEAD/DEAH-box helicase domain:1	IPR001650/Helicase, C-terminal domain-like:1	GO:0003676(InterPro)|GO:0005524(InterPro):1	-:1
Thupl.29379555s0001.1.p	PF01535/PPR repeat:1	PF12854/PPR repeat:1	PF13041/PPR repeat family:5	IPR002885/Pentatricopeptide repeat:7	-:7
tr|D8S6E8|D8S6E8_SELML	PF01535/PPR repeat:3	PF13041/PPR repeat family:3	PF20430/E+ motif:1	PF13812/Pentatricopeptide repeat domain:1	PF14432/DYW family of nucleic acid deaminases:1	IPR002885/Pentatricopeptide repeat:7	IPR046849/E2 motif:1	IPR032867/DYW domain:1	-:8	GO:0008270(InterPro):1
tr|A0A2J8A9Z3|A0A2J8A9Z3_9CHLO	PF01753/MYND finger:1	IPR002893/Zinc finger, MYND-type:1	-:1
sp|Q9FND8|PP409_ARATH	PF01535/PPR repeat:4	PF13041/PPR repeat family:3	IPR002885/Pentatricopeptide repeat:7	-:7
sp|O81767|PP348_ARATH	PF20431/E motif:1	PF13041/PPR repeat family:1	PF01535/PPR repeat:7	PF14432/DYW family of nucleic acid deaminases:1	IPR046848/E motif:1	IPR002885/Pentatricopeptide repeat:8	IPR032867/DYW domain:1	-:9	GO:0008270(InterPro):1
tr|A0A835Y7W9|A0A835Y7W9_9CHLO	PF21050/LisH domain-containing protein ARMC9, ARM repeats:1	IPR048959/LisH domain-containing protein ARMC9, ARM repeat domain:1	-:1
tr|D8SBZ1|D8SBZ1_SELML	PF09731/Mitochondrial inner membrane protein:1	IPR019133/MICOS complex subunit MIC60:1	-:1
tr|A0A443N4N6|A0A443N4N6_9MAGN	PF13041/PPR repeat family:4	PF20431/E motif:1	PF01535/PPR repeat:4	IPR002885/Pentatricopeptide repeat:8	IPR046848/E motif:1	-:9
tr|Q0JHR1|Q0JHR1_ORYSJ	PF13041/PPR repeat family:2	PF01535/PPR repeat:2	PF20431/E motif:1	PF14432/DYW family of nucleic acid deaminases:1	IPR002885/Pentatricopeptide repeat:4	IPR046848/E motif:1	IPR032867/DYW domain:1	-:5	GO:0008270(InterPro):1
tr|A0A3Q0EJF2|A0A3Q0EJF2_VIGRR	PF13041/PPR repeat family:4	PF13812/Pentatricopeptide repeat domain:1	IPR002885/Pentatricopeptide repeat:5	-:5
tr|A0A3S3Q3L0|A0A3S3Q3L0_9MAGN	PF20431/E motif:1	PF20430/E+ motif:1	PF01535/PPR repeat:5	PF13041/PPR repeat family:5	PF14432/DYW family of nucleic acid deaminases:1	IPR046848/E motif:1	IPR046849/E2 motif:1	IPR002885/Pentatricopeptide repeat:10	IPR032867/DYW domain:1	-:12	GO:0008270(InterPro):1
tr|E1Z421|E1Z421_CHLVA	PF00069/Protein kinase domain:1	IPR000719/Protein kinase domain:1	GO:0004672(InterPro)|GO:0005524(InterPro)|GO:0006468(InterPro):1
tr|A9S042|A9S042_PHYPA	PF13041/PPR repeat family:7	PF12854/PPR repeat:3	PF13812/Pentatricopeptide repeat domain:1	PF01535/PPR repeat:3	IPR002885/Pentatricopeptide repeat:14	-:14
tr|D8T8Y5|D8T8Y5_SELML	PF01535/PPR repeat:11	PF20431/E motif:1	PF13041/PPR repeat family:2	PF14432/DYW family of nucleic acid deaminases:1	IPR002885/Pentatricopeptide repeat:13	IPR046848/E motif:1	IPR032867/DYW domain:1	-:14	GO:0008270(InterPro):1
Sphmag11G120000.1.p	PF20431/E motif:1	PF01535/PPR repeat:2	PF13041/PPR repeat family:2	PF14432/DYW family of nucleic acid deaminases:1	IPR046848/E motif:1	IPR002885/Pentatricopeptide repeat:4	IPR032867/DYW domain:1	-:5	GO:0008270(InterPro):1
tr|A0A1S4CH78|A0A1S4CH78_TOBAC	PF12854/PPR repeat:1	PF01535/PPR repeat:2	PF13041/PPR repeat family:3	PF20431/E motif:1	IPR002885/Pentatricopeptide repeat:6	IPR046848/E motif:1	-:7
tr|A0A835XMA0|A0A835XMA0_9CHLO	PF07714/Protein tyrosine and serine/threonine kinase:1	IPR001245/Serine-threonine/tyrosine-protein kinase, catalytic domain:1	GO:0004672(InterPro)|GO:0006468(InterPro):1
tr|E1ZSN6|E1ZSN6_CHLVA	PF01029/NusB family:1	PF01189/16S rRNA methyltransferase RsmB/F:1	PF22458/Methyltr_RsmF/B-like, ferredoxin-like domain:1	IPR006027/NusB/RsmB/TIM44:1	IPR049560/SAM-dependent methyltransferase RsmB-F/NOP2-type, catalytic core:1	IPR054728/Ribosomal RNA small subunit methyltransferase B-like, ferredoxin-like domain:1	GO:0003723(InterPro)|GO:0006355(InterPro):1	-:2
Thupl.29377840s0003.1.p	PF12854/PPR repeat:2	PF13041/PPR repeat family:5	IPR002885/Pentatricopeptide repeat:7	-:7
Cre07.g350867.t1.1	PF13639/Ring finger domain:1	IPR001841/Zinc finger, RING-type:1	-:1
tr|A0A0N7KCE8|A0A0N7KCE8_ORYSJ	PF01535/PPR repeat:2	PF12854/PPR repeat:2	PF13041/PPR repeat family:1	IPR002885/Pentatricopeptide repeat:5	-:5
sp|Q84J46|PP262_ARATH	PF13041/PPR repeat family:3	PF01535/PPR repeat:5	IPR002885/Pentatricopeptide repeat:8	-:8
sp|Q940Q2|PPR19_ARATH	PF01535/PPR repeat:3	PF13041/PPR repeat family:2	IPR002885/Pentatricopeptide repeat:5	-:5
tr|A0A2K1IEE7|A0A2K1IEE7_PHYPA	PF13041/PPR repeat family:1	PF03161/LAGLIDADG DNA endonuclease family:1	PF17177/Pentacotripeptide-repeat region of PRORP:1	IPR002885/Pentatricopeptide repeat:1	IPR004860/Homing endonuclease, LAGLIDADG domain:1	IPR033443/PROP1-like, PPR domain:1	-:2	GO:0004519(InterPro):1
sp|O24610|CNDD3_ARATH	PF12717/non-SMC mitotic condensation complex subunit 1:1	IPR032682/Condensin complex subunit 1, C-terminal:1	-:1
tr|A0A1S3TX03|A0A1S3TX03_VIGRR	PF01535/PPR repeat:1	PF13041/PPR repeat family:2	PF13812/Pentatricopeptide repeat domain:3	IPR002885/Pentatricopeptide repeat:6	-:6
tr|A0A3S3NCT2|A0A3S3NCT2_9MAGN	PF12854/PPR repeat:1	PF13041/PPR repeat family:1	IPR002885/Pentatricopeptide repeat:2	-:2
tr|A0A0D2MX44|A0A0D2MX44_9CHLO	PF08373/RAP domain:1	IPR013584/RAP domain:1	-:1
Sphmag06G118800.2.p	PF21547/TELO2-interacting protein 1:1	PF24173/TTI1 N-terminal TPR domain:1	PF24181/TTI1 C-terminal TPR domain:1	IPR049362/TELO2-interacting protein 1, middle region repeats:1	IPR057566/TTI1, N-terminal TPR domain:1	IPR057567/TTI1, C-terminal TPR domain:1	-:3
tr|A0A3Q0EW61|A0A3Q0EW61_VIGRR	PF13041/PPR repeat family:3	PF20431/E motif:1	PF01535/PPR repeat:2	PF14432/DYW family of nucleic acid deaminases:1	IPR002885/Pentatricopeptide repeat:5	IPR046848/E motif:1	IPR032867/DYW domain:1	-:6	GO:0008270(InterPro):1
Cre17.g742500.t1.1	PF01753/MYND finger:1	IPR002893/Zinc finger, MYND-type:1	-:1
tr|A0A443PIT0|A0A443PIT0_9MAGN	PF13041/PPR repeat family:3	PF01535/PPR repeat:2	PF13812/Pentatricopeptide repeat domain:1	IPR002885/Pentatricopeptide repeat:6	-:6
sp|Q7X6A5|PPR81_ARATH	PF13812/Pentatricopeptide repeat domain:2	PF12854/PPR repeat:1	PF13041/PPR repeat family:2	IPR002885/Pentatricopeptide repeat:5	-:5
Sphmag15G046400.1.p	PF13041/PPR repeat family:1	PF01535/PPR repeat:1	IPR002885/Pentatricopeptide repeat:2	-:2
tr|A0A835VY60|A0A835VY60_CHLIN	PF07647/SAM domain (Sterile alpha motif):1	IPR001660/Sterile alpha motif domain:1	GO:0005515(InterPro):1
tr|A0A150GEL5|A0A150GEL5_GONPE	PF01753/MYND finger:1	IPR002893/Zinc finger, MYND-type:1	-:1
tr|D8R0U1|D8R0U1_SELML	PF14432/DYW family of nucleic acid deaminases:1	PF20431/E motif:1	PF13041/PPR repeat family:3	PF01535/PPR repeat:1	IPR032867/DYW domain:1	IPR046848/E motif:1	IPR002885/Pentatricopeptide repeat:4	GO:0008270(InterPro):1	-:5
tr|A0A1S3WYY3|A0A1S3WYY3_TOBAC	PF01535/PPR repeat:5	PF20431/E motif:1	PF20430/E+ motif:1	PF13041/PPR repeat family:4	PF14432/DYW family of nucleic acid deaminases:1	IPR002885/Pentatricopeptide repeat:9	IPR046848/E motif:1	IPR046849/E2 motif:1	IPR032867/DYW domain:1	-:11	GO:0008270(InterPro):1
tr|A0A383VDJ0|A0A383VDJ0_TETOB	PF22191/IBR domain:1	PF01485/IBR domain, a half RING-finger domain:1	-/-:1	IPR002867/IBR domain:1	-:1	GO:0008270(InterPro):1
tr|A0A835T550|A0A835T550_CHLIN	PF01753/MYND finger:1	IPR002893/Zinc finger, MYND-type:1	-:1
tr|D8R3G3|D8R3G3_SELML	PF01535/PPR repeat:8	PF13041/PPR repeat family:2	IPR002885/Pentatricopeptide repeat:10	-:10
Sphmag16G022900.1.p	PF13041/PPR repeat family:9	PF13812/Pentatricopeptide repeat domain:1	PF20431/E motif:1	PF17177/Pentacotripeptide-repeat region of PRORP:1	PF01535/PPR repeat:1	IPR002885/Pentatricopeptide repeat:11	IPR046848/E motif:1	IPR033443/PROP1-like, PPR domain:1	-:13
tr|D8R7I9|D8R7I9_SELML	PF17177/Pentacotripeptide-repeat region of PRORP:1	PF13041/PPR repeat family:1	PF12854/PPR repeat:2	IPR033443/PROP1-like, PPR domain:1	IPR002885/Pentatricopeptide repeat:3	-:4
tr|D8RLI2|D8RLI2_SELML	PF01535/PPR repeat:6	PF13041/PPR repeat family:2	PF20431/E motif:1	IPR002885/Pentatricopeptide repeat:8	IPR046848/E motif:1	-:9
tr|A0A1S3XB00|A0A1S3XB00_TOBAC	PF01535/PPR repeat:1	PF20431/E motif:1	PF13041/PPR repeat family:3	IPR002885/Pentatricopeptide repeat:4	IPR046848/E motif:1	-:5
tr|A0A835WJY6|A0A835WJY6_9CHLO	PF13516/Leucine Rich repeat:2	IPR001611/Leucine-rich repeat:2	GO:0005515(InterPro):2
tr|A0A1S3VCB8|A0A1S3VCB8_VIGRR	PF13041/PPR repeat family:3	PF12854/PPR repeat:1	PF01535/PPR repeat:1	IPR002885/Pentatricopeptide repeat:5	-:5
tr|E1ZQD8|E1ZQD8_CHLVA	PF13812/Pentatricopeptide repeat domain:2	PF17177/Pentacotripeptide-repeat region of PRORP:1	IPR002885/Pentatricopeptide repeat:2	IPR033443/PROP1-like, PPR domain:1	-:3
Thupl.29377170s0051.1.p	PF13041/PPR repeat family:5	PF14432/DYW family of nucleic acid deaminases:1	PF20431/E motif:1	PF01535/PPR repeat:7	IPR002885/Pentatricopeptide repeat:12	IPR032867/DYW domain:1	IPR046848/E motif:1	-:13	GO:0008270(InterPro):1
tr|D8QRS4|D8QRS4_SELML	PF13041/PPR repeat family:5	PF12854/PPR repeat:3	IPR002885/Pentatricopeptide repeat:8	-:8
Sphmag04G137100.1.p	PF01535/PPR repeat:5	PF13041/PPR repeat family:4	IPR002885/Pentatricopeptide repeat:9	-:9
tr|A0A388JVL7|A0A388JVL7_CHABU	PF01535/PPR repeat:3	PF13041/PPR repeat family:3	PF13812/Pentatricopeptide repeat domain:3	IPR002885/Pentatricopeptide repeat:9	-:9
tr|A0A835VPE9|A0A835VPE9_CHLIN	PF08373/RAP domain:1	IPR013584/RAP domain:1	-:1
tr|A0A3S3R1A0|A0A3S3R1A0_9MAGN	PF01535/PPR repeat:2	PF13041/PPR repeat family:2	IPR002885/Pentatricopeptide repeat:4	-:4
tr|A0A3Q0F077|A0A3Q0F077_VIGRR	PF12854/PPR repeat:2	PF13041/PPR repeat family:4	PF01535/PPR repeat:2	IPR002885/Pentatricopeptide repeat:8	-:8
tr|A0A1S3TWX2|A0A1S3TWX2_VIGRR	PF01535/PPR repeat:2	PF12854/PPR repeat:1	IPR002885/Pentatricopeptide repeat:3	-:3
Thupl.29382085s0012.1.p	PF13041/PPR repeat family:5	IPR002885/Pentatricopeptide repeat:5	-:5
tr|A0A835SN13|A0A835SN13_9CHLO	PF17871/AAA lid domain:1	PF07724/AAA domain (Cdc48 subfamily):1	PF00004/ATPase family associated with various cellular activities (AAA):1	IPR041546/ClpA/ClpB, AAA lid domain:1	IPR003959/ATPase, AAA-type, core:2	-:1	GO:0005524(InterPro)|GO:0016887(InterPro):2
Thupl.29380573s0008.1.p	PF01535/PPR repeat:8	PF20431/E motif:1	PF14432/DYW family of nucleic acid deaminases:1	PF20430/E+ motif:1	PF13041/PPR repeat family:5	IPR002885/Pentatricopeptide repeat:13	IPR046848/E motif:1	IPR032867/DYW domain:1	IPR046849/E2 motif:1	-:15	GO:0008270(InterPro):1
tr|A0A1S3VMU4|A0A1S3VMU4_VIGRR	PF13812/Pentatricopeptide repeat domain:1	PF12854/PPR repeat:1	PF13041/PPR repeat family:7	IPR002885/Pentatricopeptide repeat:9	-:9
tr|D8SKR2|D8SKR2_SELML	PF01535/PPR repeat:5	PF13041/PPR repeat family:4	IPR002885/Pentatricopeptide repeat:9	-:9
CepurGG1.6G084000.1.p	PF17177/Pentacotripeptide-repeat region of PRORP:1	PF01535/PPR repeat:1	PF13812/Pentatricopeptide repeat domain:2	PF13041/PPR repeat family:3	IPR033443/PROP1-like, PPR domain:1	IPR002885/Pentatricopeptide repeat:6	-:7
tr|A0A835T2Z5|A0A835T2Z5_CHLIN	PF05192/MutS domain III:1	PF00488/MutS domain V:2	IPR007696/DNA mismatch repair protein MutS, core:1	IPR000432/DNA mismatch repair protein MutS, C-terminal:2	GO:0005524(InterPro)|GO:0006298(InterPro)|GO:0030983(InterPro):3
Thupl.29380573s0007.3.p	PF01535/PPR repeat:5	PF14432/DYW family of nucleic acid deaminases:1	PF13041/PPR repeat family:4	PF20431/E motif:1	IPR002885/Pentatricopeptide repeat:9	IPR032867/DYW domain:1	IPR046848/E motif:1	-:10	GO:0008270(InterPro):1
tr|A0A3S3NDB2|A0A3S3NDB2_9MAGN	PF13041/PPR repeat family:1	PF14432/DYW family of nucleic acid deaminases:1	PF01535/PPR repeat:4	PF13812/Pentatricopeptide repeat domain:1	PF20431/E motif:1	IPR002885/Pentatricopeptide repeat:6	IPR032867/DYW domain:1	IPR046848/E motif:1	-:7	GO:0008270(InterPro):1
tr|A0A835TPR5|A0A835TPR5_CHLIN	PF02775/Thiamine pyrophosphate enzyme, C-terminal TPP binding domain:1	PF02776/Thiamine pyrophosphate enzyme, N-terminal TPP binding domain:1	PF13378/Enolase C-terminal domain-like:1	PF00425/chorismate binding enzyme:1	PF00561/alpha/beta hydrolase fold:1	IPR011766/Thiamine pyrophosphate enzyme, TPP-binding:1	IPR012001/Thiamine pyrophosphate enzyme, N-terminal TPP-binding domain:1	IPR029065/Enolase C-terminal domain-like:1	IPR015890/Chorismate-utilising enzyme, C-terminal:1	IPR000073/Alpha/beta hydrolase fold-1:1	GO:0003824(InterPro)|GO:0030976(InterPro):1	GO:0030976(InterPro):1	-:3
tr|E1ZPZ9|E1ZPZ9_CHLVA	PF13432/Tetratricopeptide repeat:3	-/-:3	-:3
tr|A0A388L4M4|A0A388L4M4_CHABU	PF01535/PPR repeat:6	IPR002885/Pentatricopeptide repeat:6	-:6
tr|A0A443Q181|A0A443Q181_9MAGN	PF12854/PPR repeat:1	PF01535/PPR repeat:1	PF13041/PPR repeat family:5	IPR002885/Pentatricopeptide repeat:7	-:7
tr|A0A1S3YBM3|A0A1S3YBM3_TOBAC	PF01535/PPR repeat:6	PF20431/E motif:1	PF13041/PPR repeat family:3	IPR002885/Pentatricopeptide repeat:9	IPR046848/E motif:1	-:10
tr|D8QP85|D8QP85_SELML	PF01535/PPR repeat:4	PF20431/E motif:1	PF13041/PPR repeat family:3	IPR002885/Pentatricopeptide repeat:7	IPR046848/E motif:1	-:8
tr|D8R6Y3|D8R6Y3_SELML	PF13041/PPR repeat family:3	PF01535/PPR repeat:1	PF13812/Pentatricopeptide repeat domain:1	IPR002885/Pentatricopeptide repeat:5	-:5
Thupl.29379660s0013.1.p	PF01397/Terpene synthase, N-terminal domain:1	PF03936/Terpene synthase family, metal binding domain:1	IPR001906/Terpene synthase, N-terminal domain:1	IPR005630/Terpene synthase, metal-binding domain:1	GO:0010333(InterPro)|GO:0016829(InterPro):1	GO:0000287(InterPro)|GO:0010333(InterPro)|GO:0016829(InterPro):1
tr|A0A835W9M0|A0A835W9M0_CHLIN	PF08373/RAP domain:1	IPR013584/RAP domain:1	-:1
sp|O49619|PP350_ARATH	PF20431/E motif:1	PF13041/PPR repeat family:4	PF14432/DYW family of nucleic acid deaminases:1	PF01535/PPR repeat:4	IPR046848/E motif:1	IPR002885/Pentatricopeptide repeat:8	IPR032867/DYW domain:1	-:9	GO:0008270(InterPro):1
tr|A0A2P6V4Q2|A0A2P6V4Q2_9CHLO	PF00145/C-5 cytosine-specific DNA methylase:1	PF13041/PPR repeat family:2	IPR001525/C-5 cytosine methyltransferase:1	IPR002885/Pentatricopeptide repeat:2	GO:0008168(InterPro):1	-:2
tr|A0A176VUQ2|A0A176VUQ2_MARPO	PF01535/PPR repeat:1	PF17177/Pentacotripeptide-repeat region of PRORP:2	IPR002885/Pentatricopeptide repeat:1	IPR033443/PROP1-like, PPR domain:2	-:3
Thupl.29377839s0002.1.p	PF01535/PPR repeat:3	PF12854/PPR repeat:2	PF13041/PPR repeat family:6	IPR002885/Pentatricopeptide repeat:11	-:11
tr|A0A2K1KGZ5|A0A2K1KGZ5_PHYPA	PF13041/PPR repeat family:4	PF01535/PPR repeat:1	IPR002885/Pentatricopeptide repeat:5	-:5
Thupl.29379328s0006.1.p	PF01535/PPR repeat:1	PF13041/PPR repeat family:5	IPR002885/Pentatricopeptide repeat:6	-:6
CepurGG1.9G053100.1.p	PF00514/Armadillo/beta-catenin-like repeat:1	PF00225/Kinesin motor domain:1	IPR000225/Armadillo:1	IPR001752/Kinesin motor domain:1	GO:0005515(InterPro):1	GO:0003777(InterPro)|GO:0005524(InterPro)|GO:0007018(InterPro)|GO:0008017(InterPro):1
tr|E1Z4M6|E1Z4M6_CHLVA	PF13812/Pentatricopeptide repeat domain:2	PF01535/PPR repeat:4	IPR002885/Pentatricopeptide repeat:6	-:6
tr|D8QY17|D8QY17_SELML	PF13041/PPR repeat family:3	PF13812/Pentatricopeptide repeat domain:1	PF12854/PPR repeat:2	PF01535/PPR repeat:1	IPR002885/Pentatricopeptide repeat:7	-:7
Sphmag05G012200.1.p	PF12854/PPR repeat:1	PF13812/Pentatricopeptide repeat domain:1	PF13041/PPR repeat family:4	IPR002885/Pentatricopeptide repeat:6	-:6
sp|Q9SS81|PP221_ARATH	PF12854/PPR repeat:2	PF13041/PPR repeat family:6	PF17177/Pentacotripeptide-repeat region of PRORP:1	PF01535/PPR repeat:2	IPR002885/Pentatricopeptide repeat:10	IPR033443/PROP1-like, PPR domain:1	-:11
Thupl.29377302s0003.1.p	PF20430/E+ motif:1	PF13041/PPR repeat family:3	PF14432/DYW family of nucleic acid deaminases:1	PF01535/PPR repeat:4	PF20431/E motif:1	PF12854/PPR repeat:2	IPR046849/E2 motif:1	IPR002885/Pentatricopeptide repeat:9	IPR032867/DYW domain:1	IPR046848/E motif:1	-:11	GO:0008270(InterPro):1
tr|A0A3S3MUB5|A0A3S3MUB5_9MAGN	PF13041/PPR repeat family:1	IPR002885/Pentatricopeptide repeat:1	-:1
tr|D8S808|D8S808_SELML	PF20431/E motif:1	PF14432/DYW family of nucleic acid deaminases:1	PF01535/PPR repeat:5	PF13041/PPR repeat family:2	IPR046848/E motif:1	IPR032867/DYW domain:1	IPR002885/Pentatricopeptide repeat:7	-:8	GO:0008270(InterPro):1
tr|A0A3S3Q579|A0A3S3Q579_9MAGN	PF01535/PPR repeat:4	PF13041/PPR repeat family:2	PF20430/E+ motif:1	PF20431/E motif:1	IPR002885/Pentatricopeptide repeat:6	IPR046849/E2 motif:1	IPR046848/E motif:1	-:8
tr|A0A383WJN5|A0A383WJN5_TETOB	PF19031/First Longin domain of INTU, CCZ1 and HPS4:1	IPR043987/CCZ1/INTU/HSP4, first Longin domain:1	GO:0016192(InterPro):1
tr|A0A3S3P4T6|A0A3S3P4T6_9MAGN	PF13041/PPR repeat family:3	PF12854/PPR repeat:2	PF13812/Pentatricopeptide repeat domain:4	IPR002885/Pentatricopeptide repeat:9	-:9
Thupl.29379482s0006.1.p	PF01535/PPR repeat:5	PF13041/PPR repeat family:4	IPR002885/Pentatricopeptide repeat:9	-:9
Thupl.29382258s0001.1.p	PF01535/PPR repeat:2	PF20431/E motif:1	PF12854/PPR repeat:1	PF13041/PPR repeat family:2	IPR002885/Pentatricopeptide repeat:5	IPR046848/E motif:1	-:6
Thupl.29379865s0014.1.p	PF13041/PPR repeat family:4	PF01535/PPR repeat:7	PF20431/E motif:1	PF12854/PPR repeat:1	IPR002885/Pentatricopeptide repeat:12	IPR046848/E motif:1	-:13
Sphmag15G035900.1.p	PF13424/Tetratricopeptide repeat:3	PF13374/Tetratricopeptide repeat:2	-/-:5	-:5
tr|A0A2K1J2H4|A0A2K1J2H4_PHYPA	PF13041/PPR repeat family:3	PF13812/Pentatricopeptide repeat domain:2	PF01535/PPR repeat:3	IPR002885/Pentatricopeptide repeat:8	-:8
Thupl.29379162s0002.1.p	PF12854/PPR repeat:2	PF13041/PPR repeat family:7	PF01535/PPR repeat:4	IPR002885/Pentatricopeptide repeat:13	-:13
sp|Q9SR82|PP219_ARATH	PF20431/E motif:1	PF20430/E+ motif:1	PF14432/DYW family of nucleic acid deaminases:1	PF13041/PPR repeat family:2	PF01535/PPR repeat:5	IPR046848/E motif:1	IPR046849/E2 motif:1	IPR032867/DYW domain:1	IPR002885/Pentatricopeptide repeat:7	-:9	GO:0008270(InterPro):1
tr|A0A835SWF8|A0A835SWF8_9CHLO	PF13020/Protein NO VEIN, C-terminal:1	IPR024975/Protein NO VEIN, C-terminal:1	-:1
sp|Q9FMU2|PP380_ARATH	PF13041/PPR repeat family:1	PF01535/PPR repeat:2	PF12854/PPR repeat:1	IPR002885/Pentatricopeptide repeat:4	-:4
tr|A0A2V0PDZ7|A0A2V0PDZ7_9CHLO	PF13424/Tetratricopeptide repeat:1	-/-:1	-:1
sp|Q9C9H9|PP114_ARATH	PF13041/PPR repeat family:1	PF13812/Pentatricopeptide repeat domain:1	PF01535/PPR repeat:5	PF14432/DYW family of nucleic acid deaminases:1	PF20431/E motif:1	IPR002885/Pentatricopeptide repeat:7	IPR032867/DYW domain:1	IPR046848/E motif:1	-:8	GO:0008270(InterPro):1
tr|A0A150GBF2|A0A150GBF2_GONPE	PF01753/MYND finger:1	IPR002893/Zinc finger, MYND-type:1	-:1
tr|A0A835XF59|A0A835XF59_9CHLO	PF01979/Amidohydrolase family:1	IPR006680/Amidohydrolase-related:1	GO:0016787(InterPro):1
tr|D8SNL6|D8SNL6_SELML	PF17177/Pentacotripeptide-repeat region of PRORP:1	PF13041/PPR repeat family:4	IPR033443/PROP1-like, PPR domain:1	IPR002885/Pentatricopeptide repeat:4	-:5
tr|A0A1S3YLK7|A0A1S3YLK7_TOBAC	PF13041/PPR repeat family:2	PF20431/E motif:1	PF01535/PPR repeat:9	IPR002885/Pentatricopeptide repeat:11	IPR046848/E motif:1	-:12
tr|A0A383VQU4|A0A383VQU4_TETOB	PF14309/Domain of unknown function (DUF4378):1	IPR025486/Domain of unknown function DUF4378:1	-:1
Cre05.g243353.t1.2	PF13540/Regulator of chromosome condensation (RCC1) repeat:3	-/-:3	-:3
tr|A0A1S4CDR5|A0A1S4CDR5_TOBAC	PF13041/PPR repeat family:2	PF01535/PPR repeat:5	IPR002885/Pentatricopeptide repeat:7	-:7
tr|A0A443P3L6|A0A443P3L6_9MAGN	PF12854/PPR repeat:3	PF13041/PPR repeat family:4	IPR002885/Pentatricopeptide repeat:7	-:7
tr|A0A1S3XM22|A0A1S3XM22_TOBAC	PF13041/PPR repeat family:1	PF01535/PPR repeat:4	IPR002885/Pentatricopeptide repeat:5	-:5
Thupl.29377702s0009.1.p	PF17177/Pentacotripeptide-repeat region of PRORP:1	PF13041/PPR repeat family:1	PF01535/PPR repeat:6	PF13812/Pentatricopeptide repeat domain:3	IPR033443/PROP1-like, PPR domain:1	IPR002885/Pentatricopeptide repeat:10	-:11
Thupl.29379716s0009.1.p	PF01535/PPR repeat:6	PF20431/E motif:1	PF13041/PPR repeat family:3	PF20430/E+ motif:1	PF14432/DYW family of nucleic acid deaminases:1	IPR002885/Pentatricopeptide repeat:9	IPR046848/E motif:1	IPR046849/E2 motif:1	IPR032867/DYW domain:1	-:11	GO:0008270(InterPro):1
tr|A0A2P6TRK6|A0A2P6TRK6_CHLSO	PF01535/PPR repeat:1	PF13812/Pentatricopeptide repeat domain:2	PF13041/PPR repeat family:3	IPR002885/Pentatricopeptide repeat:6	-:6
sp|Q9LND4|PPR14_ARATH	PF20431/E motif:1	PF01535/PPR repeat:3	PF13041/PPR repeat family:2	IPR046848/E motif:1	IPR002885/Pentatricopeptide repeat:5	-:6
tr|A0A1S4BAQ0|A0A1S4BAQ0_TOBAC	PF13041/PPR repeat family:5	PF12854/PPR repeat:2	IPR002885/Pentatricopeptide repeat:7	-:7
tr|A0A1S4AF43|A0A1S4AF43_TOBAC	PF13041/PPR repeat family:2	PF01535/PPR repeat:1	PF20431/E motif:1	IPR002885/Pentatricopeptide repeat:3	IPR046848/E motif:1	-:4
tr|A0A836BWJ9|A0A836BWJ9_9CHLO	PF01753/MYND finger:1	IPR002893/Zinc finger, MYND-type:1	-:1
tr|A0A1S3TQE4|A0A1S3TQE4_VIGRR	PF01535/PPR repeat:1	PF12854/PPR repeat:1	PF13041/PPR repeat family:2	IPR002885/Pentatricopeptide repeat:4	-:4
tr|A0A835YBX2|A0A835YBX2_9CHLO	PF00400/WD domain, G-beta repeat:2	IPR001680/WD40 repeat:2	GO:0005515(InterPro):2
Thupl.29377238s0009.1.p	PF20430/E+ motif:1	PF14432/DYW family of nucleic acid deaminases:1	PF20431/E motif:1	PF01535/PPR repeat:4	PF13041/PPR repeat family:6	IPR046849/E2 motif:1	IPR032867/DYW domain:1	IPR046848/E motif:1	IPR002885/Pentatricopeptide repeat:10	-:12	GO:0008270(InterPro):1
tr|A0A8J4AUJ9|A0A8J4AUJ9_9CHLO	PF13041/PPR repeat family:2	PF17177/Pentacotripeptide-repeat region of PRORP:1	PF02984/Cyclin, C-terminal domain:1	IPR002885/Pentatricopeptide repeat:2	IPR033443/PROP1-like, PPR domain:1	IPR004367/Cyclin, C-terminal domain:1	-:4
CepurGG1.8G065500.1.p	PF13812/Pentatricopeptide repeat domain:2	PF13041/PPR repeat family:2	PF01535/PPR repeat:3	IPR002885/Pentatricopeptide repeat:7	-:7
tr|A0A383V7X2|A0A383V7X2_TETOB	PF12576/Protein of unknown function (DUF3754):1	IPR022227/Protein of unknown function DUF3754:1	-:1
sp|Q9CAN5|PPR98_ARATH	PF12854/PPR repeat:1	PF01535/PPR repeat:1	PF13041/PPR repeat family:7	IPR002885/Pentatricopeptide repeat:9	-:9
tr|A0A3S3Q5I8|A0A3S3Q5I8_9MAGN	PF13041/PPR repeat family:6	PF12854/PPR repeat:1	PF01535/PPR repeat:2	IPR002885/Pentatricopeptide repeat:9	-:9
tr|A0A1S4AX33|A0A1S4AX33_TOBAC	PF13041/PPR repeat family:2	PF01535/PPR repeat:6	PF20431/E motif:1	IPR002885/Pentatricopeptide repeat:8	IPR046848/E motif:1	-:9
tr|A0A2P6TBH2|A0A2P6TBH2_CHLSO	PF09079/CDC6, C terminal winged helix domain:1	IPR015163/Cdc6, C-terminal:1	-:1
Thupl.29382505s0001.1.p	PF12854/PPR repeat:5	PF13041/PPR repeat family:3	IPR002885/Pentatricopeptide repeat:8	-:8
tr|A0A835SV28|A0A835SV28_CHLIN	PF02373/JmjC domain, hydroxylase:1	IPR003347/JmjC domain:1	-:1
tr|A0A388K9C5|A0A388K9C5_CHABU	PF17177/Pentacotripeptide-repeat region of PRORP:1	PF13041/PPR repeat family:1	PF13812/Pentatricopeptide repeat domain:1	IPR033443/PROP1-like, PPR domain:1	IPR002885/Pentatricopeptide repeat:2	-:3
tr|D8R5Y7|D8R5Y7_SELML	PF01535/PPR repeat:4	PF13041/PPR repeat family:3	IPR002885/Pentatricopeptide repeat:7	-:7
tr|A0A2V0PKP7|A0A2V0PKP7_9CHLO	PF00628/PHD-finger:1	PF15613/Williams-Beuren syndrome DDT (WSD), D-TOX E motif:1	IPR019787/Zinc finger, PHD-finger:1	IPR028941/WHIM2 domain:1	-:2
tr|A0A2J8A6Y5|A0A2J8A6Y5_9CHLO	PF01753/MYND finger:1	IPR002893/Zinc finger, MYND-type:1	-:1
tr|A0A1S4AMV1|A0A1S4AMV1_TOBAC	PF20431/E motif:1	PF14432/DYW family of nucleic acid deaminases:1	PF01535/PPR repeat:2	PF13041/PPR repeat family:3	PF20430/E+ motif:1	IPR046848/E motif:1	IPR032867/DYW domain:1	IPR002885/Pentatricopeptide repeat:5	IPR046849/E2 motif:1	-:7	GO:0008270(InterPro):1
tr|A0A3S3QGE1|A0A3S3QGE1_9MAGN	PF13041/PPR repeat family:2	PF01535/PPR repeat:2	PF12854/PPR repeat:1	IPR002885/Pentatricopeptide repeat:5	-:5
Sphmag13G094600.1.p	PF13041/PPR repeat family:4	PF01535/PPR repeat:4	IPR002885/Pentatricopeptide repeat:8	-:8
tr|A0A1S3ZGC1|A0A1S3ZGC1_TOBAC	PF12854/PPR repeat:1	PF01535/PPR repeat:1	PF13041/PPR repeat family:4	PF13812/Pentatricopeptide repeat domain:3	IPR002885/Pentatricopeptide repeat:9	-:9
tr|A0A1S3UCW5|A0A1S3UCW5_VIGRR	PF01535/PPR repeat:2	PF20431/E motif:1	PF20430/E+ motif:1	PF13041/PPR repeat family:2	PF14432/DYW family of nucleic acid deaminases:1	IPR002885/Pentatricopeptide repeat:4	IPR046848/E motif:1	IPR046849/E2 motif:1	IPR032867/DYW domain:1	-:6	GO:0008270(InterPro):1
tr|A0A0P0WUY2|A0A0P0WUY2_ORYSJ	PF13041/PPR repeat family:3	PF12854/PPR repeat:4	IPR002885/Pentatricopeptide repeat:7	-:7
tr|D8R8Y9|D8R8Y9_SELML	PF13041/PPR repeat family:3	PF01535/PPR repeat:3	IPR002885/Pentatricopeptide repeat:6	-:6
tr|A0A383VNF3|A0A383VNF3_TETOB	PF25467/NOL9-like, C-terminal domain:1	PF16575/mRNA cleavage and polyadenylation factor CLP1 P-loop:1	IPR057570/NOL9, C-terminal domain:1	IPR032319/Clp1, P-loop domain:1	-:2
tr|A0A835SFH8|A0A835SFH8_CHLIN	PF00097/Zinc finger, C3HC4 type (RING finger):1	PF00271/Helicase conserved C-terminal domain:1	PF00176/SNF2-related domain:1	IPR018957/Zinc finger, C3HC4 RING-type:1	IPR001650/Helicase, C-terminal domain-like:1	IPR000330/SNF2, N-terminal:1	GO:0046872(InterPro):1	-:1	GO:0005524(InterPro):1
tr|A0A1S3X2C1|A0A1S3X2C1_TOBAC	PF13041/PPR repeat family:2	PF01535/PPR repeat:4	PF12854/PPR repeat:1	IPR002885/Pentatricopeptide repeat:7	-:7
tr|A0A1S3ZLH2|A0A1S3ZLH2_TOBAC	PF25597/Retroviral polymerase SH3-like domain:1	PF07727/Reverse transcriptase (RNA-dependent DNA polymerase):1	PF13041/PPR repeat family:1	PF01535/PPR repeat:3	IPR057670/Retroviral polymerase, SH3-like domain:1	IPR013103/Reverse transcriptase, RNA-dependent DNA polymerase:1	IPR002885/Pentatricopeptide repeat:4	-:6
Thupl.29382261s0005.1.p	PF13041/PPR repeat family:3	PF01535/PPR repeat:2	PF14432/DYW family of nucleic acid deaminases:1	PF20431/E motif:1	IPR002885/Pentatricopeptide repeat:5	IPR032867/DYW domain:1	IPR046848/E motif:1	-:6	GO:0008270(InterPro):1
sp|Q9M3A8|PP273_ARATH	PF13812/Pentatricopeptide repeat domain:1	PF12854/PPR repeat:1	PF01535/PPR repeat:6	PF13041/PPR repeat family:1	IPR002885/Pentatricopeptide repeat:9	-:9
tr|D8TAT0|D8TAT0_SELML	PF13812/Pentatricopeptide repeat domain:1	PF13041/PPR repeat family:6	IPR002885/Pentatricopeptide repeat:7	-:7
tr|A0A835W0M0|A0A835W0M0_CHLIN	PF03110/SBP domain:1	IPR004333/SBP domain:1	GO:0003677(InterPro):1
tr|A0A2J8AHE7|A0A2J8AHE7_9CHLO	PF01753/MYND finger:1	IPR002893/Zinc finger, MYND-type:1	-:1
tr|A0A836C3C9|A0A836C3C9_9CHLO	PF10607/CTLH/CRA C-terminal to LisH motif domain:1	IPR024964/CTLH/CRA C-terminal to LisH motif domain:1	-:1
tr|A0A2V0NJG3|A0A2V0NJG3_9CHLO	PF01753/MYND finger:1	IPR002893/Zinc finger, MYND-type:1	-:1
sp|Q9SS83|PP220_ARATH	PF13041/PPR repeat family:5	PF20431/E motif:1	PF01535/PPR repeat:6	IPR002885/Pentatricopeptide repeat:11	IPR046848/E motif:1	-:12
tr|A0A1S4CU14|A0A1S4CU14_TOBAC	PF20431/E motif:1	PF01535/PPR repeat:3	PF12854/PPR repeat:1	PF13041/PPR repeat family:3	IPR046848/E motif:1	IPR002885/Pentatricopeptide repeat:7	-:8
tr|A4RVH9|A4RVH9_OSTLU	PF13041/PPR repeat family:2	PF13812/Pentatricopeptide repeat domain:1	IPR002885/Pentatricopeptide repeat:3	-:3
tr|C1EFT2|C1EFT2_MICCC	PF07671/Protein of unknown function (DUF1601):4	IPR011632/Domain of unknown function DUF1601:4	-:4
Cre06.g268501.t1.1	PF10469/AKAP7 2'5' RNA ligase-like domain:1	PF13563/2'-5' RNA ligase superfamily:1	IPR019510/A-kinase anchor protein 7-like, phosphoesterase domain:1	-/-:1	-:2
tr|A0A090N2X3|A0A090N2X3_OSTTA	PF13812/Pentatricopeptide repeat domain:1	IPR002885/Pentatricopeptide repeat:1	-:1
tr|A2ZTA4|A2ZTA4_ORYSJ	PF20431/E motif:1	PF13041/PPR repeat family:3	PF01535/PPR repeat:4	IPR046848/E motif:1	IPR002885/Pentatricopeptide repeat:7	-:8
sp|Q9C7F1|PPR61_ARATH	PF01535/PPR repeat:1	PF13812/Pentatricopeptide repeat domain:1	IPR002885/Pentatricopeptide repeat:2	-:2
tr|D8R9L7|D8R9L7_SELML	PF17177/Pentacotripeptide-repeat region of PRORP:1	PF13041/PPR repeat family:1	IPR033443/PROP1-like, PPR domain:1	IPR002885/Pentatricopeptide repeat:1	-:2
tr|D8TYS9|D8TYS9_VOLCA	PF00686/Starch binding domain:1	IPR002044/Carbohydrate binding module family 20:1	GO:2001070(InterPro):1
sp|Q9FRI5|PPR57_ARATH	PF01535/PPR repeat:8	PF13041/PPR repeat family:3	PF14432/DYW family of nucleic acid deaminases:1	PF20431/E motif:1	IPR002885/Pentatricopeptide repeat:11	IPR032867/DYW domain:1	IPR046848/E motif:1	-:12	GO:0008270(InterPro):1
tr|A0A1S3TGU1|A0A1S3TGU1_VIGRR	PF01535/PPR repeat:2	PF20431/E motif:1	PF13041/PPR repeat family:3	IPR002885/Pentatricopeptide repeat:5	IPR046848/E motif:1	-:6
tr|D8RE36|D8RE36_SELML	PF09763/Exocyst complex component Sec3, coiled-coil:1	PF20654/Exocyst complex component Sec3, C-terminal:1	PF15277/Exocyst complex component SEC3 N-terminal PIP2 binding PH:1	IPR019160/Exocyst complex component Sec3, coiled-coil:1	IPR048628/Exocyst complex component Sec3, C-terminal:1	IPR028258/Exocyst complex component Sec3, PIP2-binding N-terminal domain:1	GO:0000145(InterPro)|GO:0006887(InterPro):1	-:2
Thupl.29377169s0009.1.p	PF20430/E+ motif:1	PF14432/DYW family of nucleic acid deaminases:1	PF13041/PPR repeat family:4	PF01535/PPR repeat:3	PF20431/E motif:1	IPR046849/E2 motif:1	IPR032867/DYW domain:1	IPR002885/Pentatricopeptide repeat:7	IPR046848/E motif:1	-:9	GO:0008270(InterPro):1
tr|A0A2V0NQ47|A0A2V0NQ47_9CHLO	PF08263/Leucine rich repeat N-terminal domain:1	PF00560/Leucine Rich Repeat:3	PF13516/Leucine Rich repeat:1	IPR013210/Leucine-rich repeat-containing N-terminal, plant-type:1	IPR001611/Leucine-rich repeat:4	-:1	GO:0005515(InterPro):4
Thupl.29382099s0011.1.p	PF20430/E+ motif:1	PF01535/PPR repeat:8	PF13041/PPR repeat family:3	PF20431/E motif:1	PF14432/DYW family of nucleic acid deaminases:1	IPR046849/E2 motif:1	IPR002885/Pentatricopeptide repeat:11	IPR046848/E motif:1	IPR032867/DYW domain:1	-:13	GO:0008270(InterPro):1
tr|A0A1S4C1H1|A0A1S4C1H1_TOBAC	PF01535/PPR repeat:1	PF13041/PPR repeat family:1	PF12854/PPR repeat:2	IPR002885/Pentatricopeptide repeat:4	-:4
tr|D8SM93|D8SM93_SELML	PF13041/PPR repeat family:1	PF01535/PPR repeat:7	PF20431/E motif:1	IPR002885/Pentatricopeptide repeat:8	IPR046848/E motif:1	-:9
sp|Q9LFM6|PP375_ARATH	PF01535/PPR repeat:2	PF13041/PPR repeat family:3	IPR002885/Pentatricopeptide repeat:5	-:5
tr|F4I671|F4I671_ARATH	PF01535/PPR repeat:2	PF13812/Pentatricopeptide repeat domain:1	IPR002885/Pentatricopeptide repeat:3	-:3
tr|A0A5J4YK82|A0A5J4YK82_PORPP	PF13041/PPR repeat family:1	PF13812/Pentatricopeptide repeat domain:1	PF01535/PPR repeat:2	IPR002885/Pentatricopeptide repeat:4	-:4
tr|D8SU13|D8SU13_SELML	PF01535/PPR repeat:12	PF13041/PPR repeat family:1	IPR002885/Pentatricopeptide repeat:13	-:13
tr|D8RTL6|D8RTL6_SELML	PF01535/PPR repeat:2	PF13041/PPR repeat family:2	IPR002885/Pentatricopeptide repeat:4	-:4
tr|A0A2R6WS94|A0A2R6WS94_MARPO	PF00076/RNA recognition motif:1	PF01535/PPR repeat:3	PF17177/Pentacotripeptide-repeat region of PRORP:2	PF13041/PPR repeat family:2	IPR000504/RNA recognition motif domain:1	IPR002885/Pentatricopeptide repeat:5	IPR033443/PROP1-like, PPR domain:2	GO:0003723(InterPro):1	-:7
tr|D8SY21|D8SY21_SELML	PF13041/PPR repeat family:1	PF14432/DYW family of nucleic acid deaminases:1	PF01535/PPR repeat:5	IPR002885/Pentatricopeptide repeat:6	IPR032867/DYW domain:1	-:6	GO:0008270(InterPro):1
tr|A0A1S3WZN8|A0A1S3WZN8_TOBAC	PF01535/PPR repeat:4	PF13041/PPR repeat family:4	PF12854/PPR repeat:1	IPR002885/Pentatricopeptide repeat:9	-:9
tr|D8RDD2|D8RDD2_SELML	PF12854/PPR repeat:2	PF01535/PPR repeat:2	PF13041/PPR repeat family:3	IPR002885/Pentatricopeptide repeat:7	-:7
sp|O49287|PP127_ARATH	PF20431/E motif:1	PF12854/PPR repeat:1	PF13041/PPR repeat family:1	PF01535/PPR repeat:11	IPR046848/E motif:1	IPR002885/Pentatricopeptide repeat:13	-:14
tr|A0A1S3YLL9|A0A1S3YLL9_TOBAC	PF20431/E motif:1	PF14432/DYW family of nucleic acid deaminases:1	PF13041/PPR repeat family:5	PF01535/PPR repeat:3	IPR046848/E motif:1	IPR032867/DYW domain:1	IPR002885/Pentatricopeptide repeat:8	-:9	GO:0008270(InterPro):1
Thupl.29376125s0001.1.p	PF01535/PPR repeat:1	PF13041/PPR repeat family:2	PF13812/Pentatricopeptide repeat domain:3	IPR002885/Pentatricopeptide repeat:6	-:6
Sphmag11G120200.10.p	PF12770/CHAT domain:1	IPR024983/CHAT domain:1	-:1
tr|E1ZAS1|E1ZAS1_CHLVA	PF01373/Glycosyl hydrolase family 14:1	IPR001554/Glycoside hydrolase, family 14:1	GO:0000272(InterPro)|GO:0016161(InterPro):1
tr|F4K6R8|F4K6R8_ARATH	PF13812/Pentatricopeptide repeat domain:1	IPR002885/Pentatricopeptide repeat:1	-:1
tr|I0Z780|I0Z780_COCSC	PF17177/Pentacotripeptide-repeat region of PRORP:1	IPR033443/PROP1-like, PPR domain:1	-:1
tr|A0A2P6VPJ1|A0A2P6VPJ1_9CHLO	PF02037/SAP domain:2	IPR003034/SAP domain:2	-:2
tr|A0A383WC96|A0A383WC96_TETOB	PF13245/AAA domain:1	PF18335/ATP-dependent RecD-like DNA helicase SH3 domain:1	PF14490/ATP-dependent RecD2 DNA helicase HHH domain:1	PF23139/ATP-dependent DNA helicase YrrC, OB-fold domain:1	PF13538/UvrD-like helicase C-terminal domain:1	-/-:1	IPR041451/ATP-dependent RecD2 DNA helicase, SH3 domain:1	IPR029493/ATP-dependent RecD2 DNA helicase-like, helix-hairpin-helix domain:1	IPR055446/ATP-dependent RecD2 DNA helicase, OB-fold domain:1	IPR027785/UvrD-like helicase C-terminal domain:1	-:5
tr|A0A1S4BXY8|A0A1S4BXY8_TOBAC	PF13812/Pentatricopeptide repeat domain:1	PF13041/PPR repeat family:2	PF01535/PPR repeat:1	IPR002885/Pentatricopeptide repeat:4	-:4
tr|A0A1S3X5V7|A0A1S3X5V7_TOBAC	PF20431/E motif:1	PF13041/PPR repeat family:3	PF01535/PPR repeat:3	IPR046848/E motif:1	IPR002885/Pentatricopeptide repeat:6	-:7
tr|A0A2R6VZY6|A0A2R6VZY6_MARPO	PF02536/mTERF:1	IPR003690/Transcription termination factor, mitochondrial/chloroplastic:1	GO:0003676(InterPro)|GO:0043231(InterPro):1
tr|A0A7J7PK66|A0A7J7PK66_9CHLO	PF00514/Armadillo/beta-catenin-like repeat:4	IPR000225/Armadillo:4	GO:0005515(InterPro):4
tr|A0A443N631|A0A443N631_9MAGN	PF01535/PPR repeat:4	PF13041/PPR repeat family:4	PF12854/PPR repeat:1	PF20431/E motif:1	IPR002885/Pentatricopeptide repeat:9	IPR046848/E motif:1	-:10
tr|A0A1S3VH33|A0A1S3VH33_VIGRR	PF01535/PPR repeat:2	PF13041/PPR repeat family:2	IPR002885/Pentatricopeptide repeat:4	-:4
sp|Q9FJ92|IMPA8_ARATH	PF00514/Armadillo/beta-catenin-like repeat:5	PF16186/Atypical Arm repeat:1	IPR000225/Armadillo:5	IPR032413/Atypical Arm repeat:1	GO:0005515(InterPro):5	-:1
tr|A0A1S3ZH91|A0A1S3ZH91_TOBAC	PF20431/E motif:1	PF01535/PPR repeat:6	PF13041/PPR repeat family:2	IPR046848/E motif:1	IPR002885/Pentatricopeptide repeat:8	-:9
Sphmag14G097600.1.p	PF01535/PPR repeat:4	PF14432/DYW family of nucleic acid deaminases:1	PF13041/PPR repeat family:2	PF20431/E motif:1	IPR002885/Pentatricopeptide repeat:6	IPR032867/DYW domain:1	IPR046848/E motif:1	-:7	GO:0008270(InterPro):1
tr|A0A1S3X6Y8|A0A1S3X6Y8_TOBAC	PF01535/PPR repeat:5	PF13041/PPR repeat family:1	IPR002885/Pentatricopeptide repeat:6	-:6
tr|A9RXQ7|A9RXQ7_PHYPA	PF13432/Tetratricopeptide repeat:1	-/-:1	-:1
tr|A0A1S3TWH6|A0A1S3TWH6_VIGRR	PF12854/PPR repeat:1	PF13041/PPR repeat family:3	PF01535/PPR repeat:2	IPR002885/Pentatricopeptide repeat:6	-:6
tr|A0A3S3N2C5|A0A3S3N2C5_9MAGN	PF01535/PPR repeat:2	PF20430/E+ motif:1	PF14432/DYW family of nucleic acid deaminases:1	PF20431/E motif:1	PF13041/PPR repeat family:3	IPR002885/Pentatricopeptide repeat:5	IPR046849/E2 motif:1	IPR032867/DYW domain:1	IPR046848/E motif:1	-:7	GO:0008270(InterPro):1
tr|A0A835W2B6|A0A835W2B6_9CHLO	PF00350/Dynamin family:1	PF01031/Dynamin central region:1	IPR045063/Dynamin, N-terminal:1	IPR000375/Dynamin stalk domain:1	-:2
tr|A0A1S3T9F5|A0A1S3T9F5_VIGRR	PF01535/PPR repeat:4	PF20431/E motif:1	PF13041/PPR repeat family:2	IPR002885/Pentatricopeptide repeat:6	IPR046848/E motif:1	-:7
tr|A0A3S3QH97|A0A3S3QH97_9MAGN	PF01535/PPR repeat:4	PF13041/PPR repeat family:3	IPR002885/Pentatricopeptide repeat:7	-:7
tr|Q6ZH58|Q6ZH58_ORYSJ	PF20431/E motif:1	PF20430/E+ motif:1	PF01535/PPR repeat:2	PF12854/PPR repeat:1	PF13041/PPR repeat family:2	IPR046848/E motif:1	IPR046849/E2 motif:1	IPR002885/Pentatricopeptide repeat:5	-:7
sp|Q9M8W9|PP211_ARATH	PF13041/PPR repeat family:2	PF12854/PPR repeat:1	PF13812/Pentatricopeptide repeat domain:1	IPR002885/Pentatricopeptide repeat:4	-:4
tr|A0A3S3QVD4|A0A3S3QVD4_9MAGN	PF01535/PPR repeat:5	PF13041/PPR repeat family:3	PF12854/PPR repeat:1	IPR002885/Pentatricopeptide repeat:9	-:9
sp|Q9LD95|SIGF_ARATH	PF04542/Sigma-70 region 2:1	PF04539/Sigma-70 region 3:1	PF04545/Sigma-70, region 4:1	IPR007627/RNA polymerase sigma-70 region 2:1	IPR007624/RNA polymerase sigma-70 region 3:1	IPR007630/RNA polymerase sigma-70 region 4:1	GO:0003700(InterPro)|GO:0006352(InterPro)|GO:0006355(InterPro):3
Thupl.29377719s0011.1.p	PF14432/DYW family of nucleic acid deaminases:1	PF01535/PPR repeat:3	PF12854/PPR repeat:1	PF13041/PPR repeat family:4	PF20431/E motif:1	PF20430/E+ motif:1	IPR032867/DYW domain:1	IPR002885/Pentatricopeptide repeat:8	IPR046848/E motif:1	IPR046849/E2 motif:1	GO:0008270(InterPro):1	-:10
tr|A0A2V0P5B2|A0A2V0P5B2_9CHLO	PF14714/KH-domain-like of EngA bacterial GTPase enzymes, C-terminal:1	PF01926/50S ribosome-binding GTPase:2	IPR032859/GTPase Der, C-terminal KH-domain-like:1	IPR006073/GTP binding domain:2	-:1	GO:0005525(InterPro):2
tr|A0A0P0XPC3|A0A0P0XPC3_ORYSJ	PF13041/PPR repeat family:2	PF12854/PPR repeat:1	PF01535/PPR repeat:3	PF20431/E motif:1	PF14432/DYW family of nucleic acid deaminases:1	IPR002885/Pentatricopeptide repeat:6	IPR046848/E motif:1	IPR032867/DYW domain:1	-:7	GO:0008270(InterPro):1
tr|A0A096P8B6|A0A096P8B6_OSTTA	PF01535/PPR repeat:2	PF17177/Pentacotripeptide-repeat region of PRORP:2	IPR002885/Pentatricopeptide repeat:2	IPR033443/PROP1-like, PPR domain:2	-:4
tr|A0A835SEN3|A0A835SEN3_CHLIN	PF13812/Pentatricopeptide repeat domain:1	PF01535/PPR repeat:2	IPR002885/Pentatricopeptide repeat:3	-:3
jgi|Mesvir1|19471|Mv10493-RA.3	PF08389/Exportin 1-like protein:1	PF19273/Exportin-5 family:2	IPR013598/Exportin-1/Importin-beta-like:1	IPR045478/Exportin-5, C-terminal domain:2	-:3
tr|A0A1S3XFC8|A0A1S3XFC8_TOBAC	PF13041/PPR repeat family:3	PF01535/PPR repeat:1	IPR002885/Pentatricopeptide repeat:4	-:4
tr|A0A1S3X6X1|A0A1S3X6X1_TOBAC	PF13041/PPR repeat family:2	PF20431/E motif:1	PF01535/PPR repeat:2	PF13812/Pentatricopeptide repeat domain:1	PF14432/DYW family of nucleic acid deaminases:1	IPR002885/Pentatricopeptide repeat:5	IPR046848/E motif:1	IPR032867/DYW domain:1	-:6	GO:0008270(InterPro):1
tr|A0A176VFX0|A0A176VFX0_MARPO	PF13041/PPR repeat family:4	PF12854/PPR repeat:1	PF01535/PPR repeat:1	PF13812/Pentatricopeptide repeat domain:2	IPR002885/Pentatricopeptide repeat:8	-:8
Thupl.29378287s0020.1.p	PF20431/E motif:1	PF01535/PPR repeat:8	PF13041/PPR repeat family:4	PF20430/E+ motif:1	PF14432/DYW family of nucleic acid deaminases:1	IPR046848/E motif:1	IPR002885/Pentatricopeptide repeat:12	IPR046849/E2 motif:1	IPR032867/DYW domain:1	-:14	GO:0008270(InterPro):1
tr|A0A2P6V2S2|A0A2P6V2S2_9CHLO	PF13868/Trichohyalin-plectin-homology domain:1	IPR043597/Trichohyalin-plectin-homology domain:1	-:1
Thupl.29379747s0004.1.p	PF13041/PPR repeat family:5	PF01535/PPR repeat:3	PF14432/DYW family of nucleic acid deaminases:1	PF20431/E motif:1	IPR002885/Pentatricopeptide repeat:8	IPR032867/DYW domain:1	IPR046848/E motif:1	-:9	GO:0008270(InterPro):1
tr|A0A836B232|A0A836B232_CHLIN	PF13855/Leucine rich repeat:1	IPR001611/Leucine-rich repeat:1	GO:0005515(InterPro):1
tr|D8T7N8|D8T7N8_SELML	PF01535/PPR repeat:9	PF13041/PPR repeat family:2	IPR002885/Pentatricopeptide repeat:11	-:11
tr|A0A1S4CLG7|A0A1S4CLG7_TOBAC	PF13812/Pentatricopeptide repeat domain:2	PF13041/PPR repeat family:3	PF01535/PPR repeat:1	IPR002885/Pentatricopeptide repeat:6	-:6
tr|A0A1S4DKS7|A0A1S4DKS7_TOBAC	PF20431/E motif:1	PF01535/PPR repeat:3	PF13041/PPR repeat family:4	IPR046848/E motif:1	IPR002885/Pentatricopeptide repeat:7	-:8
tr|D8QNL9|D8QNL9_SELML	PF01535/PPR repeat:2	PF13041/PPR repeat family:1	IPR002885/Pentatricopeptide repeat:3	-:3
tr|Q6ESK7|Q6ESK7_ORYSJ	PF20431/E motif:1	PF13041/PPR repeat family:1	PF01535/PPR repeat:5	IPR046848/E motif:1	IPR002885/Pentatricopeptide repeat:6	-:7
tr|A0A1S3X4B7|A0A1S3X4B7_TOBAC	PF01535/PPR repeat:4	PF20431/E motif:1	PF13041/PPR repeat family:1	IPR002885/Pentatricopeptide repeat:5	IPR046848/E motif:1	-:6
Thupl.29382376s0003.1.p	PF01535/PPR repeat:9	PF20431/E motif:1	PF13041/PPR repeat family:6	IPR002885/Pentatricopeptide repeat:15	IPR046848/E motif:1	-:16
Thupl.29382418s0013.10.p	PF13812/Pentatricopeptide repeat domain:2	PF13041/PPR repeat family:7	IPR002885/Pentatricopeptide repeat:9	-:9
tr|A0A3S3MGZ2|A0A3S3MGZ2_9MAGN	PF13041/PPR repeat family:1	PF01535/PPR repeat:3	IPR002885/Pentatricopeptide repeat:4	-:4
sp|Q9LXF2|PP385_ARATH	PF13041/PPR repeat family:2	PF20431/E motif:1	PF01535/PPR repeat:4	IPR002885/Pentatricopeptide repeat:6	IPR046848/E motif:1	-:7
tr|A0A2R6W9U3|A0A2R6W9U3_MARPO	PF01535/PPR repeat:1	PF17177/Pentacotripeptide-repeat region of PRORP:1	IPR002885/Pentatricopeptide repeat:1	IPR033443/PROP1-like, PPR domain:1	-:2
tr|Q8LJJ8|Q8LJJ8_ORYSJ	PF01535/PPR repeat:7	PF13041/PPR repeat family:2	PF20431/E motif:1	IPR002885/Pentatricopeptide repeat:9	IPR046848/E motif:1	-:10
tr|A0A1S3V6X5|A0A1S3V6X5_VIGRR	PF13812/Pentatricopeptide repeat domain:1	PF12854/PPR repeat:3	PF13041/PPR repeat family:5	PF01535/PPR repeat:2	IPR002885/Pentatricopeptide repeat:11	-:11
tr|A0A443N5B7|A0A443N5B7_9MAGN	PF13041/PPR repeat family:1	PF01535/PPR repeat:3	IPR002885/Pentatricopeptide repeat:4	-:4
tr|D8QRC2|D8QRC2_SELML	PF13041/PPR repeat family:4	PF13812/Pentatricopeptide repeat domain:1	PF01535/PPR repeat:3	IPR002885/Pentatricopeptide repeat:8	-:8
tr|A0A1S3ZQA0|A0A1S3ZQA0_TOBAC	PF01535/PPR repeat:3	PF13041/PPR repeat family:2	IPR002885/Pentatricopeptide repeat:5	-:5
tr|A0A2K1JHX7|A0A2K1JHX7_PHYPA	PF17177/Pentacotripeptide-repeat region of PRORP:1	PF13812/Pentatricopeptide repeat domain:1	PF01535/PPR repeat:2	PF13041/PPR repeat family:3	IPR033443/PROP1-like, PPR domain:1	IPR002885/Pentatricopeptide repeat:6	-:7
Thupl.29379254s0015.1.p	PF13041/PPR repeat family:4	PF20431/E motif:1	PF14432/DYW family of nucleic acid deaminases:1	PF01535/PPR repeat:3	IPR002885/Pentatricopeptide repeat:7	IPR046848/E motif:1	IPR032867/DYW domain:1	-:8	GO:0008270(InterPro):1
tr|A0A1S4D803|A0A1S4D803_TOBAC	PF13041/PPR repeat family:5	PF12854/PPR repeat:4	IPR002885/Pentatricopeptide repeat:9	-:9
tr|A0A2K1K1M3|A0A2K1K1M3_PHYPA	PF00225/Kinesin motor domain:1	IPR001752/Kinesin motor domain:1	GO:0003777(InterPro)|GO:0005524(InterPro)|GO:0007018(InterPro)|GO:0008017(InterPro):1
tr|A0A1S4B044|A0A1S4B044_TOBAC	PF13041/PPR repeat family:1	IPR002885/Pentatricopeptide repeat:1	-:1
tr|E1ZDP7|E1ZDP7_CHLVA	PF00069/Protein kinase domain:2	IPR000719/Protein kinase domain:2	GO:0004672(InterPro)|GO:0005524(InterPro)|GO:0006468(InterPro):2
tr|A0A1S4CL03|A0A1S4CL03_TOBAC	PF01535/PPR repeat:2	PF13041/PPR repeat family:8	PF13812/Pentatricopeptide repeat domain:1	IPR002885/Pentatricopeptide repeat:11	-:11
tr|A0A835WUI8|A0A835WUI8_9CHLO	PF08373/RAP domain:1	IPR013584/RAP domain:1	-:1
[truncated: 5,968 more rows]
[truncated: 11 more columns]

## Sheet: TableS7
Table S7. Coordinates of the OPR and PPR motifs detected by IPB, and of the PFAM domains detected by InterProScan in 3 candidates identified in this study and the 2 orthologs found in other proteomes according to the Uniref50 clustering
[truncated: 26 more rows]

[truncated: 7 more sheets: TS8_Classification_I50, TS8.1_Families_I50, TS8.2_Classification_I70, TS8.3_Classification_I80, TS8.4_Classification_I100, TableS9, TableS10]
